# Supplementary material for: Morphometric analysis of the size-adjusted linear dimensions of the skull landmarks revealed craniofacial dysmorphology in Mid1-cKO mice
Source: BMC Genomics. 2023 Feb 9;24:68. doi: 10.1186/s12864-023-09162-2 (PMC9912615; doi:10.1186/s12864-023-09162-2)
Supplement: Supplementary file 5 — Additional file 5: Table S1. Symmetric Regression Residualsextracted from MorphoJ for allometric correction. [file 12864_2023_9162_MOESM5_ESM.xlsx]

## Sheet: Symmetric regression, results
Table S1 Symmetric Regression Residuals extracted from MorphoJ for allometric correction
landmarks	L1_X	L1_Y	L1_Z	L2_X	L2_Y	L2_Z	L3_X	L3_Y	L3_Z	L4_X	L4_Y	L4_Z	L5_X	L5_Y	L5_Z	L6_X	L6_Y	L6_Z	L7_X	L7_Y	L7_Z	L8_X	L8_Y	L8_Z	L9_X	L9_Y	L9_Z	L10_X	L10_Y	L10_Z	L11_X	L11_Y	L11_Z	L12_X	L12_Y	L12_Z	L13_X	L13_Y	L13_Z	L14_X	L14_Y	L14_Z	L15_X	L15_Y	L15_Z	L16_X	L16_Y	L16_Z	L17_X
Mid1+/y; Wnt1-cre (F1-3×B)	-0.1325	-0.00221069	0.00905499	-0.0815053	-0.00201894	0.0431775	-0.0642361	-0.0526922	0.0286739	-0.00292289	-0.084002	-0.0297417	-0.0357777	-0.0817572	-0.0189263	0.0269184	-0.0908125	-0.0188464	-0.125572	-0.0186848	-0.00676192	-0.119845	-0.00135026	-0.0411298	-0.105517	-0.00153172	-0.0341846	-0.0935819	-0.00586283	-0.0263707	-0.0761486	-0.017823	-0.0226917	-0.037704	-0.0111484	-0.0167326	-0.0161739	-0.00201796	-0.0204644	-0.0231755	-0.00458659	-0.00683906	-0.0861806	-0.0306405	0.0380256	-0.0833566	-0.027161	0.0404676	-0.0743533
Mid1+/y; Wnt1-cre (F1-3×B)	-0.134351	-0.002434	0.00845187	-0.0822668	-0.00294782	0.0448646	-0.0642178	-0.0517689	0.0294764	0.000912282	-0.0839258	-0.0290283	-0.0358058	-0.0806915	-0.0178004	0.0289718	-0.0915031	-0.0191587	-0.127649	-0.0183951	-0.00867842	-0.119367	-0.00162175	-0.0419204	-0.104781	-0.00165704	-0.0354037	-0.0932861	-0.00699669	-0.0275587	-0.0756586	-0.0174775	-0.0228271	-0.0377863	-0.0106019	-0.0155345	-0.0154997	-0.00195065	-0.0190205	-0.022698	-0.00394814	-0.00553669	-0.0879131	-0.0311499	0.0389944	-0.0853672	-0.0264216	0.0411982	-0.0735099
Mid1+/y; Wnt1-cre (F1-7×D)	-0.131153	-0.00240914	0.00978337	-0.0817012	-0.00259747	0.0442005	-0.0638765	-0.052599	0.0299303	-0.00439191	-0.0847267	-0.0309626	-0.0399684	-0.0812157	-0.0188099	0.0283048	-0.0937115	-0.0191067	-0.125302	-0.01891	-0.00732272	-0.118416	-0.00161671	-0.0396499	-0.10433	-0.00220919	-0.0330537	-0.0921204	-0.00700829	-0.0269135	-0.0751388	-0.0189743	-0.0250205	-0.0380033	-0.0108436	-0.0165582	-0.0151707	-0.00161007	-0.0214594	-0.0158293	-0.00707694	-0.00775796	-0.0869831	-0.0307259	0.0381307	-0.0844308	-0.027202	0.0399027	-0.0736692
Mid1+/y; Wnt1-cre (F1-8×D)	-0.130563	-0.00227259	0.0110419	-0.0820412	-0.00285015	0.043311	-0.0623035	-0.0528226	0.0304562	-0.00810343	-0.0869884	-0.0301764	-0.0362549	-0.0839696	-0.0180533	0.0240808	-0.0939816	-0.0202508	-0.123693	-0.0185912	-0.00682264	-0.115705	-0.00182627	-0.0388648	-0.102125	-0.00320951	-0.0324003	-0.0911135	-0.00537136	-0.026104	-0.0756207	-0.0187767	-0.0239915	-0.0354813	-0.0111747	-0.0177325	-0.0168899	-0.00314303	-0.0220144	-0.0185708	-0.00558624	-0.00878348	-0.0857831	-0.0304137	0.0392511	-0.083491	-0.0266239	0.0402518	-0.0726549
Mid1+/y; Wnt1-cre (F1-9×C)	-0.134637	-0.00228582	0.00841109	-0.0834309	-0.00280527	0.0435161	-0.0631164	-0.0543809	0.0295421	-0.00116499	-0.085927	-0.0301414	-0.0390902	-0.0815233	-0.0161606	0.0288392	-0.0953381	-0.018085	-0.125442	-0.0193511	-0.00843507	-0.117043	-0.00144338	-0.042407	-0.101905	-0.00298998	-0.0358069	-0.0903494	-0.00647581	-0.0269971	-0.0730492	-0.0181031	-0.0265762	-0.037601	-0.0117648	-0.0171061	-0.0153033	-0.00227472	-0.0205845	-0.0191783	-0.00539466	-0.00501844	-0.0877476	-0.0314258	0.0372686	-0.0855822	-0.0272809	0.0402819	-0.0725014
Mid1+/y; Wnt1-cre (F1-9×C)	-0.131621	-0.00234414	0.0115119	-0.0812466	-0.00198568	0.0433601	-0.0615725	-0.0512411	0.0287727	-0.00390514	-0.0855501	-0.0287988	-0.0367313	-0.0809347	-0.0170874	0.0291473	-0.0948113	-0.018493	-0.124793	-0.0189741	-0.00401466	-0.1185	-0.00150499	-0.0386951	-0.104182	-0.00261206	-0.0319039	-0.0923825	-0.00828275	-0.0253333	-0.0753706	-0.0179445	-0.0232391	-0.0366595	-0.0116057	-0.0183614	-0.0143596	-0.00206293	-0.0211578	-0.0215242	-0.00457061	-0.00652563	-0.0847281	-0.03039	0.0385094	-0.0822677	-0.0274281	0.0407511	-0.0730027
Mid1flox/y (F1-3×B)	-0.13441	-0.00248202	0.00942934	-0.0838779	-0.00248754	0.0441168	-0.0636007	-0.0521559	0.0298691	-0.00368392	-0.0860746	-0.029874	-0.0363105	-0.082368	-0.0194591	0.0258468	-0.0924574	-0.0196585	-0.127066	-0.0189025	-0.00734783	-0.118715	-0.00133602	-0.0421608	-0.105272	-0.00231819	-0.0347868	-0.0935105	-0.00749585	-0.0278288	-0.0769934	-0.0181934	-0.0238255	-0.0371196	-0.0116295	-0.0164003	-0.0158044	-0.00203987	-0.0198355	-0.022237	-0.00428537	-0.00526754	-0.0862429	-0.0311082	0.0386139	-0.0849091	-0.0269616	0.0406383	-0.073437
Mid1flox/y (F1-3×B)	-0.133518	-0.00248765	0.0125895	-0.0820501	-0.0028863	0.0451629	-0.0633745	-0.0515288	0.0295493	-0.00223734	-0.0844947	-0.0317901	-0.0363397	-0.0802165	-0.0196973	0.0266927	-0.0922052	-0.0201947	-0.126482	-0.0182937	-0.00505027	-0.11855	-0.00117443	-0.0390395	-0.10542	-0.00163179	-0.0321385	-0.0938031	-0.00788319	-0.0258845	-0.0770006	-0.0174434	-0.0229822	-0.0389159	-0.0104773	-0.016965	-0.0157929	-0.00238631	-0.0215777	-0.0231188	-0.00405674	-0.00697976	-0.086148	-0.0309969	0.0391514	-0.0832889	-0.0262737	0.0425618	-0.0734507
Mid1flox/y (F1-1×A)	-0.127495	-0.00271197	0.0142891	-0.081608	-0.00243619	0.0429857	-0.0631692	-0.0532485	0.0291938	-0.00306477	-0.0851472	-0.0309509	-0.0374726	-0.0828753	-0.0179944	0.0261824	-0.0936065	-0.0189367	-0.125349	-0.0187847	-0.00703694	-0.11818	-0.00134201	-0.039917	-0.103915	-0.00295147	-0.0336156	-0.0921701	-0.0085213	-0.0267291	-0.0763454	-0.0176346	-0.0234317	-0.038783	-0.0115911	-0.0171807	-0.0165453	-0.00204247	-0.0223966	-0.0235823	-0.00448274	-0.00812193	-0.0856525	-0.030212	0.0395882	-0.0829023	-0.0270012	0.0413584	-0.0721061
Mid1flox/y (F1-2×B)	-0.133005	-0.0020386	0.00701305	-0.0827629	-0.00230979	0.044261	-0.0639156	-0.0542893	0.0294036	-0.00557935	-0.0841446	-0.031282	-0.038175	-0.0828762	-0.0180597	0.0250863	-0.092374	-0.020095	-0.12626	-0.019164	-0.0111522	-0.116639	-0.00151945	-0.0438593	-0.10325	-0.00392693	-0.0370242	-0.0920305	-0.0120651	-0.0296637	-0.0767131	-0.019044	-0.0268881	-0.0371633	-0.010939	-0.0158212	-0.0165967	-0.00253289	-0.0196165	-0.0241034	-0.00459322	-0.00533273	-0.0868834	-0.0320109	0.0383158	-0.0845768	-0.0281762	0.0407226	-0.0740054
Mid1flox/y (F1-5×B)	-0.131892	-0.00192478	0.0132514	-0.0815743	-0.00276314	0.0449369	-0.0633821	-0.052279	0.0296313	-0.00404109	-0.0857727	-0.0298681	-0.0368033	-0.0809597	-0.0177695	0.0274215	-0.094077	-0.0178326	-0.125802	-0.0185778	-0.00555626	-0.119019	-0.00143415	-0.0391545	-0.105788	-0.00224112	-0.033385	-0.0927548	-0.00630477	-0.0260097	-0.0758058	-0.0175368	-0.0231404	-0.0373138	-0.0114198	-0.0186441	-0.0154632	-0.0026837	-0.0225303	-0.0206944	-0.00408644	-0.00823615	-0.0859416	-0.0300949	0.0382811	-0.0828453	-0.0265276	0.0427731	-0.0717306
Mid1flox/y (F1-6×B)	-0.132218	-0.00281987	0.0113519	-0.0830965	-0.00330758	0.0414449	-0.0636326	-0.0515006	0.0293901	-0.00444485	-0.0872381	-0.0287321	-0.034899	-0.0826523	-0.0174575	0.0262712	-0.0945606	-0.0176186	-0.124314	-0.0190785	-0.00573655	-0.118061	-0.00148765	-0.0398275	-0.103658	-0.00227649	-0.0328453	-0.0915148	0.00433822	-0.0250545	-0.0750013	-0.0180267	-0.022602	-0.0365952	-0.0120716	-0.0188668	-0.0175614	-0.00299808	-0.0228548	-0.0190319	-0.00533194	-0.00852103	-0.086396	-0.0295663	0.0379636	-0.0838651	-0.0257858	0.0394855	-0.0726028
Mid1flox/y (F1-6×B)	-0.133761	-0.0017489	0.0127211	-0.079607	-0.00323265	0.0464314	-0.0629572	-0.0523348	0.0296486	-0.00459389	-0.0862603	-0.029697	-0.0375919	-0.0814593	-0.0183425	0.0275326	-0.0946861	-0.0176949	-0.12533	-0.0191521	-0.0049825	-0.118772	-0.00153232	-0.0386188	-0.105385	-0.00138177	-0.0330602	-0.0924582	-0.00867631	-0.0258091	-0.0743516	-0.0177218	-0.0232864	-0.0383463	-0.0117531	-0.0175031	-0.0151531	-0.00188406	-0.021859	-0.0152096	-0.00488945	-0.00825008	-0.0871333	-0.0315136	0.0382831	-0.0846735	-0.0280885	0.0412327	-0.0720602
Mid1flox/y (F1-9×C)	-0.132971	-0.00225328	0.00724558	-0.0831257	-0.00312285	0.0437198	-0.061615	-0.0514923	0.0314942	-0.00447656	-0.0852124	-0.0299568	-0.0388294	-0.0809755	-0.015957	0.0286646	-0.0942663	-0.0173801	-0.125811	-0.0193789	-0.00961759	-0.117516	-0.00142491	-0.043321	-0.103728	-0.00231393	-0.0366718	-0.0915336	-0.00799548	-0.0277967	-0.0762546	-0.0171577	-0.025931	-0.0370188	-0.0114447	-0.016839	-0.0160286	-0.00258272	-0.0188742	-0.02104	-0.00436005	-0.00431507	-0.0867342	-0.031167	0.0393425	-0.0853839	-0.0268989	0.040907	-0.0738337
Mid1+/y (F1-9×C)	-0.133229	-0.0025846	0.0115376	-0.0800766	-0.0021088	0.0442637	-0.0622307	-0.0531652	0.0292369	-0.00587702	-0.0854638	-0.028676	-0.0371429	-0.0825675	-0.0164746	0.0269849	-0.0953034	-0.0176538	-0.126316	-0.0196873	-0.00439929	-0.120801	-0.00168281	-0.0401478	-0.106644	-0.00290255	-0.0342654	-0.0935644	-0.00626256	-0.0269779	-0.0766458	-0.0182464	-0.0250302	-0.0381873	-0.0119809	-0.0181996	-0.0166426	-0.00246599	-0.0224182	-0.0199001	-0.0047108	-0.00802155	-0.0847767	-0.0306949	0.0401995	-0.0828697	-0.0267312	0.0423321	-0.0727995
Mid1flox/y; Wnt1-cre (F1-1×A)	-0.132652	-0.00222675	0.012192	-0.0796618	-0.00271347	0.0483702	-0.0592017	-0.0523409	0.030582	-0.00477401	-0.0866538	-0.0324822	-0.0356464	-0.0839489	-0.0187131	0.0264309	-0.0952592	-0.0215297	-0.12651	-0.0189974	-0.00535353	-0.118469	-0.00127945	-0.0391026	-0.105181	-0.00308138	-0.0334871	-0.0929777	-0.0069856	-0.0262775	-0.0764565	-0.0186485	-0.0238413	-0.0357333	-0.0113871	-0.018435	-0.0149978	-0.00191719	-0.0225779	-0.0182211	-0.0053157	-0.00848361	-0.0842141	-0.0275226	0.0414216	-0.0827463	-0.0247247	0.0427313	-0.0712664
Mid1flox/y; Wnt1-cre (F1-1×A)	-0.131771	-0.00183079	0.0125604	-0.080435	-0.00172491	0.0478126	-0.0618394	-0.0554433	0.0295438	-0.00254585	-0.0869022	-0.0313476	-0.0354994	-0.0837066	-0.0195312	0.0260247	-0.0927622	-0.0227994	-0.126573	-0.0175686	-0.00412661	-0.120334	-0.00190942	-0.0375786	-0.105087	-0.00303955	-0.0328465	-0.093536	-0.00842355	-0.0262107	-0.0755695	-0.0176584	-0.023408	-0.0348808	-0.0103852	-0.0174109	-0.0131541	-0.00230466	-0.0225542	-0.0183822	-0.00610458	-0.00673114	-0.0856557	-0.0289334	0.0405045	-0.0834715	-0.0245558	0.0434288	-0.0720856
Mid1flox/y; Wnt1-cre (F1-4×A)	-0.131446	-0.00212264	0.0114239	-0.0812089	-0.00320758	0.0473742	-0.0594886	-0.0544984	0.0315332	-0.00306597	-0.0871516	-0.0335125	-0.0391043	-0.083961	-0.0199025	0.0277308	-0.0948147	-0.0232776	-0.125356	-0.0191814	-0.0055639	-0.118279	-0.00177161	-0.0392563	-0.104603	-0.00107612	-0.0351204	-0.091443	-0.00771317	-0.026984	-0.0745357	-0.0180819	-0.0250332	-0.0385406	-0.0123341	-0.0169446	-0.0142555	-0.00167195	-0.020365	-0.0158313	-0.006178	-0.00722089	-0.0850206	-0.0303912	0.0404621	-0.0835678	-0.0267594	0.042605	-0.0707535
Mid1flox/y; Wnt1-cre (F1-6×B)	-0.131213	-0.0025996	0.015781	-0.0811945	-0.00168929	0.0492271	-0.0599175	-0.0510067	0.0294726	-0.00543416	-0.0857255	-0.0322012	-0.0366132	-0.0817217	-0.0204487	0.0281831	-0.094878	-0.0200892	-0.124751	-0.0182437	-0.0034396	-0.118706	-0.00136681	-0.0373282	-0.104489	-0.0017353	-0.0307871	-0.0925957	-0.00687099	-0.0245045	-0.0766894	-0.0174041	-0.0231921	-0.0379555	-0.0118355	-0.017299	-0.0172559	-0.00207174	-0.021508	-0.0136395	-0.00566438	-0.00986239	-0.0841625	-0.0263771	0.0419383	-0.0813706	-0.0230613	0.0449751	-0.0707693
Mid1flox/y; Wnt1-cre (F1-6×B)	-0.131244	-0.00225241	0.0130415	-0.0843473	-0.00279416	0.0484012	-0.0607736	-0.0529865	0.0289841	-0.0042768	-0.0876434	-0.0313179	-0.0364892	-0.0829454	-0.0195641	0.0267141	-0.096224	-0.0219087	-0.123383	-0.0188571	-0.00628192	-0.11759	-0.00171797	-0.0396913	-0.102063	-0.00284491	-0.0343944	-0.0910953	-0.00558463	-0.0269443	-0.074552	-0.0172091	-0.0247057	-0.0369357	-0.012726	-0.0161384	-0.0150414	-0.00226081	-0.0199764	-0.0162486	-0.0062377	-0.00481052	-0.0870414	-0.0292143	0.040399	-0.0848083	-0.0250744	0.042041	-0.0717458
Mid1flox/y; Wnt1-cre (F1-6×B)	-0.131524	-0.00257998	0.0152404	-0.0820988	-0.0022836	0.0472354	-0.0603064	-0.0527577	0.03222	-0.0055419	-0.086321	-0.0301732	-0.0370485	-0.0830008	-0.0177971	0.0256637	-0.0951158	-0.0193887	-0.124891	-0.0183945	-0.00327922	-0.11961	-0.00143638	-0.0374425	-0.105613	-0.00136752	-0.0317575	-0.0936422	-0.00773678	-0.0245902	-0.0758906	-0.0177295	-0.0227355	-0.0378171	-0.0118653	-0.0174196	-0.016759	-0.00228277	-0.0224884	-0.016116	-0.00506227	-0.0109014	-0.0842936	-0.0276591	0.042691	-0.0826813	-0.0230716	0.044689	-0.0706616
[truncated: 266 more columns]
