# Supplementary material for: Morphometric analysis of the size-adjusted linear dimensions of the skull landmarks revealed craniofacial dysmorphology in Mid1-cKO mice
Source: BMC Genomics. 2023 Feb 9;24:68. doi: 10.1186/s12864-023-09162-2 (PMC9912615; doi:10.1186/s12864-023-09162-2)
Supplement: Supplementary file 6 — Additional file 6: Table S2. Asymmetric Regression Residualsextracted from MorphoJ for allometric correction. [file 12864_2023_9162_MOESM6_ESM.xlsx]

## Sheet: Asymmetric regression, results
Table S2 Asymmetric Regression Residuals extracted from MorphoJ for allometric correction.
landmarks	L1_X	L1_Y	L1_Z	L2_X	L2_Y	L2_Z	L3_X	L3_Y	L3_Z	L4_X	L4_Y	L4_Z	L5_X	L5_Y	L5_Z	L6_X	L6_Y	L6_Z	L7_X	L7_Y	L7_Z	L8_X	L8_Y	L8_Z	L9_X	L9_Y	L9_Z	L10_X	L10_Y	L10_Z	L11_X	L11_Y	L11_Z	L12_X	L12_Y	L12_Z	L13_X	L13_Y	L13_Z	L14_X	L14_Y	L14_Z	L15_X	L15_Y	L15_Z	L16_X	L16_Y	L16_Z	L17_X
Mid1+/y; Wnt1-cre (F1-3×B)	-0.000345291	-0.00113143	-6.69138e-05	-0.000266468	-0.000544088	0.000480003	0.0006534	0.00100671	0.000188097	9.06345e-05	0.00101174	-0.000650328	-6.71348e-05	0.000864336	0.000913598	0.000578741	0.000309261	-9.72577e-05	-0.00073198	-0.00152317	0.000312678	-0.00127406	-0.00147311	0.000486631	-0.000469798	-0.000740333	3.27283e-05	3.00736e-05	-6.83972e-05	-0.000122851	4.59213e-05	0.00020267	-0.000532627	-2.45734e-05	-2.84518e-05	0.000236097	0.000379654	0.000690743	4.14255e-05	0.000203407	0.000634128	-0.000188779	5.84536e-05	0.000245652	0.000912613	-0.00113507	-2.95972e-05	-0.000199088	0.000687336
Mid1+/y; Wnt1-cre (F1-3×B)	0.000248975	0.0007986	-3.72889e-05	-4.18855e-05	-0.000454522	6.50591e-05	-0.000624281	2.04115e-05	-0.000276571	3.23484e-06	-0.000285387	-0.000158385	0.000575912	-0.000385662	7.33519e-05	-0.000343187	4.83762e-05	-0.000122695	-0.000182645	0.00080401	-0.000527304	8.04595e-05	0.000662421	4.67833e-05	-0.000353155	0.000178938	-0.00021622	4.1519e-05	0.000279572	-0.000331278	-0.000257731	0.000309457	0.000286539	0.000778933	-0.000266499	-8.44731e-05	0.000925462	-0.000848048	-0.000112687	0.000804052	-0.00115982	-0.00053063	0.000135108	-4.67619e-05	0.000711001	-0.00034393	4.28366e-05	0.000519864	-0.000386965
Mid1+/y; Wnt1-cre (F1-7×D)	0.000328639	3.36158e-05	-2.13835e-05	2.06313e-05	0.000497471	0.000179638	-0.00029346	-0.000353924	-0.000386888	-0.000950612	-0.000459828	-0.00066321	-0.000141601	-0.000455878	-0.000447582	-0.00072683	0.000154748	-0.000695901	-4.63695e-05	-0.000288968	-0.00031317	-0.000516017	-0.00014715	7.13926e-05	0.000226462	-0.000123359	-0.000162079	-0.000182894	0.000780888	-0.000269418	-0.000323283	0.000423108	-0.000403293	-0.00066901	-0.000196558	0.000739022	0.000983761	0.000226068	-0.000174867	0.000629988	-0.000122461	0.00021203	-0.000882431	0.000526703	-0.000575068	-0.000130714	0.000343983	0.000159424	-0.000659341
Mid1+/y; Wnt1-cre (F1-8×D)	-0.000124568	0.00030415	8.35009e-05	0.00011362	0.000344313	0.000188599	0.000445445	0.000466617	-0.00014855	0.000677065	-0.00113235	-0.000157491	0.000224439	-0.000625721	9.79936e-05	0.000351049	4.17559e-05	-0.000365575	1.9018e-05	0.000165837	0.00021319	-0.000216886	0.000405035	-0.000174415	-7.83675e-05	0.000142934	7.50836e-05	-0.000228955	0.000637956	-0.000172331	0.000314211	0.000184454	-0.00018557	-0.000163634	0.00013322	-0.000331529	0.000192627	0.000148039	5.7736e-05	-0.000295118	0.00014288	0.00014003	0.000471241	0.000401358	0.00013864	0.000515879	0.000319663	0.000143527	2.75739e-05
Mid1+/y; Wnt1-cre (F1-9×C)	8.32959e-05	0.000575596	9.8187e-05	0.000255782	-0.000534884	0.000154845	-0.000396546	-0.000210219	6.25935e-05	-0.000129123	-0.000230062	-0.000303426	0.000194157	-8.6361e-05	-0.000909934	-0.000221015	-8.43351e-05	0.000117666	4.34553e-05	0.00040299	-0.000165566	0.000613752	0.00109639	-9.73383e-05	-0.000171903	0.000447751	0.000321952	0.000547825	1.16934e-05	2.81879e-06	-0.000767532	4.08108e-05	0.000521437	0.000286131	0.000291984	7.05981e-05	0.000960638	0.000140545	-0.00025227	-5.08557e-05	-0.000263431	-0.000316883	-0.000588328	-3.06566e-05	-0.000445902	-0.000763708	-0.000491222	-0.000549445	-0.00127363
Mid1+/y; Wnt1-cre (F1-9×C)	0.000128145	0.000540632	0.000288408	-0.000109985	-0.000343431	7.45326e-05	7.1984e-05	-3.74047e-05	0.000499819	0.000546622	3.44697e-05	-7.68406e-05	0.000507671	-9.13357e-05	0.000413405	-0.000558142	0.000227145	-0.000494746	-0.000469136	0.000123449	-1.31491e-05	0.000357944	0.000794539	1.57976e-05	-3.59171e-05	0.000304666	-0.000288907	0.000180041	0.00025789	9.89457e-05	0.000381549	-0.000345728	-0.000638167	-0.000251864	-0.000823206	-0.000846734	0.000454454	0.00081112	-0.000126903	6.20084e-05	-3.7542e-05	-0.000535913	-0.000318806	9.17482e-05	0.000260436	4.27611e-05	-2.68793e-05	0.000227035	-0.000474457
Mid1flox/y (F1-3×B)	0.000228126	0.0016749	0.000189037	8.90815e-06	0.000491055	-0.00021792	-0.000874181	-0.00036413	0.000141557	-0.000508826	-0.000222379	-0.000516988	0.000627299	-0.000208366	-0.00120931	0.000195628	-0.000142978	2.00343e-05	-0.000213514	0.000966482	-0.000206484	0.00027193	0.000756876	-4.75687e-05	-0.00062697	0.00125961	-0.000147499	-0.000152794	-0.000115851	0.000963731	-0.000628355	-5.53376e-05	-0.000878665	0.000131541	-0.00102572	-5.43837e-06	0.000428968	-0.000646775	-5.96702e-06	0.000969879	-0.000885236	-6.87336e-05	-0.000188717	0.000133042	-1.4931e-05	-0.000122757	0.00120015	0.000912154	-0.000674429
Mid1flox/y (F1-3×B)	-9.41116e-05	-0.00120971	-0.000237752	0.000210019	0.000622984	0.000288958	-0.000478306	-0.000375269	0.000598661	0.000191112	0.000709309	-0.000564282	-0.000491348	0.000867556	-0.000122618	-0.000765357	0.000195872	-6.03228e-05	-1.60824e-05	-0.00136768	0.00112444	-0.000499319	-0.000849	0.000618933	3.89647e-05	-0.000754501	-0.000366636	-0.000517415	-0.000809017	-4.30162e-05	-9.18976e-05	-0.000275776	0.000951598	-0.000313217	3.60955e-05	-0.000267556	0.000601275	0.000750557	-0.000140554	-0.000163939	0.000401385	0.000216528	0.000298762	-0.000101367	0.000772521	-0.000422223	-0.000252162	0.000186369	-0.000683812
Mid1flox/y (F1-1×A)	-0.000948274	-0.000152017	-0.000404649	-0.000626589	-0.000584468	-0.000892423	-0.000545931	-0.000805474	-0.000815241	-0.00129512	0.000703049	-0.00089862	-0.00251656	0.000493612	-0.000189538	0.00038652	0.000341244	-0.000492884	-0.000466953	0.000246894	-0.000705625	-0.000474221	0.000185855	0.000367344	2.73926e-05	-0.000221746	-0.000111783	0.000539956	-0.000284807	0.000140247	0.000294926	-0.000102545	-0.000744737	-0.000251299	-0.000559376	9.00594e-05	0.000535286	-0.000176598	0.000196789	-0.000725731	-0.000117396	1.64811e-05	-0.00059337	-0.000225747	-0.000672865	-0.000694939	-0.000490832	-0.00024247	-0.000200703
Mid1flox/y (F1-2×B)	-0.000150405	-0.000479404	-1.15485e-05	-0.000636047	0.000333432	-0.000606829	-6.44672e-05	-4.85585e-05	-0.00103367	0.000238855	-0.000514666	-0.0016447	0.000595979	-0.000189405	-0.0012164	0.000749436	-0.000130271	-0.000555583	0.000360658	-0.000136129	-2.39673e-05	-4.8429e-05	-0.000443235	-0.000318428	-0.000775951	3.53132e-05	5.5549e-05	0.0001221	-0.000284138	-8.09196e-05	-0.00028916	9.48485e-05	1.4354e-05	-0.000169749	-0.000143043	0.000525337	0.000119962	-2.61774e-05	0.000428813	-0.000103679	-0.0002252	5.92501e-05	-4.31886e-05	-0.000131772	-0.000582323	0.000393806	5.29775e-06	-0.000833225	8.37543e-05
Mid1flox/y (F1-5×B)	0.000287222	0.00166588	0.000150071	-0.000293079	-0.00103163	-0.000506289	-0.00113889	-0.000394013	-0.00125763	-0.000378113	-0.000229086	-0.001375	-0.00152852	-2.86119e-05	-0.000790224	-0.000152421	-0.000451691	-0.000640353	-0.000480237	0.00195863	-0.000712647	-0.000361086	0.00144632	0.000155019	-3.71275e-05	0.000794101	1.54796e-05	4.28077e-06	0.000784153	-0.000446584	-0.000230468	0.000281318	-0.000168534	8.51224e-05	-0.000454065	-0.000391707	5.02097e-05	-0.000927423	-3.99463e-05	0.000230591	-0.000951243	-0.000289153	-0.000591715	-0.000264426	0.000374098	-0.000565982	-0.0001624	-0.000520482	-0.00110732
Mid1flox/y (F1-6×B)	3.04118e-05	0.000785403	0.000110246	0.000550815	-0.000318831	0.000615932	-0.000338396	0.000380031	0.000229919	6.965e-05	1.54464e-05	0.000199816	5.53624e-05	6.63158e-05	0.000302998	0.000322376	0.000336237	0.000124002	-0.000359821	0.000181249	0.000246734	-0.00125681	0.000323938	0.000364246	0.000235527	0.000245686	0.000387217	-0.000117792	0.000559033	-0.000174678	-0.000363435	0.000504397	-0.00122951	0.000628936	0.000578014	-0.000150724	0.000719532	5.56393e-05	-0.00028763	0.00112223	-0.000159931	-0.000292782	-0.000176144	1.23486e-05	0.000321593	-0.000557444	0.000438503	0.000493753	-0.000278292
Mid1flox/y (F1-6×B)	-5.09262e-05	0.000900205	-0.000401891	0.000187316	-0.000512622	0.000225483	9.07801e-05	0.00053029	0.000952074	0.000516547	-6.4491e-05	-5.83475e-05	-0.000214345	5.28486e-05	0.000409582	0.000326922	-0.000241649	-7.56219e-05	-0.000307044	0.00117514	-0.00031358	0.000819936	0.00102991	0.00043949	-1.62563e-06	0.000439265	8.01323e-05	-0.000296265	0.000413704	9.56824e-05	1.7897e-05	0.000765422	0.000955776	0.000361057	-6.94217e-05	-0.000380505	0.000212491	-0.000436487	-0.000338168	0.000430434	-0.000817136	0.000555584	-0.000387404	0.00124939	0.000857914	-0.000378107	0.00109521	0.00103721	-0.000436154
Mid1flox/y (F1-9×C)	0.000145081	0.00049593	0.000213439	0.00023313	-0.000260303	-0.000236528	0.000406877	0.00026129	-0.000367492	-0.00166426	0.000258907	-8.33784e-05	0.000214461	-3.53759e-05	0.000410694	-8.67742e-05	0.00019778	0.000191236	-0.000138748	0.000975724	0.000367759	-0.000230517	0.00055487	-0.000225366	-0.000192179	0.000974424	3.98295e-05	-0.000457847	0.000642436	-0.000357795	0.000881771	-0.000198839	0.000425416	-0.000711219	-0.000579941	3.31915e-05	0.000132592	-0.000348675	-0.000192698	-0.000580768	-1.77692e-05	0.000357763	0.000111711	-0.000804177	0.000108961	0.000114583	-0.000452795	0.000251477	-0.00036184
Mid1+/y (F1-9×C)	-0.000449758	0.000621667	-0.000176774	-0.000173518	0.000360159	0.000100526	0.000350728	0.000211717	0.000178823	0.000492599	-0.000466747	-0.000395947	0.000794462	-0.000276734	-0.000184701	0.00117384	3.93653e-05	-0.000304485	0.000636163	0.00079906	0.00103905	-0.000380497	0.00033881	1.12491e-05	-0.000727134	0.000586551	0.000340687	0.00012012	-0.000215263	0.00027778	-0.000254123	0.000705703	-0.000608263	0.000534981	-0.000157626	0.000343892	0.00031849	-1.03195e-05	-8.34129e-05	1.78311e-05	-0.000319402	0.000198508	-0.000281901	0.000482887	-0.00020784	0.000216135	0.000514645	-0.000201647	0.000420183
Mid1flox/y; Wnt1-cre (F1-1×A)	9.77866e-05	0.000161238	9.48994e-05	-0.00023073	0.000394032	-0.000278527	-0.000622925	-0.000210425	0.00120255	-0.000428967	0.0016584	0.000463605	0.000887546	0.000661287	0.00116186	0.000153456	0.000388368	-0.000137984	3.56992e-05	1.78678e-05	0.000392605	0.000353616	0.000412187	-0.000189599	-0.000317408	-4.485e-05	-0.0001212	-2.73179e-05	-0.000149062	1.68445e-05	0.000810191	5.226e-05	0.00046926	-0.000387728	5.19121e-05	-6.98852e-05	2.87653e-05	0.000538857	6.86333e-05	0.00157471	-0.00108808	-1.79901e-05	-0.000722289	-0.000421711	-0.000392376	-0.000756216	-0.000200415	-0.000686623	0.000143358
Mid1flox/y; Wnt1-cre (F1-1×A)	-0.000220993	0.000729842	-6.55316e-05	-0.000455975	0.000243721	3.48245e-06	-0.000367457	2.20646e-06	3.19495e-05	-0.00124381	4.7381e-05	-5.51745e-05	-0.00116632	-0.000514596	0.000374121	7.05677e-05	0.000195575	2.94391e-05	-3.31606e-05	0.000402809	0.000108941	0.000142025	0.00129188	-0.000101384	-0.000565732	0.000512139	-0.000412058	0.000362806	0.000116159	1.96674e-05	0.000129307	0.000219156	0.000548135	-0.000411308	-0.000765247	0.00039256	-4.09138e-05	-0.000333949	5.40705e-05	0.000683438	-0.000966534	0.00015299	-0.000683316	0.000246488	-0.000267158	-0.00127154	-9.60608e-05	-0.000817614	-0.000304515
Mid1flox/y; Wnt1-cre (F1-4×A)	-0.000218998	0.000896002	-2.00719e-05	-0.000211673	-0.000254902	0.000357018	-0.000266969	-0.000161634	0.000283602	9.39972e-05	-0.000305341	0.000304063	0.000633723	0.000120592	-3.24737e-06	0.000296696	-0.00038401	-0.000419675	0.000628705	0.00107727	0.00074658	7.29996e-05	9.92951e-05	-0.00025842	-6.33527e-05	0.000173086	0.000145353	0.000374915	0.000127663	0.000406534	-0.000114197	5.46415e-05	-0.000444995	-0.000200583	-0.000444512	0.00153482	0.00028951	0.000500354	0.000198953	-0.00158721	0.000204576	3.75255e-05	0.000453042	0.00111554	0.00107258	-0.000109164	-0.000650578	-0.000502604	1.32249e-05
Mid1flox/y; Wnt1-cre (F1-6×B)	-3.38598e-05	0.000288056	2.25186e-05	6.65802e-05	-0.000186673	1.45366e-05	8.34858e-05	0.000204037	-0.00102672	9.04332e-06	-0.000141989	2.68505e-06	0.000391665	0.000198661	0.000109631	0.000648828	-0.000484612	0.000247767	0.000136176	0.000606837	0.000582558	-0.000348874	0.000109829	-0.000197047	4.07187e-05	0.000425969	0.000492188	3.65077e-05	-0.000229488	0.000278869	0.000100638	0.000127769	-4.38498e-05	0.000352255	0.000339808	-0.000443278	-6.6406e-05	0.000369659	-0.000135884	-0.000277083	-0.000518639	-0.000367687	-0.000851102	0.00128423	-0.000457722	-0.00119937	0.000985153	0.00019591	0.000280633
Mid1flox/y; Wnt1-cre (F1-6×B)	0.000115006	0.000715706	-0.000306175	0.000177808	0.00040949	0.000143596	0.00025065	0.000651344	0.000340891	5.67315e-05	-0.000226743	0.000239868	-0.000492305	-0.000480005	0.000626604	0.000626647	0.000221193	0.000219619	0.000343182	0.000324644	0.000418854	0.00104243	0.000626488	-0.000100201	0.000504229	0.000458819	-0.000210514	2.56971e-05	-0.000266481	3.87881e-05	-4.33077e-05	9.04731e-05	-0.00055356	0.00145777	-0.000226018	-6.14418e-05	0.000177342	0.000292136	0.000171416	0.00198718	-0.000452173	-4.9606e-05	-8.18661e-05	0.00112838	0.000270732	0.000186397	0.00112184	0.000751279	0.000352132
Mid1flox/y; Wnt1-cre (F1-6×B)	0.000128363	0.00155528	7.83571e-05	0.000340634	0.000127944	0.000200492	0.000211131	0.000431826	8.18011e-05	-7.14379e-05	-0.000135771	-4.99047e-05	-0.00127137	7.2014e-05	0.000381057	0.000218646	-0.000408484	-0.000324299	-0.000189647	0.00091662	0.000380985	0.000313623	0.000826277	-0.000135686	-0.000273525	0.000366647	0.000136847	-0.000110595	0.000556558	7.17588e-05	-2.13627e-05	0.000136736	0.000245426	0.000938269	3.61339e-05	-0.000782668	0.000775465	-0.000470229	-0.000182935	0.000325447	8.31788e-05	-0.000262725	0.000441802	0.000202441	0.000650902	-0.000724793	-0.000161905	-0.000518424	-0.000208922
[truncated: 266 more columns]
