# Supplementary material for: Morphometric analysis of the size-adjusted linear dimensions of the skull landmarks revealed craniofacial dysmorphology in Mid1-cKO mice
Source: BMC Genomics. 2023 Feb 9;24:68. doi: 10.1186/s12864-023-09162-2 (PMC9912615; doi:10.1186/s12864-023-09162-2)
Supplement: Supplementary file 7 — Additional file 7: Table S3. RDs calculated using size-adjustedlandmark coordinates of symmetric Regression Residuals for Mid1-cKO mice. [file 12864_2023_9162_MOESM7_ESM.xlsx]

## Sheet: Sheet1
Table S3 RDs calculated using size-adjusted landmark coordinates of symmetric Regression Residuals for Mid1-cKO mice
dist	Mid1+/y; Wnt1-cre (F1-3×B)	Mid1+/y; Wnt1-cre (F1-3×B)	Mid1+/y; Wnt1-cre (F1-7×D)	Mid1+/y; Wnt1-cre (F1-8×D)	Mid1+/y; Wnt1-cre (F1-9×C)	Mid1+/y; Wnt1-cre (F1-9×C)	Mid1flox/y (F1-3×B)	Mid1flox/y (F1-3×B)	Mid1flox/y (F1-1×A)	Mid1flox/y (F1-2×B)	Mid1flox/y (F1-5×B)	Mid1flox/y (F1-6×B)	Mid1flox/y (F1-6×B)	Mid1flox/y (F1-9×C)	Mid1+/y (F1-9×C)	Mid1flox/y; Wnt1-cre (F1-1×A)	Mid1flox/y; Wnt1-cre (F1-1×A)	Mid1flox/y; Wnt1-cre (F1-4×A)	Mid1flox/y; Wnt1-cre (F1-6×B)	Mid1flox/y; Wnt1-cre (F1-6×B)	Mid1flox/y; Wnt1-cre (F1-6×B)	Defining features	RDs_Ratio(Mid1-cKO/others)	t-test
L3_L15	0.0324852	0.0328208	0.0328572	0.0336274	0.0345445	0.0326459	0.032127	0.0321308	0.0338263	0.0332155	0.0328007	0.0327536	0.0330539	0.0332519	0.0336663	0.0368655	0.0372844	0.0362321	0.03674	0.0372212	0.0362624	Up	1.11236	1.11436e-10
R3_R15	0.0324852	0.0328208	0.0328572	0.0336274	0.0345445	0.0326459	0.032127	0.0321308	0.0338263	0.0332155	0.0328007	0.0327536	0.0330539	0.0332519	0.0336663	0.0368655	0.0372844	0.0362321	0.03674	0.0372212	0.0362624	Up	1.11236	1.11436e-10
R30_R34	0.104708	0.105161	0.104264	0.103824	0.106341	0.104303	0.104134	0.106374	0.103606	0.103074	0.105481	0.105054	0.105848	0.107039	0.103926	0.110672	0.109736	0.109583	0.110349	0.111297	0.111046	Up	1.05312	1.17519e-09
L30_L34	0.104708	0.105161	0.104264	0.103824	0.106341	0.104303	0.104134	0.106374	0.103606	0.103074	0.105481	0.105054	0.105848	0.107039	0.103926	0.110672	0.109736	0.109583	0.110349	0.111297	0.111046	Up	1.05312	1.17519e-09
L3_L16	0.0340078	0.0350312	0.0341605	0.0350889	0.036803	0.0337466	0.0347099	0.0346948	0.0350184	0.0351695	0.0348519	0.0342422	0.0345495	0.0354739	0.036003	0.0382702	0.0401844	0.0383646	0.0384904	0.0390799	0.0392094	Up	1.11545	1.39823e-09
R3_R16	0.0340078	0.0350312	0.0341605	0.0350889	0.036803	0.0337466	0.0347099	0.0346948	0.0350184	0.0351695	0.0348519	0.0342422	0.0345495	0.0354739	0.036003	0.0382702	0.0401844	0.0383646	0.0384904	0.0390799	0.0392094	Up	1.11545	1.39823e-09
R2_M1	0.0540276	0.0551124	0.0541422	0.0548496	0.055452	0.0531431	0.056572	0.0553437	0.0546231	0.0556325	0.0550926	0.0540368	0.0560491	0.0548456	0.0561737	0.0616896	0.0613662	0.0626234	0.058948	0.0616719	0.0589647	Up	1.10673	1.41972e-09
L2_M1	0.0540276	0.0551124	0.0541422	0.0548496	0.055452	0.0531431	0.056572	0.0553437	0.0546231	0.0556325	0.0550926	0.0540368	0.0560491	0.0548456	0.0561737	0.0616896	0.0613662	0.0626234	0.058948	0.0616719	0.0589647	Up	1.10673	1.41972e-09
R2_M2	0.0563553	0.0587819	0.0585335	0.0587531	0.0589409	0.0572744	0.059219	0.0585479	0.0578079	0.0578829	0.0589962	0.0578565	0.0598701	0.0586876	0.0582606	0.0623474	0.0626377	0.0615735	0.0616008	0.0638508	0.0624483	Up	1.06894	7.2789e-09
L2_M2	0.0563553	0.0587819	0.0585335	0.0587531	0.0589409	0.0572744	0.059219	0.0585479	0.0578079	0.0578829	0.0589962	0.0578565	0.0598701	0.0586876	0.0582606	0.0623474	0.0626377	0.0615735	0.0616008	0.0638508	0.0624483	Up	1.06894	7.2789e-09
L34_R34	0.149884	0.148556	0.147524	0.149775	0.151764	0.146891	0.142947	0.142503	0.150383	0.149288	0.148272	0.143978	0.150001	0.147267	0.146189	0.157763	0.161146	0.166487	0.158688	0.162296	0.157667	Up	1.08798	2.39369e-08
M5_M7	0.0454252	0.0459614	0.0459606	0.0451317	0.0449048	0.0451169	0.0468592	0.0470908	0.0450623	0.0471717	0.0457685	0.0452053	0.0453392	0.0471113	0.0473367	0.042123	0.0407973	0.0421484	0.0426616	0.0404129	0.0439367	Down	0.914068	1.5028e-07
L33_L38	0.0624142	0.0640556	0.0626709	0.0617659	0.0632283	0.0638048	0.0619656	0.064621	0.0627423	0.0635424	0.0615378	0.0611573	0.0627329	0.0618507	0.0608368	0.0588636	0.0604954	0.0577676	0.0563816	0.0584193	0.0549239	Down	0.923532	7.83087e-07
R33_R38	0.0624142	0.0640556	0.0626709	0.0617659	0.0632283	0.0638048	0.0619656	0.064621	0.0627423	0.0635424	0.0615378	0.0611573	0.0627329	0.0618507	0.0608368	0.0588636	0.0604954	0.0577676	0.0563816	0.0584193	0.0549239	Down	0.923532	7.83087e-07
L15_L19	0.0510319	0.0519196	0.0524987	0.0522403	0.0500624	0.0490842	0.0515745	0.0515866	0.0529733	0.053439	0.0520275	0.0506655	0.0509102	0.0521997	0.0513242	0.0566385	0.054793	0.0554581	0.0548781	0.0544558	0.0535095	Up	1.06567	4.13445e-06
R15_R19	0.0510319	0.0519196	0.0524987	0.0522403	0.0500624	0.0490842	0.0515745	0.0515866	0.0529733	0.053439	0.0520275	0.0506655	0.0509102	0.0521997	0.0513242	0.0566385	0.054793	0.0554581	0.0548781	0.0544558	0.0535095	Up	1.06567	4.13445e-06
L16_L17	0.040014	0.041571	0.0405273	0.0406272	0.0413214	0.0386907	0.0416709	0.041877	0.0420977	0.041598	0.0426137	0.0401889	0.0419032	0.0403695	0.0416884	0.0432057	0.0436282	0.043893	0.0466842	0.0440917	0.0456747	Up	1.08299	4.58153e-06
R16_R17	0.040014	0.041571	0.0405273	0.0406272	0.0413214	0.0386907	0.0416709	0.041877	0.0420977	0.041598	0.0426137	0.0401889	0.0419032	0.0403695	0.0416884	0.0432057	0.0436282	0.043893	0.0466842	0.0440917	0.0456747	Up	1.08299	4.58153e-06
L16_L19	0.0545419	0.0558131	0.0554054	0.0547783	0.054228	0.0521556	0.0553059	0.0565057	0.0557635	0.0570176	0.0569791	0.0535604	0.0546338	0.0555274	0.0549816	0.0590442	0.0592516	0.058964	0.0587887	0.0576621	0.0575848	Up	1.0617	7.66604e-06
R16_R19	0.0545419	0.0558131	0.0554054	0.0547783	0.054228	0.0521556	0.0553059	0.0565057	0.0557635	0.0570176	0.0569791	0.0535604	0.0546338	0.0555274	0.0549816	0.0590442	0.0592516	0.058964	0.0587887	0.0576621	0.0575848	Up	1.0617	7.66604e-06
L2_L22	0.0842568	0.085653	0.0861769	0.086524	0.0850495	0.0839548	0.0869076	0.0869003	0.0857511	0.0860586	0.086176	0.0850007	0.085915	0.0860046	0.0845518	0.0896253	0.0892941	0.087065	0.0899423	0.090457	0.0901301	-	1.0439	2.60081e-07
R2_R22	0.0842568	0.085653	0.0861769	0.086524	0.0850495	0.0839548	0.0869076	0.0869003	0.0857511	0.0860586	0.086176	0.0850007	0.085915	0.0860046	0.0845518	0.0896253	0.0892941	0.087065	0.0899423	0.090457	0.0901301	-	1.0439	2.60081e-07
R33_R41	0.163367	0.16298	0.160543	0.163483	0.163552	0.165415	0.164323	0.163136	0.164133	0.16276	0.165914	0.166079	0.164383	0.163517	0.162837	0.158203	0.158472	0.158572	0.15936	0.161004	0.158154	-	0.970687	4.05721e-07
L33_L41	0.163367	0.16298	0.160543	0.163483	0.163552	0.165415	0.164323	0.163136	0.164133	0.16276	0.165914	0.166079	0.164383	0.163517	0.162837	0.158203	0.158472	0.158572	0.15936	0.161004	0.158154	-	0.970687	4.05721e-07
R2_R5	0.110933	0.110135	0.109054	0.111545	0.108277	0.108942	0.11263	0.110798	0.110168	0.111189	0.109778	0.109946	0.109911	0.107631	0.109572	0.114178	0.115219	0.113226	0.115097	0.115473	0.113022	-	1.0394	6.34496e-07
L2_L5	0.110933	0.110135	0.109054	0.111545	0.108277	0.108942	0.11263	0.110798	0.110168	0.111189	0.109778	0.109946	0.109911	0.107631	0.109572	0.114178	0.115219	0.113226	0.115097	0.115473	0.113022	-	1.0394	6.34496e-07
L2_L12	0.0747738	0.0754	0.0752936	0.0772233	0.0765225	0.076747	0.077021	0.0760136	0.0744163	0.0759188	0.0779518	0.0766596	0.076568	0.0765668	0.075854	0.0804232	0.0800268	0.0777225	0.0799892	0.0806962	0.0789491	-	1.04514	8.20741e-07
R2_R12	0.0747738	0.0754	0.0752936	0.0772233	0.0765225	0.076747	0.077021	0.0760136	0.0744163	0.0759188	0.0779518	0.0766596	0.076568	0.0765668	0.075854	0.0804232	0.0800268	0.0777225	0.0799892	0.0806962	0.0789491	-	1.04514	8.20741e-07
L2_L13	0.0912057	0.092413	0.09348	0.0922615	0.0935443	0.0929325	0.0934029	0.0940456	0.0922397	0.0919693	0.0944591	0.0918118	0.0939133	0.0917623	0.0920351	0.0959985	0.0973577	0.0952561	0.0953506	0.0973607	0.0955547	-	1.03645	8.77479e-07
R2_R13	0.0912057	0.092413	0.09348	0.0922615	0.0935443	0.0929325	0.0934029	0.0940456	0.0922397	0.0919693	0.0944591	0.0918118	0.0939133	0.0917623	0.0920351	0.0959985	0.0973577	0.0952561	0.0953506	0.0973607	0.0955547	-	1.03645	8.77479e-07
R15_R17	0.0367694	0.037862	0.0377953	0.0381596	0.0374098	0.0358932	0.038002	0.0372577	0.0396089	0.0381381	0.0381582	0.0374622	0.0385588	0.0369923	0.0381708	0.0408802	0.039346	0.0405427	0.0431175	0.0410389	0.0417386	-	1.08905	9.18741e-07
L15_L17	0.0367694	0.037862	0.0377953	0.0381596	0.0374098	0.0358932	0.038002	0.0372577	0.0396089	0.0381381	0.0381582	0.0374622	0.0385588	0.0369923	0.0381708	0.0408802	0.039346	0.0405427	0.0431175	0.0410389	0.0417386	-	1.08905	9.18741e-07
L5_L16	0.0936597	0.0942465	0.0913321	0.0944418	0.0910466	0.0910044	0.0950968	0.0948169	0.0933195	0.0927392	0.0935314	0.0942018	0.0928134	0.0912421	0.093096	0.0974748	0.0988135	0.0956881	0.0986131	0.09736	0.0978692	-	1.04866	1.01129e-06
R5_R16	0.0936597	0.0942465	0.0913321	0.0944418	0.0910466	0.0910044	0.0950968	0.0948169	0.0933195	0.0927392	0.0935314	0.0942018	0.0928134	0.0912421	0.093096	0.0974748	0.0988135	0.0956881	0.0986131	0.09736	0.0978692	-	1.04866	1.01129e-06
R2_R23	0.0963564	0.0957266	0.0971123	0.0964728	0.0968664	0.0961442	0.0975616	0.098221	0.0953317	0.0960199	0.0984743	0.0963436	0.0980112	0.096446	0.0950103	0.0996375	0.100513	0.0988606	0.101319	0.101689	0.0994731	-	1.03699	1.09707e-06
L2_L23	0.0963564	0.0957266	0.0971123	0.0964728	0.0968664	0.0961442	0.0975616	0.098221	0.0953317	0.0960199	0.0984743	0.0963436	0.0980112	0.096446	0.0950103	0.0996375	0.100513	0.0988606	0.101319	0.101689	0.0994731	-	1.03699	1.09707e-06
R33_R40	0.180022	0.181077	0.17831	0.178603	0.181038	0.181382	0.179958	0.180109	0.178583	0.178817	0.180371	0.179638	0.181539	0.18062	0.177749	0.174494	0.176859	0.17428	0.176668	0.17755	0.175246	-	0.977733	2.25074e-06
L33_L40	0.180022	0.181077	0.17831	0.178603	0.181038	0.181382	0.179958	0.180109	0.178583	0.178817	0.180371	0.179638	0.181539	0.18062	0.177749	0.174494	0.176859	0.17428	0.176668	0.17755	0.175246	-	0.977733	2.25074e-06
R5_R15	0.0916345	0.0916253	0.089453	0.0927635	0.0879317	0.0891598	0.092159	0.0914691	0.0917086	0.0902108	0.0902412	0.0924206	0.0903072	0.0885087	0.0903975	0.0957023	0.0954989	0.0928543	0.0960005	0.0950691	0.0946235	-	1.04734	3.61958e-06
L5_L15	0.0916345	0.0916253	0.089453	0.0927635	0.0879317	0.0891598	0.092159	0.0914691	0.0917086	0.0902108	0.0902412	0.0924206	0.0903072	0.0885087	0.0903975	0.0957023	0.0954989	0.0928543	0.0960005	0.0950691	0.0946235	-	1.04734	3.61958e-06
R2_R18	0.0731558	0.0753706	0.0747441	0.0743266	0.0750649	0.0741772	0.0762726	0.0748366	0.0748343	0.0762694	0.0754096	0.0718266	0.0761876	0.0745021	0.0745554	0.0783118	0.0777412	0.0774491	0.0782369	0.0783131	0.0769717	-	1.04104	7.81219e-06
L2_L18	0.0731558	0.0753706	0.0747441	0.0743266	0.0750649	0.0741772	0.0762726	0.0748366	0.0748343	0.0762694	0.0754096	0.0718266	0.0761876	0.0745021	0.0745554	0.0783118	0.0777412	0.0774491	0.0782369	0.0783131	0.0769717	-	1.04104	7.81219e-06
R34_R41	0.167243	0.167994	0.168124	0.169421	0.169641	0.171181	0.169195	0.166165	0.16536	0.166403	0.168748	0.172485	0.168378	0.168844	0.168145	0.161577	0.16368	0.160318	0.163102	0.166079	0.163196	-	0.967378	7.85814e-06
L34_L41	0.167243	0.167994	0.168124	0.169421	0.169641	0.171181	0.169195	0.166165	0.16536	0.166403	0.168748	0.172485	0.168378	0.168844	0.168145	0.161577	0.16368	0.160318	0.163102	0.166079	0.163196	-	0.967378	7.85814e-06
L33_R33	0.153547	0.156114	0.15662	0.157958	0.159022	0.155822	0.151176	0.145962	0.150114	0.154021	0.152221	0.153131	0.154326	0.155288	0.152396	0.160176	0.166573	0.167092	0.161668	0.167643	0.158561	-	1.06351	1.31996e-05
L16_R16	0.0543219	0.0528432	0.054404	0.0532479	0.0545618	0.0548563	0.0539231	0.0525473	0.0540025	0.0563525	0.0530552	0.0515715	0.056177	0.0537979	0.0534624	0.0494493	0.0491117	0.0535188	0.0461225	0.0501489	0.0461432	-	0.909917	2.0618e-05
R15_R18	0.0593541	0.061738	0.060842	0.0617663	0.061147	0.0598183	0.061442	0.0608153	0.0626253	0.0612156	0.0607846	0.0603985	0.0611046	0.0619307	0.060983	0.0638983	0.0626397	0.0626243	0.0630729	0.0627646	0.0644401	-	1.03563	2.12074e-05
L15_L18	0.0593541	0.061738	0.060842	0.0617663	0.061147	0.0598183	0.061442	0.0608153	0.0626253	0.0612156	0.0607846	0.0603985	0.0611046	0.0619307	0.060983	0.0638983	0.0626397	0.0626243	0.0630729	0.0627646	0.0644401	-	1.03563	2.12074e-05
L15_R15	0.061281	0.0622998	0.0614517	0.0608274	0.0628517	0.0607801	0.0622163	0.0619938	0.0604241	0.0640219	0.0601897	0.0591325	0.0630271	0.062334	0.0613898	0.0550453	0.0578668	0.0607824	0.0527541	0.0584286	0.0553183	-	0.920222	2.20731e-05
R2_R4	0.134958	0.137609	0.135541	0.133964	0.138211	0.134802	0.13745	0.137665	0.135929	0.135503	0.136007	0.134741	0.135337	0.135472	0.133319	0.138533	0.139958	0.140341	0.1394	0.1413	0.137533	-	1.02757	2.39765e-05
L2_L4	0.134958	0.137609	0.135541	0.133964	0.138211	0.134802	0.13745	0.137665	0.135929	0.135503	0.136007	0.134741	0.135337	0.135472	0.133319	0.138533	0.139958	0.140341	0.1394	0.1413	0.137533	-	1.02757	2.39765e-05
L44_M5	0.078746	0.0783474	0.0767258	0.0766768	0.0762802	0.0776843	0.0776363	0.0790302	0.0771504	0.0772201	0.0789911	0.0776468	0.0776814	0.078954	0.0770721	0.0744442	0.073968	0.0766573	0.0746905	0.074327	0.0765683	-	0.966372	2.74822e-05
R44_M5	0.078746	0.0783474	0.0767258	0.0766768	0.0762802	0.0776843	0.0776363	0.0790302	0.0771504	0.0772201	0.0789911	0.0776468	0.0776814	0.078954	0.0770721	0.0744442	0.073968	0.0766573	0.0746905	0.074327	0.0765683	-	0.966372	2.74822e-05
R2_R29	0.0687477	0.0692694	0.069134	0.0678096	0.0694891	0.0671894	0.0693681	0.0690806	0.0678116	0.071244	0.0690331	0.0661974	0.0695707	0.0690241	0.069848	0.0718077	0.0720394	0.072462	0.0718659	0.0724718	0.0701287	-	1.04272	3.15679e-05
L2_L29	0.0687477	0.0692694	0.069134	0.0678096	0.0694891	0.0671894	0.0693681	0.0690806	0.0678116	0.071244	0.0690331	0.0661974	0.0695707	0.0690241	0.069848	0.0718077	0.0720394	0.072462	0.0718659	0.0724718	0.0701287	-	1.04272	3.15679e-05
L34_L38	0.0664008	0.0699773	0.0713393	0.0688635	0.0701666	0.0708355	0.0679332	0.0675962	0.0634238	0.0676131	0.0647007	0.0687074	0.0671272	0.0683264	0.0666557	0.0621768	0.0663177	0.0593222	0.0596667	0.0639897	0.0592879	-	0.909025	3.65088e-05
R34_R38	0.0664008	0.0699773	0.0713393	0.0688635	0.0701666	0.0708355	0.0679332	0.0675962	0.0634238	0.0676131	0.0647007	0.0687074	0.0671272	0.0683264	0.0666557	0.0621768	0.0663177	0.0593222	0.0596667	0.0639897	0.0592879	-	0.909025	3.65088e-05
R30_R32	0.0770146	0.0802236	0.0786455	0.0781446	0.0790813	0.079142	0.0798901	0.0809321	0.0794071	0.0783265	0.0798762	0.0769308	0.080569	0.080431	0.0793849	0.082305	0.082479	0.0826433	0.0819216	0.0820039	0.0806218	-	1.0353	4.70657e-05
L30_L32	0.0770146	0.0802236	0.0786455	0.0781446	0.0790813	0.079142	0.0798901	0.0809321	0.0794071	0.0783265	0.0798762	0.0769308	0.080569	0.080431	0.0793849	0.082305	0.082479	0.0826433	0.0819216	0.0820039	0.0806218	-	1.0353	4.70657e-05
L2_L14	0.0768805	0.0780368	0.084017	0.0821572	0.0805649	0.077859	0.0790041	0.0786964	0.0773509	0.0768485	0.0808424	0.081271	0.0844975	0.0785081	0.0797604	0.0837501	0.0827329	0.0852273	0.0898389	0.0864915	0.0879849	-	1.07838	5.19851e-05
R2_R14	0.0768805	0.0780368	0.084017	0.0821572	0.0805649	0.077859	0.0790041	0.0786964	0.0773509	0.0768485	0.0808424	0.081271	0.0844975	0.0785081	0.0797604	0.0837501	0.0827329	0.0852273	0.0898389	0.0864915	0.0879849	-	1.07838	5.19851e-05
R30_R36	0.13573	0.1329	0.137924	0.136338	0.138944	0.136793	0.135781	0.134592	0.136338	0.135992	0.129367	0.136938	0.134204	0.137459	0.132927	0.130673	0.130773	0.130072	0.125435	0.13229	0.12655	-	0.954364	5.50661e-05
L30_L36	0.13573	0.1329	0.137924	0.136338	0.138944	0.136793	0.135781	0.134592	0.136338	0.135992	0.129367	0.136938	0.134204	0.137459	0.132927	0.130673	0.130773	0.130072	0.125435	0.13229	0.12655	-	0.954364	5.50661e-05
R2_R17	0.0611263	0.0611802	0.0615886	0.0606423	0.0614758	0.0596544	0.0622374	0.0609898	0.0617658	0.0631053	0.0615804	0.0588512	0.0626008	0.0598231	0.0612629	0.0627636	0.0635637	0.0639996	0.0652368	0.0645492	0.0629742	-	1.0434	6.22012e-05
L2_L17	0.0611263	0.0611802	0.0615886	0.0606423	0.0614758	0.0596544	0.0622374	0.0609898	0.0617658	0.0631053	0.0615804	0.0588512	0.0626008	0.0598231	0.0612629	0.0627636	0.0635637	0.0639996	0.0652368	0.0645492	0.0629742	-	1.0434	6.22012e-05
R2_R3	0.0554649	0.0542776	0.0549683	0.0552455	0.0571664	0.0550087	0.0555077	0.0543935	0.0557861	0.0572523	0.0549276	0.0533548	0.0544967	0.0543303	0.0561341	0.0565501	0.0597094	0.057909	0.057229	0.0587539	0.0569913	-	1.04774	8.41494e-05
L2_L3	0.0554649	0.0542776	0.0549683	0.0552455	0.0571664	0.0550087	0.0555077	0.0543935	0.0557861	0.0572523	0.0549276	0.0533548	0.0544967	0.0543303	0.0561341	0.0565501	0.0597094	0.057909	0.057229	0.0587539	0.0569913	-	1.04774	8.41494e-05
R16_M1	0.0584671	0.0585003	0.0573875	0.0586025	0.0596	0.0577748	0.0598218	0.0591437	0.0597148	0.0596933	0.0594742	0.0583069	0.0592079	0.0591028	0.0610601	0.0619719	0.0626256	0.0643497	0.05949	0.0611688	0.0611345	-	1.04628	9.63137e-05
L16_M1	0.0584671	0.0585003	0.0573875	0.0586025	0.0596	0.0577748	0.0598218	0.0591437	0.0597148	0.0596933	0.0594742	0.0583069	0.0592079	0.0591028	0.0610601	0.0619719	0.0626256	0.0643497	0.05949	0.0611688	0.0611345	-	1.04628	9.63137e-05
L26_L28	0.087449	0.0902265	0.0904944	0.0871068	0.0919124	0.0916263	0.086777	0.0878885	0.0908842	0.0871305	0.0863115	0.0882048	0.0898539	0.0909133	0.0868532	0.085558	0.0848076	0.0816146	0.0843957	0.0864717	0.0837907	-	0.949734	0.000109859
R26_R28	0.087449	0.0902265	0.0904944	0.0871068	0.0919124	0.0916263	0.086777	0.0878885	0.0908842	0.0871305	0.0863115	0.0882048	0.0898539	0.0909133	0.0868532	0.085558	0.0848076	0.0816146	0.0843957	0.0864717	0.0837907	-	0.949734	0.000109859
L2_L20	0.120995	0.122619	0.122139	0.121825	0.122219	0.120741	0.12307	0.123613	0.119996	0.121136	0.122797	0.122017	0.122068	0.122229	0.120186	0.123086	0.12384	0.12286	0.12663	0.127693	0.12666	-	1.02696	0.000111337
R2_R20	0.120995	0.122619	0.122139	0.121825	0.122219	0.120741	0.12307	0.123613	0.119996	0.121136	0.122797	0.122017	0.122068	0.122229	0.120186	0.123086	0.12384	0.12286	0.12663	0.127693	0.12666	-	1.02696	0.000111337
R33_R39	0.181406	0.184299	0.182103	0.184145	0.184825	0.184204	0.182632	0.182107	0.181628	0.183235	0.18222	0.182617	0.182794	0.181305	0.17968	0.177603	0.18118	0.177892	0.178749	0.181433	0.178245	-	0.98122	0.000111356
L33_L39	0.181406	0.184299	0.182103	0.184145	0.184825	0.184204	0.182632	0.182107	0.181628	0.183235	0.18222	0.182617	0.182794	0.181305	0.17968	0.177603	0.18118	0.177892	0.178749	0.181433	0.178245	-	0.98122	0.000111356
L16_L18	0.0616779	0.0640666	0.0624908	0.0628844	0.0639911	0.0620316	0.0639367	0.064297	0.0643264	0.0636726	0.0650138	0.0619059	0.0637592	0.0638098	0.0634522	0.0654866	0.0658136	0.0650247	0.0662196	0.0645337	0.0670033	-	1.03562	0.000113034
R16_R18	0.0616779	0.0640666	0.0624908	0.0628844	0.0639911	0.0620316	0.0639367	0.064297	0.0643264	0.0636726	0.0650138	0.0619059	0.0637592	0.0638098	0.0634522	0.0654866	0.0658136	0.0650247	0.0662196	0.0645337	0.0670033	-	1.03562	0.000113034
R16_R26	0.115225	0.116278	0.114632	0.115776	0.116415	0.111885	0.116759	0.112641	0.111763	0.115805	0.114277	0.117015	0.113243	0.115471	0.114497	0.118097	0.119892	0.120139	0.116704	0.11896	0.117463	-	1.03279	0.000132056
L16_L26	0.115225	0.116278	0.114632	0.115776	0.116415	0.111885	0.116759	0.112641	0.111763	0.115805	0.114277	0.117015	0.113243	0.115471	0.114497	0.118097	0.119892	0.120139	0.116704	0.11896	0.117463	-	1.03279	0.000132056
R4_R15	0.119882	0.123703	0.120463	0.118554	0.122519	0.118766	0.120532	0.122212	0.121714	0.119047	0.120217	0.120376	0.12013	0.120373	0.118189	0.123568	0.124219	0.124139	0.123357	0.124126	0.122279	-	1.02632	0.000140669
L4_L15	0.119882	0.123703	0.120463	0.118554	0.122519	0.118766	0.120532	0.122212	0.121714	0.119047	0.120217	0.120376	0.12013	0.120373	0.118189	0.123568	0.124219	0.124139	0.123357	0.124126	0.122279	-	1.02632	0.000140669
L36_R36	0.0118686	0.013095	0.0180369	0.0252156	0.0210972	0.0230698	0.0135778	0.0171261	0.0171905	0.0209156	0.0210793	0.0146577	0.0184415	0.016744	0.0181275	0.0327092	0.0206478	0.032941	0.030508	0.0213969	0.0291018	-	1.54773	0.00014178
R26_R27	0.0382384	0.0399596	0.0439282	0.0424502	0.04318	0.0443661	0.0396384	0.0416004	0.0442649	0.0387968	0.0406293	0.043198	0.0425199	0.0443278	0.0410762	0.0386455	0.0387784	0.033523	0.0367619	0.0381363	0.0373692	-	0.888345	0.000141925
L26_L27	0.0382384	0.0399596	0.0439282	0.0424502	0.04318	0.0443661	0.0396384	0.0416004	0.0442649	0.0387968	0.0406293	0.043198	0.0425199	0.0443278	0.0410762	0.0386455	0.0387784	0.033523	0.0367619	0.0381363	0.0373692	-	0.888345	0.000141925
L45_M5	0.0461584	0.0448134	0.0446811	0.0446385	0.0454967	0.0437717	0.045725	0.0463934	0.0444835	0.046343	0.0476545	0.045839	0.0453656	0.047693	0.0450986	0.0423587	0.0425277	0.0441911	0.0438043	0.0415971	0.0440297	-	0.944627	0.000143386
R45_M5	0.0461584	0.0448134	0.0446811	0.0446385	0.0454967	0.0437717	0.045725	0.0463934	0.0444835	0.046343	0.0476545	0.045839	0.0453656	0.047693	0.0450986	0.0423587	0.0425277	0.0441911	0.0438043	0.0415971	0.0440297	-	0.944627	0.000143386
R34_R40	0.182359	0.184202	0.183916	0.182519	0.185453	0.185166	0.18312	0.181286	0.178295	0.180734	0.181524	0.184045	0.184104	0.184533	0.180959	0.176345	0.1804	0.174686	0.178079	0.180718	0.178273	-	0.974121	0.000143715
L34_L40	0.182359	0.184202	0.183916	0.182519	0.185453	0.185166	0.18312	0.181286	0.178295	0.180734	0.181524	0.184045	0.184104	0.184533	0.180959	0.176345	0.1804	0.174686	0.178079	0.180718	0.178273	-	0.974121	0.000143715
L4_L16	0.120954	0.12523	0.121397	0.119529	0.1246	0.119817	0.122735	0.124448	0.122408	0.120655	0.122462	0.121399	0.121769	0.122344	0.120081	0.124788	0.1266	0.126181	0.125097	0.125625	0.124721	-	1.0288	0.000154326
R4_R16	0.120954	0.12523	0.121397	0.119529	0.1246	0.119817	0.122735	0.124448	0.122408	0.120655	0.122462	0.121399	0.121769	0.122344	0.120081	0.124788	0.1266	0.126181	0.125097	0.125625	0.124721	-	1.0288	0.000154326
R6_R16	0.140464	0.144748	0.143579	0.140603	0.145364	0.143051	0.1421	0.142763	0.14132	0.140876	0.14281	0.141848	0.143171	0.144716	0.142718	0.144997	0.145009	0.146149	0.146264	0.146932	0.145034	-	1.02142	0.000187469
L6_L16	0.140464	0.144748	0.143579	0.140603	0.145364	0.143051	0.1421	0.142763	0.14132	0.140876	0.14281	0.141848	0.143171	0.144716	0.142718	0.144997	0.145009	0.146149	0.146264	0.146932	0.145034	-	1.02142	0.000187469
R2_R6	0.153255	0.155933	0.15624	0.153645	0.157992	0.156937	0.155568	0.15516	0.15416	0.154547	0.15543	0.154198	0.154773	0.156644	0.154859	0.157183	0.156868	0.158907	0.159538	0.161268	0.157065	-	1.02049	0.000195383
L2_L6	0.153255	0.155933	0.15624	0.153645	0.157992	0.156937	0.155568	0.15516	0.15416	0.154547	0.15543	0.154198	0.154773	0.156644	0.154859	0.157183	0.156868	0.158907	0.159538	0.161268	0.157065	-	1.02049	0.000195383
R15_R26	0.115864	0.116011	0.115074	0.115788	0.116209	0.112378	0.115877	0.112781	0.112544	0.115851	0.11507	0.117364	0.113654	0.114512	0.114045	0.117779	0.119141	0.119282	0.116996	0.118551	0.116253	-	1.02727	0.000226168
L15_L26	0.115864	0.116011	0.115074	0.115788	0.116209	0.112378	0.115877	0.112781	0.112544	0.115851	0.11507	0.117364	0.113654	0.114512	0.114045	0.117779	0.119141	0.119282	0.116996	0.118551	0.116253	-	1.02727	0.000226168
R2_R11	0.0679502	0.0695482	0.071434	0.0694586	0.0724896	0.0687362	0.070073	0.0698653	0.068337	0.0733405	0.0699003	0.0662132	0.0714011	0.0713822	0.0712308	0.0740182	0.0731432	0.07422	0.0742414	0.0751556	0.0719239	-	1.05269	0.000233462
L2_L11	0.0679502	0.0695482	0.071434	0.0694586	0.0724896	0.0687362	0.070073	0.0698653	0.068337	0.0733405	0.0699003	0.0662132	0.0714011	0.0713822	0.0712308	0.0740182	0.0731432	0.07422	0.0742414	0.0751556	0.0719239	-	1.05269	0.000233462
L6_L26	0.056031	0.0568162	0.0604923	0.0596547	0.0600755	0.0594544	0.0588872	0.0603175	0.0612737	0.0574012	0.0583738	0.0617219	0.0588238	0.0608982	0.0572544	0.0581226	0.0556472	0.0537371	0.0551189	0.0562854	0.0543384	-	0.938757	0.000256343
R6_R26	0.056031	0.0568162	0.0604923	0.0596547	0.0600755	0.0594544	0.0588872	0.0603175	0.0612737	0.0574012	0.0583738	0.0617219	0.0588238	0.0608982	0.0572544	0.0581226	0.0556472	0.0537371	0.0551189	0.0562854	0.0543384	-	0.938757	0.000256343
R35_R39	0.173007	0.177504	0.177712	0.175982	0.180079	0.177731	0.173775	0.174392	0.17267	0.173474	0.174924	0.17358	0.176296	0.176002	0.172132	0.177852	0.178706	0.177907	0.183306	0.181632	0.182041	-	1.02828	0.000277793
L35_L39	0.173007	0.177504	0.177712	0.175982	0.180079	0.177731	0.173775	0.174392	0.17267	0.173474	0.174924	0.17358	0.176296	0.176002	0.172132	0.177852	0.178706	0.177907	0.183306	0.181632	0.182041	-	1.02828	0.000277793
R35_R41	0.186722	0.188752	0.190402	0.187681	0.191795	0.18952	0.187554	0.186111	0.187806	0.184477	0.187929	0.189244	0.189582	0.188102	0.186196	0.189109	0.190724	0.192159	0.194425	0.19482	0.192371	-	1.02202	0.000296166
L35_L41	0.186722	0.188752	0.190402	0.187681	0.191795	0.18952	0.187554	0.186111	0.187806	0.184477	0.187929	0.189244	0.189582	0.188102	0.186196	0.189109	0.190724	0.192159	0.194425	0.19482	0.192371	-	1.02202	0.000296166
L49_M5	0.138676	0.13823	0.13783	0.138272	0.137625	0.138687	0.138969	0.138776	0.138414	0.137256	0.13908	0.139243	0.139064	0.140462	0.136494	0.137329	0.136	0.137601	0.136428	0.136011	0.136325	-	0.986596	0.000327299
R49_M5	0.138676	0.13823	0.13783	0.138272	0.137625	0.138687	0.138969	0.138776	0.138414	0.137256	0.13908	0.139243	0.139064	0.140462	0.136494	0.137329	0.136	0.137601	0.136428	0.136011	0.136325	-	0.986596	0.000327299
L2_L19	0.0740195	0.0742369	0.0750215	0.0735117	0.0733076	0.0719065	0.0746345	0.0742211	0.0739892	0.0770342	0.0745	0.0708943	0.074559	0.0733417	0.0733578	0.0777558	0.0778362	0.0781353	0.0765055	0.0772724	0.0739835	-	1.04076	0.000329813
R2_R19	0.0740195	0.0742369	0.0750215	0.0735117	0.0733076	0.0719065	0.0746345	0.0742211	0.0739892	0.0770342	0.0745	0.0708943	0.074559	0.0733417	0.0733578	0.0777558	0.0778362	0.0781353	0.0765055	0.0772724	0.0739835	-	1.04076	0.000329813
L30_L35	0.128907	0.125426	0.132	0.129218	0.132408	0.125216	0.129257	0.127277	0.130111	0.128598	0.121299	0.132997	0.1257	0.128587	0.123951	0.121399	0.125666	0.119651	0.113968	0.124667	0.117206	-	0.940364	0.000337679
R30_R35	0.128907	0.125426	0.132	0.129218	0.132408	0.125216	0.129257	0.127277	0.130111	0.128598	0.121299	0.132997	0.1257	0.128587	0.123951	0.121399	0.125666	0.119651	0.113968	0.124667	0.117206	-	0.940364	0.000337679
R30_R31	0.0566033	0.0580167	0.0584358	0.0568074	0.0598716	0.0592983	0.0597148	0.0602659	0.0565008	0.0568754	0.059204	0.0571748	0.0591491	0.0596655	0.0580418	0.0628558	0.063169	0.0605805	0.0588915	0.0613918	0.0608747	-	1.05	0.000354874
L30_L31	0.0566033	0.0580167	0.0584358	0.0568074	0.0598716	0.0592983	0.0597148	0.0602659	0.0565008	0.0568754	0.059204	0.0571748	0.0591491	0.0596655	0.0580418	0.0628558	0.063169	0.0605805	0.0588915	0.0613918	0.0608747	-	1.05	0.000354874
L14_L21	0.047643	0.0494458	0.0419116	0.0437796	0.0453046	0.0462502	0.0490065	0.0487633	0.048311	0.0495519	0.0468984	0.0442988	0.0422403	0.0473327	0.0467377	0.0431379	0.041925	0.0424881	0.0404959	0.0385014	0.0433949	-	0.895885	0.000422218
R14_R21	0.047643	0.0494458	0.0419116	0.0437796	0.0453046	0.0462502	0.0490065	0.0487633	0.048311	0.0495519	0.0468984	0.0442988	0.0422403	0.0473327	0.0467377	0.0431379	0.041925	0.0424881	0.0404959	0.0385014	0.0433949	-	0.895885	0.000422218
L6_L15	0.140166	0.143828	0.143299	0.140184	0.144018	0.142713	0.14044	0.141426	0.141248	0.139974	0.141752	0.141448	0.142382	0.143234	0.141463	0.144199	0.143367	0.144658	0.145469	0.145989	0.14316	-	1.01858	0.000479471
R6_R15	0.140166	0.143828	0.143299	0.140184	0.144018	0.142713	0.14044	0.141426	0.141248	0.139974	0.141752	0.141448	0.142382	0.143234	0.141463	0.144199	0.143367	0.144658	0.145469	0.145989	0.14316	-	1.01858	0.000479471
L3_L28	0.167306	0.169084	0.166878	0.163119	0.167417	0.165568	0.166101	0.164621	0.165424	0.165736	0.163973	0.165089	0.165669	0.164576	0.163119	0.162152	0.163933	0.162163	0.161301	0.163934	0.161425	-	0.981314	0.0004986
R3_R28	0.167306	0.169084	0.166878	0.163119	0.167417	0.165568	0.166101	0.164621	0.165424	0.165736	0.163973	0.165089	0.165669	0.164576	0.163119	0.162152	0.163933	0.162163	0.161301	0.163934	0.161425	-	0.981314	0.0004986
L4_L13	0.0835646	0.0841988	0.0843496	0.0846987	0.0853752	0.0844854	0.0854956	0.0838441	0.0846245	0.0831741	0.0841908	0.0854574	0.0853949	0.0841662	0.0839268	0.0859239	0.0857123	0.0872057	0.0851589	0.0868026	0.0851311	-	1.01807	0.000511832
R4_R13	0.0835646	0.0841988	0.0843496	0.0846987	0.0853752	0.0844854	0.0854956	0.0838441	0.0846245	0.0831741	0.0841908	0.0854574	0.0853949	0.0841662	0.0839268	0.0859239	0.0857123	0.0872057	0.0851589	0.0868026	0.0851311	-	1.01807	0.000511832
L31_R31	0.0729944	0.0729757	0.0710872	0.0742805	0.0756786	0.0735175	0.0747701	0.070851	0.0738609	0.0752132	0.0739222	0.0706915	0.0726819	0.0744949	0.0724359	0.078259	0.0811696	0.0840721	0.0726367	0.0776571	0.0756066	-	1.06735	0.000537119
R2_R26	0.128697	0.12796	0.127136	0.128919	0.129319	0.126813	0.130109	0.125212	0.125208	0.129691	0.12742	0.129449	0.124138	0.127702	0.127162	0.129462	0.132057	0.132894	0.130046	0.13265	0.129675	-	1.02717	0.000544901
L2_L26	0.128697	0.12796	0.127136	0.128919	0.129319	0.126813	0.130109	0.125212	0.125208	0.129691	0.12742	0.129449	0.124138	0.127702	0.127162	0.129462	0.132057	0.132894	0.130046	0.13265	0.129675	-	1.02717	0.000544901
L14_M2	0.0312656	0.0306257	0.037669	0.0337583	0.0317678	0.0305759	0.030362	0.0305962	0.0305618	0.0303123	0.0317053	0.0324339	0.03654	0.0297736	0.0325874	0.0349089	0.0345293	0.0363282	0.0388276	0.0364102	0.0369682	-	1.13401	0.00055145
R14_M2	0.0312656	0.0306257	0.037669	0.0337583	0.0317678	0.0305759	0.030362	0.0305962	0.0305618	0.0303123	0.0317053	0.0324339	0.03654	0.0297736	0.0325874	0.0349089	0.0345293	0.0363282	0.0388276	0.0364102	0.0369682	-	1.13401	0.00055145
L30_L33	0.106187	0.108502	0.109551	0.107503	0.110282	0.108277	0.107757	0.106537	0.101634	0.104412	0.10602	0.108882	0.107956	0.11136	0.106311	0.111767	0.113427	0.109271	0.110889	0.114268	0.111851	-	1.0419	0.000566996
R30_R33	0.106187	0.108502	0.109551	0.107503	0.110282	0.108277	0.107757	0.106537	0.101634	0.104412	0.10602	0.108882	0.107956	0.11136	0.106311	0.111767	0.113427	0.109271	0.110889	0.114268	0.111851	-	1.0419	0.000566996
R2_R10	0.0706935	0.0733686	0.0720084	0.0700507	0.0709468	0.0698745	0.0727601	0.0721861	0.0707725	0.0751393	0.0719094	0.0674648	0.0735763	0.0721738	0.072626	0.0759463	0.0754716	0.0751943	0.0747875	0.0756986	0.0729514	-	1.04609	0.000616356
L2_L10	0.0706935	0.0733686	0.0720084	0.0700507	0.0709468	0.0698745	0.0727601	0.0721861	0.0707725	0.0751393	0.0719094	0.0674648	0.0735763	0.0721738	0.072626	0.0759463	0.0754716	0.0751943	0.0747875	0.0756986	0.0729514	-	1.04609	0.000616356
L15_M1	0.0588404	0.0596309	0.0583359	0.0602016	0.0598976	0.0580473	0.0604509	0.0592041	0.0603722	0.0602463	0.0582376	0.0595704	0.0592152	0.0602339	0.0615789	0.0623714	0.0624206	0.0645146	0.0589422	0.0624045	0.0617124	-	1.04122	0.000632518
R15_M1	0.0588404	0.0596309	0.0583359	0.0602016	0.0598976	0.0580473	0.0604509	0.0592041	0.0603722	0.0602463	0.0582376	0.0595704	0.0592152	0.0602339	0.0615789	0.0623714	0.0624206	0.0645146	0.0589422	0.0624045	0.0617124	-	1.04122	0.000632518
R43_M5	0.09671	0.0967802	0.0953857	0.0953378	0.095013	0.092718	0.0979527	0.0978995	0.0974998	0.0972682	0.0974979	0.0973341	0.0971874	0.094845	0.0951479	0.0940554	0.0927083	0.0943821	0.0944825	0.0926346	0.093702	-	0.972542	0.000652057
L43_M5	0.09671	0.0967802	0.0953857	0.0953378	0.095013	0.092718	0.0979527	0.0978995	0.0974998	0.0972682	0.0974979	0.0973341	0.0971874	0.094845	0.0951479	0.0940554	0.0927083	0.0943821	0.0944825	0.0926346	0.093702	-	0.972542	0.000652057
R10_R14	0.0730765	0.0740063	0.0786592	0.074582	0.0744953	0.0734057	0.0748279	0.0732686	0.0711816	0.0725391	0.074253	0.0749709	0.0793096	0.0743905	0.0760801	0.0768633	0.0776719	0.078167	0.0803114	0.0780536	0.0787708	-	1.04964	0.000767598
L10_L14	0.0730765	0.0740063	0.0786592	0.074582	0.0744953	0.0734057	0.0748279	0.0732686	0.0711816	0.0725391	0.074253	0.0749709	0.0793096	0.0743905	0.0760801	0.0768633	0.0776719	0.078167	0.0803114	0.0780536	0.0787708	-	1.04964	0.000767598
R2_R24	0.131487	0.132717	0.131984	0.131248	0.132856	0.132697	0.133747	0.134463	0.131323	0.131458	0.133578	0.133035	0.131412	0.132775	0.13346	0.133527	0.133543	0.133107	0.136529	0.136083	0.136051	-	1.01703	0.000890601
L2_L24	0.131487	0.132717	0.131984	0.131248	0.132856	0.132697	0.133747	0.134463	0.131323	0.131458	0.133578	0.133035	0.131412	0.132775	0.13346	0.133527	0.133543	0.133107	0.136529	0.136083	0.136051	-	1.01703	0.000890601
M5_M6	0.147538	0.145111	0.145592	0.146708	0.14389	0.144507	0.14946	0.148794	0.147954	0.146265	0.147146	0.148587	0.145336	0.152575	0.145385	0.143239	0.141751	0.142087	0.144429	0.141888	0.145236	-	0.97357	0.00103806
L48_M5	0.11422	0.114369	0.114754	0.113719	0.11408	0.115096	0.113586	0.113494	0.115218	0.112517	0.116086	0.115367	0.115923	0.114279	0.112223	0.113071	0.111968	0.113339	0.112306	0.112135	0.111826	-	0.983487	0.00108356
R48_M5	0.11422	0.114369	0.114754	0.113719	0.11408	0.115096	0.113586	0.113494	0.115218	0.112517	0.116086	0.115367	0.115923	0.114279	0.112223	0.113071	0.111968	0.113339	0.112306	0.112135	0.111826	-	0.983487	0.00108356
L14_L25	0.0492774	0.0501269	0.0440313	0.045865	0.0475314	0.0494647	0.0498503	0.0516605	0.0506226	0.0508451	0.0489137	0.0469789	0.0429789	0.0499751	0.048828	0.045045	0.0458136	0.0430888	0.0421701	0.0444147	0.0449116	-	0.912869	0.00109581
R14_R25	0.0492774	0.0501269	0.0440313	0.045865	0.0475314	0.0494647	0.0498503	0.0516605	0.0506226	0.0508451	0.0489137	0.0469789	0.0429789	0.0499751	0.048828	0.045045	0.0458136	0.0430888	0.0421701	0.0444147	0.0449116	-	0.912869	0.00109581
L2_L15	0.029455	0.0293547	0.0292566	0.0281111	0.0296108	0.0290251	0.0292406	0.0290368	0.0282736	0.0305693	0.0284675	0.0266932	0.0303784	0.0286122	0.0292536	0.026163	0.0286525	0.0283065	0.0259118	0.0277366	0.0258725	-	0.934002	0.0011359
R2_R15	0.029455	0.0293547	0.0292566	0.0281111	0.0296108	0.0290251	0.0292406	0.0290368	0.0282736	0.0305693	0.0284675	0.0266932	0.0303784	0.0286122	0.0292536	0.026163	0.0286525	0.0283065	0.0259118	0.0277366	0.0258725	-	0.934002	0.0011359
L15_L29	0.0545019	0.055934	0.0553214	0.056141	0.0557384	0.0541685	0.0558149	0.055392	0.0561287	0.0572368	0.0551323	0.055438	0.0537218	0.0569582	0.0576656	0.0579769	0.0569735	0.0583064	0.057184	0.0569361	0.0575708	-	1.03241	0.00114826
R15_R29	0.0545019	0.055934	0.0553214	0.056141	0.0557384	0.0541685	0.0558149	0.055392	0.0561287	0.0572368	0.0551323	0.055438	0.0537218	0.0569582	0.0576656	0.0579769	0.0569735	0.0583064	0.057184	0.0569361	0.0575708	-	1.03241	0.00114826
L16_L22	0.0833375	0.0854037	0.0852313	0.0855395	0.0841923	0.0825351	0.0848165	0.0859773	0.0853845	0.0849966	0.0852837	0.083928	0.0859845	0.0857584	0.0848451	0.0874017	0.087698	0.0851118	0.0864948	0.0859124	0.0881919	-	1.02263	0.00114828
R16_R22	0.0833375	0.0854037	0.0852313	0.0855395	0.0841923	0.0825351	0.0848165	0.0859773	0.0853845	0.0849966	0.0852837	0.083928	0.0859845	0.0857584	0.0848451	0.0874017	0.087698	0.0851118	0.0864948	0.0859124	0.0881919	-	1.02263	0.00114828
L2_L16	0.0253553	0.0239598	0.0251258	0.0240136	0.0247819	0.0255963	0.0247415	0.0235642	0.0246529	0.0261703	0.0238966	0.0225765	0.0258942	0.0240482	0.0248555	0.0229304	0.0234455	0.0241454	0.0217916	0.0231749	0.0209515	-	0.923802	0.00115152
R2_R16	0.0253553	0.0239598	0.0251258	0.0240136	0.0247819	0.0255963	0.0247415	0.0235642	0.0246529	0.0261703	0.0238966	0.0225765	0.0258942	0.0240482	0.0248555	0.0229304	0.0234455	0.0241454	0.0217916	0.0231749	0.0209515	-	0.923802	0.00115152
L11_L14	0.0568564	0.0573308	0.062906	0.0604976	0.0593996	0.057945	0.0594651	0.05778	0.0564916	0.0586621	0.0586542	0.0590932	0.0623581	0.0606603	0.0607666	0.0616846	0.0606794	0.0624915	0.065504	0.0625738	0.0622375	-	1.05519	0.00151923
R11_R14	0.0568564	0.0573308	0.062906	0.0604976	0.0593996	0.057945	0.0594651	0.05778	0.0564916	0.0586621	0.0586542	0.0590932	0.0623581	0.0606603	0.0607666	0.0616846	0.0606794	0.0624915	0.065504	0.0625738	0.0622375	-	1.05519	0.00151923
R35_R40	0.176001	0.180536	0.180168	0.17735	0.18277	0.180302	0.176786	0.177523	0.174657	0.175271	0.179035	0.177092	0.179932	0.180058	0.17612	0.179207	0.180688	0.18023	0.186851	0.184946	0.1853	-	1.02598	0.0015273
L35_L40	0.176001	0.180536	0.180168	0.17735	0.18277	0.180302	0.176786	0.177523	0.174657	0.175271	0.179035	0.177092	0.179932	0.180058	0.17612	0.179207	0.180688	0.18023	0.186851	0.184946	0.1853	-	1.02598	0.0015273
L4_L23	0.0827777	0.0832123	0.0835008	0.0828509	0.0847917	0.0837198	0.0848843	0.0835672	0.0824382	0.0823694	0.0836849	0.083856	0.0843949	0.0836384	0.0830767	0.0851249	0.0846187	0.0875209	0.0837232	0.0857443	0.0844781	-	1.02017	0.00155118
R4_R23	0.0827777	0.0832123	0.0835008	0.0828509	0.0847917	0.0837198	0.0848843	0.0835672	0.0824382	0.0823694	0.0836849	0.083856	0.0843949	0.0836384	0.0830767	0.0851249	0.0846187	0.0875209	0.0837232	0.0857443	0.0844781	-	1.02017	0.00155118
L46_M5	0.0627385	0.0634937	0.0610291	0.0616417	0.0614549	0.0604785	0.0622524	0.0629482	0.0610143	0.0627689	0.0636755	0.0625926	0.0615813	0.0636688	0.0599919	0.0603796	0.0611676	0.0581164	0.0593649	0.0604342	0.06087	-	0.967253	0.00174145
R46_M5	0.0627385	0.0634937	0.0610291	0.0616417	0.0614549	0.0604785	0.0622524	0.0629482	0.0610143	0.0627689	0.0636755	0.0625926	0.0615813	0.0636688	0.0599919	0.0603796	0.0611676	0.0581164	0.0593649	0.0604342	0.06087	-	0.967253	0.00174145
R34_R39	0.183473	0.186967	0.187218	0.187517	0.188796	0.18754	0.185395	0.182933	0.181093	0.184754	0.18296	0.186476	0.185076	0.184894	0.182371	0.179214	0.184344	0.178047	0.179655	0.184081	0.1808	-	0.977637	0.00174177
L34_L39	0.183473	0.186967	0.187218	0.187517	0.188796	0.18754	0.185395	0.182933	0.181093	0.184754	0.18296	0.186476	0.185076	0.184894	0.182371	0.179214	0.184344	0.178047	0.179655	0.184081	0.1808	-	0.977637	0.00174177
R16_R29	0.0573795	0.0584653	0.0573004	0.0574543	0.0589403	0.0566466	0.0582427	0.0592904	0.058194	0.0599011	0.0598549	0.0572939	0.0568665	0.0589075	0.0602195	0.0596149	0.0603744	0.0607705	0.0607835	0.0590618	0.0603601	-	1.03138	0.00195177
L16_L29	0.0573795	0.0584653	0.0573004	0.0574543	0.0589403	0.0566466	0.0582427	0.0592904	0.058194	0.0599011	0.0598549	0.0572939	0.0568665	0.0589075	0.0602195	0.0596149	0.0603744	0.0607705	0.0607835	0.0590618	0.0603601	-	1.03138	0.00195177
R7_R14	0.103362	0.105987	0.110112	0.105942	0.10723	0.104298	0.105864	0.104357	0.102772	0.103355	0.106136	0.106212	0.111088	0.105975	0.107525	0.109195	0.108828	0.110306	0.112006	0.107885	0.109854	-	1.03457	0.00213149
L7_L14	0.103362	0.105987	0.110112	0.105942	0.10723	0.104298	0.105864	0.104357	0.102772	0.103355	0.106136	0.106212	0.111088	0.105975	0.107525	0.109195	0.108828	0.110306	0.112006	0.107885	0.109854	-	1.03457	0.00213149
L36_L39	0.169008	0.172737	0.174249	0.170992	0.174673	0.168348	0.168975	0.169408	0.168882	0.168435	0.17005	0.171612	0.169681	0.16991	0.165719	0.171645	0.175034	0.171028	0.175865	0.175744	0.175616	-	1.02337	0.00213713
R36_R39	0.169008	0.172737	0.174249	0.170992	0.174673	0.168348	0.168975	0.169408	0.168882	0.168435	0.17005	0.171612	0.169681	0.16991	0.165719	0.171645	0.175034	0.171028	0.175865	0.175744	0.175616	-	1.02337	0.00213713
L5_L14	0.0791215	0.0788146	0.078749	0.0808864	0.0794745	0.0785766	0.0806	0.0783379	0.0802235	0.0805495	0.0791194	0.0794359	0.08041	0.0795105	0.08019	0.0811878	0.0804917	0.0821746	0.0801534	0.0806934	0.0809946	-	1.01695	0.00224727
R5_R14	0.0791215	0.0788146	0.078749	0.0808864	0.0794745	0.0785766	0.0806	0.0783379	0.0802235	0.0805495	0.0791194	0.0794359	0.08041	0.0795105	0.08019	0.0811878	0.0804917	0.0821746	0.0801534	0.0806934	0.0809946	-	1.01695	0.00224727
L16_L20	0.115439	0.117833	0.116692	0.116193	0.117128	0.114675	0.116812	0.118056	0.114663	0.115152	0.117308	0.116686	0.117998	0.117554	0.116142	0.117148	0.118325	0.116904	0.11945	0.119545	0.120977	-	1.01861	0.00225936
R16_R20	0.115439	0.117833	0.116692	0.116193	0.117128	0.114675	0.116812	0.118056	0.114663	0.115152	0.117308	0.116686	0.117998	0.117554	0.116142	0.117148	0.118325	0.116904	0.11945	0.119545	0.120977	-	1.01861	0.00225936
R3_R27	0.107841	0.109404	0.109045	0.108112	0.107322	0.108013	0.107201	0.10763	0.106963	0.107973	0.107414	0.107489	0.106035	0.10727	0.106165	0.105019	0.108419	0.104386	0.104674	0.106297	0.105745	-	0.982945	0.00234046
L3_L27	0.107841	0.109404	0.109045	0.108112	0.107322	0.108013	0.107201	0.10763	0.106963	0.107973	0.107414	0.107489	0.106035	0.10727	0.106165	0.105019	0.108419	0.104386	0.104674	0.106297	0.105745	-	0.982945	0.00234046
R2_R9	0.0810044	0.0833759	0.0805011	0.0783308	0.0814461	0.0786834	0.0817528	0.0807665	0.0797848	0.0838428	0.081981	0.0770899	0.0835875	0.0829935	0.0829053	0.0857437	0.0843525	0.0857742	0.0833361	0.0846697	0.0824234	-	1.03916	0.00243413
L2_L9	0.0810044	0.0833759	0.0805011	0.0783308	0.0814461	0.0786834	0.0817528	0.0807665	0.0797848	0.0838428	0.081981	0.0770899	0.0835875	0.0829935	0.0829053	0.0857437	0.0843525	0.0857742	0.0833361	0.0846697	0.0824234	-	1.03916	0.00243413
R2_R25	0.125424	0.127489	0.127901	0.127693	0.127992	0.127027	0.128399	0.129595	0.127216	0.127027	0.129211	0.127957	0.127301	0.128303	0.128234	0.128314	0.128295	0.128186	0.131764	0.13087	0.132285	-	1.01696	0.00254925
L2_L25	0.125424	0.127489	0.127901	0.127693	0.127992	0.127027	0.128399	0.129595	0.127216	0.127027	0.129211	0.127957	0.127301	0.128303	0.128234	0.128314	0.128295	0.128186	0.131764	0.13087	0.132285	-	1.01696	0.00254925
L26_R26	0.172979	0.174268	0.173109	0.175759	0.176286	0.176126	0.171322	0.165947	0.168904	0.17438	0.172351	0.172634	0.171811	0.173383	0.173992	0.177334	0.181275	0.180651	0.174757	0.179422	0.17292	-	1.02801	0.00265459
R5_R23	0.0838094	0.0821328	0.0844785	0.0831473	0.0839982	0.0827127	0.0842297	0.0822596	0.0830339	0.0843863	0.0826465	0.0822372	0.0835242	0.0833459	0.0834883	0.0855123	0.0848133	0.0879658	0.0832057	0.084361	0.0845309	-	1.02124	0.00278445
L5_L23	0.0838094	0.0821328	0.0844785	0.0831473	0.0839982	0.0827127	0.0842297	0.0822596	0.0830339	0.0843863	0.0826465	0.0822372	0.0835242	0.0833459	0.0834883	0.0855123	0.0848133	0.0879658	0.0832057	0.084361	0.0845309	-	1.02124	0.00278445
L14_L16	0.0798078	0.0813427	0.0859228	0.0840338	0.0833102	0.0802952	0.080928	0.0810456	0.0804627	0.0795882	0.0834762	0.0832246	0.0883854	0.0818118	0.0835797	0.0846355	0.0842205	0.0865705	0.0888668	0.0851489	0.0885752	-	1.04674	0.00286238
R14_R16	0.0798078	0.0813427	0.0859228	0.0840338	0.0833102	0.0802952	0.080928	0.0810456	0.0804627	0.0795882	0.0834762	0.0832246	0.0883854	0.0818118	0.0835797	0.0846355	0.0842205	0.0865705	0.0888668	0.0851489	0.0885752	-	1.04674	0.00286238
R31_R36	0.118926	0.115231	0.11884	0.117916	0.11721	0.116034	0.115989	0.115304	0.117958	0.117709	0.113382	0.11714	0.116564	0.117013	0.11585	0.112871	0.11626	0.115713	0.113455	0.115104	0.111524	-	0.977872	0.00319531
L31_L36	0.118926	0.115231	0.11884	0.117916	0.11721	0.116034	0.115989	0.115304	0.117958	0.117709	0.113382	0.11714	0.116564	0.117013	0.11585	0.112871	0.11626	0.115713	0.113455	0.115104	0.111524	-	0.977872	0.00319531
L36_L41	0.185	0.186261	0.188688	0.1846	0.188293	0.183558	0.184598	0.18352	0.185986	0.1813	0.185856	0.18866	0.185464	0.184929	0.182485	0.184776	0.188307	0.188811	0.191001	0.191088	0.189108	-	1.01926	0.00322533
R36_R41	0.185	0.186261	0.188688	0.1846	0.188293	0.183558	0.184598	0.18352	0.185986	0.1813	0.185856	0.18866	0.185464	0.184929	0.182485	0.184776	0.188307	0.188811	0.191001	0.191088	0.189108	-	1.01926	0.00322533
R8_R14	0.102622	0.103316	0.107568	0.101755	0.104838	0.102218	0.103333	0.100713	0.0998473	0.100283	0.103106	0.103931	0.107975	0.104104	0.105935	0.104897	0.106599	0.10743	0.108682	0.107271	0.106904	-	1.0341	0.00326626
L8_L14	0.102622	0.103316	0.107568	0.101755	0.104838	0.102218	0.103333	0.100713	0.0998473	0.100283	0.103106	0.103931	0.107975	0.104104	0.105935	0.104897	0.106599	0.10743	0.108682	0.107271	0.106904	-	1.0341	0.00326626
R28_R29	0.18922	0.189976	0.187072	0.185145	0.18872	0.188486	0.188782	0.1884	0.187491	0.187856	0.186286	0.187129	0.188115	0.187264	0.188234	0.186273	0.185953	0.185533	0.186227	0.187242	0.185482	-	0.990632	0.00330072
L28_L29	0.18922	0.189976	0.187072	0.185145	0.18872	0.188486	0.188782	0.1884	0.187491	0.187856	0.186286	0.187129	0.188115	0.187264	0.188234	0.186273	0.185953	0.185533	0.186227	0.187242	0.185482	-	0.990632	0.00330072
R14_R18	0.0606406	0.0622434	0.0643251	0.0624144	0.0609963	0.0622775	0.0644884	0.0610436	0.0603242	0.0614882	0.061862	0.0616361	0.0645343	0.0619131	0.063656	0.0645574	0.0628012	0.064913	0.0669198	0.063537	0.0643701	-	1.0363	0.00332177
L14_L18	0.0606406	0.0622434	0.0643251	0.0624144	0.0609963	0.0622775	0.0644884	0.0610436	0.0603242	0.0614882	0.061862	0.0616361	0.0645343	0.0619131	0.063656	0.0645574	0.0628012	0.064913	0.0669198	0.063537	0.0643701	-	1.0363	0.00332177
L44_L46	0.0364211	0.0368712	0.0355981	0.0373513	0.0332158	0.0358183	0.0361731	0.0358895	0.0372952	0.0391559	0.036069	0.0337739	0.033807	0.0364243	0.0352367	0.0392199	0.0382864	0.0391432	0.0374659	0.0387819	0.0365586	-	1.06407	0.00332877
R44_R46	0.0364211	0.0368712	0.0355981	0.0373513	0.0332158	0.0358183	0.0361731	0.0358895	0.0372952	0.0391559	0.036069	0.0337739	0.033807	0.0364243	0.0352367	0.0392199	0.0382864	0.0391432	0.0374659	0.0387819	0.0365586	-	1.06407	0.00332877
R9_R14	0.0868176	0.0873775	0.0921735	0.0868606	0.0883029	0.0864877	0.0881481	0.0860946	0.0842944	0.085258	0.0887511	0.0881053	0.0935923	0.0888171	0.0906454	0.0905106	0.0906043	0.0931929	0.0933112	0.0908342	0.0919689	-	1.0411	0.00338639
L9_L14	0.0868176	0.0873775	0.0921735	0.0868606	0.0883029	0.0864877	0.0881481	0.0860946	0.0842944	0.085258	0.0887511	0.0881053	0.0935923	0.0888171	0.0906454	0.0905106	0.0906043	0.0931929	0.0933112	0.0908342	0.0919689	-	1.0411	0.00338639
R16_R23	0.0992087	0.0986709	0.0995403	0.0979725	0.0995484	0.0983666	0.0992574	0.100344	0.0979616	0.0983964	0.100777	0.0980804	0.10139	0.0993748	0.0985902	0.100417	0.101964	0.100723	0.100519	0.100301	0.100251	-	1.01543	0.00352338
L16_L23	0.0992087	0.0986709	0.0995403	0.0979725	0.0995484	0.0983666	0.0992574	0.100344	0.0979616	0.0983964	0.100777	0.0980804	0.10139	0.0993748	0.0985902	0.100417	0.101964	0.100723	0.100519	0.100301	0.100251	-	1.01543	0.00352338
L35_R35	0.0132681	0.0101731	0.0148545	0.0191913	0.0197253	0.0196618	0.00938412	0.016847	0.0159156	0.0111345	0.0237277	0.015829	0.0156026	0.0186169	0.0150805	0.0176713	0.0152851	0.035776	0.0348161	0.0171566	0.0319497	-	1.59673	0.00395628
L7_M1	0.0583723	0.0592647	0.0575269	0.0581203	0.0611443	0.0596919	0.0594355	0.0583166	0.0580335	0.059538	0.0597016	0.0599895	0.0593404	0.0587711	0.0612126	0.0619127	0.0591491	0.061812	0.0601313	0.061974	0.060767	-	1.02916	0.0040636
R7_M1	0.0583723	0.0592647	0.0575269	0.0581203	0.0611443	0.0596919	0.0594355	0.0583166	0.0580335	0.059538	0.0597016	0.0599895	0.0593404	0.0587711	0.0612126	0.0619127	0.0591491	0.061812	0.0601313	0.061974	0.060767	-	1.02916	0.0040636
R32_R38	0.1084	0.107723	0.109216	0.107312	0.106958	0.10861	0.103909	0.107827	0.105379	0.105626	0.102973	0.107618	0.106325	0.106676	0.105735	0.104445	0.103924	0.101947	0.105331	0.105528	0.103513	-	0.975899	0.00416354
L32_L38	0.1084	0.107723	0.109216	0.107312	0.106958	0.10861	0.103909	0.107827	0.105379	0.105626	0.102973	0.107618	0.106325	0.106676	0.105735	0.104445	0.103924	0.101947	0.105331	0.105528	0.103513	-	0.975899	0.00416354
L14_L28	0.15107	0.152023	0.142981	0.144244	0.14804	0.150409	0.149509	0.149682	0.151121	0.150595	0.147535	0.145334	0.144514	0.148728	0.146337	0.146151	0.145197	0.144193	0.140614	0.144755	0.142881	-	0.971808	0.00417581
R14_R28	0.15107	0.152023	0.142981	0.144244	0.14804	0.150409	0.149509	0.149682	0.151121	0.150595	0.147535	0.145334	0.144514	0.148728	0.146337	0.146151	0.145197	0.144193	0.140614	0.144755	0.142881	-	0.971808	0.00417581
L14_L19	0.0767276	0.0764284	0.0792073	0.077665	0.0767369	0.0760482	0.0766306	0.0760849	0.0758812	0.0753833	0.0763033	0.0771074	0.0805251	0.0762817	0.0776733	0.0775722	0.0777119	0.0796823	0.0806197	0.0785255	0.0802755	-	1.02709	0.00444553
R14_R19	0.0767276	0.0764284	0.0792073	0.077665	0.0767369	0.0760482	0.0766306	0.0760849	0.0758812	0.0753833	0.0763033	0.0771074	0.0805251	0.0762817	0.0776733	0.0775722	0.0777119	0.0796823	0.0806197	0.0785255	0.0802755	-	1.02709	0.00444553
L16_L27	0.137961	0.141358	0.13998	0.140184	0.140723	0.139404	0.138749	0.138783	0.138297	0.139463	0.138549	0.13847	0.138048	0.14067	0.138636	0.140442	0.143692	0.139779	0.139669	0.142494	0.14111	-	1.01373	0.00459256
R16_R27	0.137961	0.141358	0.13998	0.140184	0.140723	0.139404	0.138749	0.138783	0.138297	0.139463	0.138549	0.13847	0.138048	0.14067	0.138636	0.140442	0.143692	0.139779	0.139669	0.142494	0.14111	-	1.01373	0.00459256
R4_R22	0.0726116	0.0744936	0.0736971	0.074885	0.0750398	0.0736764	0.073573	0.0744685	0.0738333	0.0727388	0.0739233	0.0749096	0.0749736	0.0737261	0.0733795	0.0750464	0.0752495	0.0759511	0.074802	0.075513	0.0742128	-	1.01532	0.00481535
L4_L22	0.0726116	0.0744936	0.0736971	0.074885	0.0750398	0.0736764	0.073573	0.0744685	0.0738333	0.0727388	0.0739233	0.0749096	0.0749736	0.0737261	0.0733795	0.0750464	0.0752495	0.0759511	0.074802	0.075513	0.0742128	-	1.01532	0.00481535
L14_L24	0.0561521	0.0565364	0.0489623	0.0503764	0.0538524	0.0561708	0.0562102	0.0575897	0.05583	0.0566313	0.0544736	0.052921	0.0480032	0.0554401	0.0552534	0.0514584	0.0520905	0.049508	0.0477828	0.0506611	0.0497311	-	0.924702	0.00485002
R14_R24	0.0561521	0.0565364	0.0489623	0.0503764	0.0538524	0.0561708	0.0562102	0.0575897	0.05583	0.0566313	0.0544736	0.052921	0.0480032	0.0554401	0.0552534	0.0514584	0.0520905	0.049508	0.0477828	0.0506611	0.0497311	-	0.924702	0.00485002
L5_L13	0.0821281	0.0813261	0.0834206	0.0832084	0.0828596	0.0820842	0.0829051	0.0805186	0.0836139	0.0832052	0.0812724	0.0816977	0.0827532	0.0816934	0.0828965	0.0846788	0.0844673	0.0859603	0.0819752	0.0834876	0.0833611	-	1.01962	0.00495719
R5_R13	0.0821281	0.0813261	0.0834206	0.0832084	0.0828596	0.0820842	0.0829051	0.0805186	0.0836139	0.0832052	0.0812724	0.0816977	0.0827532	0.0816934	0.0828965	0.0846788	0.0844673	0.0859603	0.0819752	0.0834876	0.0833611	-	1.01962	0.00495719
L5_M2	0.0847717	0.0833467	0.0831205	0.0861128	0.0830321	0.0831006	0.0849901	0.0831799	0.0851024	0.0852491	0.0832113	0.084902	0.0834945	0.0825468	0.0844701	0.0863605	0.0861395	0.085936	0.0845598	0.0853834	0.0850397	-	1.01818	0.00498253
R5_M2	0.0847717	0.0833467	0.0831205	0.0861128	0.0830321	0.0831006	0.0849901	0.0831799	0.0851024	0.0852491	0.0832113	0.084902	0.0834945	0.0825468	0.0844701	0.0863605	0.0861395	0.085936	0.0845598	0.0853834	0.0850397	-	1.01818	0.00498253
L4_L26	0.0680742	0.0657232	0.0724086	0.0722375	0.0713256	0.0685974	0.0706667	0.0716857	0.0729245	0.0705733	0.0708976	0.0743871	0.0703819	0.0732718	0.0692886	0.0710162	0.0659651	0.0661573	0.0683981	0.0667559	0.0668807	-	0.953399	0.00499428
R4_R26	0.0680742	0.0657232	0.0724086	0.0722375	0.0713256	0.0685974	0.0706667	0.0716857	0.0729245	0.0705733	0.0708976	0.0743871	0.0703819	0.0732718	0.0692886	0.0710162	0.0659651	0.0661573	0.0683981	0.0667559	0.0668807	-	0.953399	0.00499428
L15_L23	0.100756	0.100522	0.101303	0.0999299	0.100463	0.0995393	0.100148	0.101511	0.0996115	0.0997164	0.101057	0.099897	0.102266	0.100563	0.0995978	0.101276	0.102693	0.101438	0.101202	0.101946	0.1011	-	1.01145	0.00542491
R15_R23	0.100756	0.100522	0.101303	0.0999299	0.100463	0.0995393	0.100148	0.101511	0.0996115	0.0997164	0.101057	0.099897	0.102266	0.100563	0.0995978	0.101276	0.102693	0.101438	0.101202	0.101946	0.1011	-	1.01145	0.00542491
R37_R41	0.139351	0.140252	0.137752	0.138574	0.140328	0.1382	0.140684	0.137878	0.141949	0.135082	0.137384	0.141493	0.137736	0.136506	0.138484	0.141705	0.144449	0.138532	0.145669	0.139067	0.142929	-	1.02365	0.00587255
L37_L41	0.139351	0.140252	0.137752	0.138574	0.140328	0.1382	0.140684	0.137878	0.141949	0.135082	0.137384	0.141493	0.137736	0.136506	0.138484	0.141705	0.144449	0.138532	0.145669	0.139067	0.142929	-	1.02365	0.00587255
L32_R32	0.0449755	0.0434323	0.0402117	0.0477544	0.0427774	0.0433697	0.0479672	0.0468803	0.0507702	0.0491797	0.0532476	0.0440637	0.0480026	0.0419251	0.0456557	0.0563894	0.0530894	0.0518259	0.0489648	0.0459716	0.0517524	-	1.11557	0.00588098
R15_R20	0.116087	0.118259	0.117506	0.117132	0.116973	0.11512	0.116436	0.117992	0.115563	0.115448	0.116866	0.117516	0.118063	0.117418	0.116123	0.117218	0.117915	0.116501	0.119495	0.120004	0.120541	-	1.01523	0.00624508
L15_L20	0.116087	0.118259	0.117506	0.117132	0.116973	0.11512	0.116436	0.117992	0.115563	0.115448	0.116866	0.117516	0.118063	0.117418	0.116123	0.117218	0.117915	0.116501	0.119495	0.120004	0.120541	-	1.01523	0.00624508
R36_R40	0.172296	0.176078	0.176938	0.172614	0.177647	0.171351	0.172235	0.172867	0.17115	0.170482	0.174654	0.175372	0.173629	0.174331	0.170136	0.17317	0.177176	0.173907	0.180053	0.17942	0.17941	-	1.02155	0.00636158
L36_L40	0.172296	0.176078	0.176938	0.172614	0.177647	0.171351	0.172235	0.172867	0.17115	0.170482	0.174654	0.175372	0.173629	0.174331	0.170136	0.17317	0.177176	0.173907	0.180053	0.17942	0.17941	-	1.02155	0.00636158
R4_R21	0.0821695	0.0821029	0.0842016	0.0844632	0.0862067	0.0839315	0.0852022	0.085064	0.0840126	0.0842463	0.0849477	0.0840854	0.0859764	0.0859952	0.0856493	0.0851063	0.0858885	0.0890526	0.0857952	0.0883611	0.085247	-	1.02395	0.00666911
L4_L21	0.0821695	0.0821029	0.0842016	0.0844632	0.0862067	0.0839315	0.0852022	0.085064	0.0840126	0.0842463	0.0849477	0.0840854	0.0859764	0.0859952	0.0856493	0.0851063	0.0858885	0.0890526	0.0857952	0.0883611	0.085247	-	1.02395	0.00666911
L14_L15	0.0816167	0.0835222	0.0879085	0.0862625	0.0846614	0.0817895	0.0821084	0.0826228	0.0824072	0.0812297	0.0842466	0.0853584	0.0897062	0.0833085	0.0849083	0.0856665	0.0853116	0.0874477	0.0899211	0.087083	0.0896156	-	1.04039	0.00671018
R14_R15	0.0816167	0.0835222	0.0879085	0.0862625	0.0846614	0.0817895	0.0821084	0.0826228	0.0824072	0.0812297	0.0842466	0.0853584	0.0897062	0.0833085	0.0849083	0.0856665	0.0853116	0.0874477	0.0899211	0.087083	0.0896156	-	1.04039	0.00671018
R17_R25	0.112412	0.112517	0.112965	0.111992	0.111363	0.111974	0.111945	0.113313	0.111603	0.112037	0.111541	0.111777	0.111443	0.113139	0.113803	0.109942	0.112285	0.110213	0.110891	0.110133	0.112474	-	0.988729	0.00677072
L17_L25	0.112412	0.112517	0.112965	0.111992	0.111363	0.111974	0.111945	0.113313	0.111603	0.112037	0.111541	0.111777	0.111443	0.113139	0.113803	0.109942	0.112285	0.110213	0.110891	0.110133	0.112474	-	0.988729	0.00677072
L22_L25	0.0458206	0.0458246	0.0459008	0.0444858	0.0466019	0.0469829	0.0458824	0.0466021	0.0455282	0.0450263	0.046685	0.0462817	0.0458745	0.0454537	0.0481373	0.042695	0.04341	0.0451317	0.0457803	0.0441997	0.0462066	-	0.9674	0.00693593
R22_R25	0.0458206	0.0458246	0.0459008	0.0444858	0.0466019	0.0469829	0.0458824	0.0466021	0.0455282	0.0450263	0.046685	0.0462817	0.0458745	0.0454537	0.0481373	0.042695	0.04341	0.0451317	0.0457803	0.0441997	0.0462066	-	0.9674	0.00693593
L5_L22	0.0672093	0.0674962	0.0689328	0.0711023	0.067557	0.0665225	0.0674866	0.0672934	0.069327	0.0696454	0.0669125	0.0680877	0.0683455	0.0681433	0.0686965	0.0707355	0.0699373	0.0702471	0.0690893	0.0687931	0.0699265	-	1.02353	0.00698277
R5_R22	0.0672093	0.0674962	0.0689328	0.0711023	0.067557	0.0665225	0.0674866	0.0672934	0.069327	0.0696454	0.0669125	0.0680877	0.0683455	0.0681433	0.0686965	0.0707355	0.0699373	0.0702471	0.0690893	0.0687931	0.0699265	-	1.02353	0.00698277
L20_L26	0.0759704	0.0747673	0.0793789	0.0807119	0.0797094	0.0805698	0.0767647	0.0767006	0.0787164	0.0752874	0.0793328	0.0833154	0.0804733	0.0810146	0.0793076	0.0781624	0.0751427	0.073748	0.0759441	0.0749728	0.0756372	-	0.95939	0.00731185
R20_R26	0.0759704	0.0747673	0.0793789	0.0807119	0.0797094	0.0805698	0.0767647	0.0767006	0.0787164	0.0752874	0.0793328	0.0833154	0.0804733	0.0810146	0.0793076	0.0781624	0.0751427	0.073748	0.0759441	0.0749728	0.0756372	-	0.95939	0.00731185
R25_M1	0.092971	0.0947643	0.0954356	0.0923447	0.0906482	0.0920916	0.0938871	0.0959278	0.0939703	0.0927518	0.0934705	0.0914597	0.0926121	0.0937776	0.0931456	0.0900467	0.0928124	0.0889077	0.0925818	0.0869032	0.0930752	-	0.972528	0.00762456
L25_M1	0.092971	0.0947643	0.0954356	0.0923447	0.0906482	0.0920916	0.0938871	0.0959278	0.0939703	0.0927518	0.0934705	0.0914597	0.0926121	0.0937776	0.0931456	0.0900467	0.0928124	0.0889077	0.0925818	0.0869032	0.0930752	-	0.972528	0.00762456
R37_R40	0.113535	0.114921	0.111403	0.114762	0.117406	0.113292	0.114119	0.112628	0.114369	0.111446	0.112653	0.115566	0.112192	0.112292	0.113015	0.116487	0.121202	0.111319	0.119403	0.114489	0.118577	-	1.0294	0.00774366
L37_L40	0.113535	0.114921	0.111403	0.114762	0.117406	0.113292	0.114119	0.112628	0.114369	0.111446	0.112653	0.115566	0.112192	0.112292	0.113015	0.116487	0.121202	0.111319	0.119403	0.114489	0.118577	-	1.0294	0.00774366
R17_R28	0.17436	0.174932	0.173205	0.169761	0.174071	0.17383	0.172585	0.171324	0.171244	0.172702	0.169257	0.170706	0.171638	0.172598	0.170759	0.170421	0.171469	0.169679	0.167922	0.171443	0.167861	-	0.986067	0.00826494
L17_L28	0.17436	0.174932	0.173205	0.169761	0.174071	0.17383	0.172585	0.171324	0.171244	0.172702	0.169257	0.170706	0.171638	0.172598	0.170759	0.170421	0.171469	0.169679	0.167922	0.171443	0.167861	-	0.986067	0.00826494
L4_R4	0.168004	0.167852	0.169453	0.173977	0.171854	0.1711	0.172149	0.168989	0.170294	0.168289	0.171545	0.174476	0.172521	0.170425	0.170928	0.173308	0.173804	0.174303	0.171451	0.175287	0.172642	-	1.01566	0.00837562
L5_R5	0.163514	0.161383	0.162431	0.167939	0.163047	0.161869	0.164736	0.160433	0.165751	0.165752	0.161919	0.165305	0.162919	0.161951	0.165135	0.167898	0.167413	0.167922	0.163443	0.165891	0.166002	-	1.01725	0.00839081
R30_R37	0.194251	0.195533	0.200727	0.193123	0.197112	0.194815	0.19451	0.195074	0.193044	0.194326	0.191575	0.194793	0.195775	0.197342	0.190595	0.191459	0.187733	0.191634	0.19154	0.195078	0.191082	-	0.982454	0.00843464
L30_L37	0.194251	0.195533	0.200727	0.193123	0.197112	0.194815	0.19451	0.195074	0.193044	0.194326	0.191575	0.194793	0.195775	0.197342	0.190595	0.191459	0.187733	0.191634	0.19154	0.195078	0.191082	-	0.982454	0.00843464
L21_R22	0.0485655	0.0489491	0.0471799	0.047382	0.0473703	0.0480738	0.0493984	0.0467794	0.0472097	0.0475088	0.0490089	0.0488393	0.0485427	0.0462678	0.0497021	0.0452598	0.0431062	0.0470286	0.0475418	0.0408795	0.0491762	-	0.946867	0.00867767
L17_M1	0.0590395	0.0584483	0.0582096	0.0587434	0.0588099	0.0568111	0.0589331	0.0577696	0.0591213	0.0590088	0.0577924	0.0585522	0.0579189	0.0580852	0.0587701	0.0594849	0.0617388	0.0612527	0.0575768	0.0592794	0.0591493	-	1.02305	0.00874152
R17_M1	0.0590395	0.0584483	0.0582096	0.0587434	0.0588099	0.0568111	0.0589331	0.0577696	0.0591213	0.0590088	0.0577924	0.0585522	0.0579189	0.0580852	0.0587701	0.0594849	0.0617388	0.0612527	0.0575768	0.0592794	0.0591493	-	1.02305	0.00874152
R14_R27	0.102653	0.103767	0.0975043	0.10188	0.100708	0.104441	0.101235	0.102489	0.103824	0.104186	0.102588	0.10051	0.0978297	0.102521	0.10141	0.100619	0.100824	0.0978352	0.0972066	0.0992743	0.0990217	-	0.973426	0.00921471
L14_L27	0.102653	0.103767	0.0975043	0.10188	0.100708	0.104441	0.101235	0.102489	0.103824	0.104186	0.102588	0.10051	0.0978297	0.102521	0.10141	0.100619	0.100824	0.0978352	0.0972066	0.0992743	0.0990217	-	0.973426	0.00921471
R15_R22	0.084317	0.0866591	0.0865467	0.0871726	0.0845478	0.0832718	0.0850967	0.0865194	0.0866545	0.0858283	0.0850205	0.085307	0.0864265	0.0864567	0.0853494	0.0879104	0.0878663	0.0852782	0.0867319	0.0870329	0.0884685	-	1.01793	0.00966717
L15_L22	0.084317	0.0866591	0.0865467	0.0871726	0.0845478	0.0832718	0.0850967	0.0865194	0.0866545	0.0858283	0.0850205	0.085307	0.0864265	0.0864567	0.0853494	0.0879104	0.0878663	0.0852782	0.0867319	0.0870329	0.0884685	-	1.01793	0.00966717
R1_M1	0.0649442	0.0654731	0.0630137	0.0653174	0.0695736	0.0663002	0.066792	0.0659618	0.0621496	0.0653358	0.0664872	0.068167	0.0679258	0.0648881	0.0683044	0.0691376	0.0660848	0.069021	0.0679616	0.0706544	0.0689426	-	1.03924	0.0097286
L1_M1	0.0649442	0.0654731	0.0630137	0.0653174	0.0695736	0.0663002	0.066792	0.0659618	0.0621496	0.0653358	0.0664872	0.068167	0.0679258	0.0648881	0.0683044	0.0691376	0.0660848	0.069021	0.0679616	0.0706544	0.0689426	-	1.03924	0.0097286
R5_R26	0.0750142	0.0728896	0.0791225	0.076135	0.0770338	0.07367	0.0777642	0.0766012	0.0770123	0.0760428	0.0763876	0.0790466	0.0760277	0.0775527	0.0747922	0.0750747	0.0730227	0.075262	0.0746789	0.0733941	0.0734097	-	0.971192	0.00976249
L5_L26	0.0750142	0.0728896	0.0791225	0.076135	0.0770338	0.07367	0.0777642	0.0766012	0.0770123	0.0760428	0.0763876	0.0790466	0.0760277	0.0775527	0.0747922	0.0750747	0.0730227	0.075262	0.0746789	0.0733941	0.0734097	-	0.971192	0.00976249
L21_M1	0.0910616	0.0940294	0.0926012	0.0899911	0.0877718	0.0887566	0.0928792	0.0927292	0.0913623	0.0912169	0.091484	0.0884603	0.0916811	0.0912683	0.0909749	0.08791	0.0882408	0.0876909	0.0904286	0.0797364	0.0912943	-	0.961197	0.0104437
R21_M1	0.0910616	0.0940294	0.0926012	0.0899911	0.0877718	0.0887566	0.0928792	0.0927292	0.0913623	0.0912169	0.091484	0.0884603	0.0916811	0.0912683	0.0909749	0.08791	0.0882408	0.0876909	0.0904286	0.0797364	0.0912943	-	0.961197	0.0104437
R32_R33	0.078747	0.079548	0.0816172	0.0807445	0.0795503	0.080648	0.0779018	0.0782088	0.0768717	0.0760776	0.0776507	0.0829037	0.0801914	0.0803922	0.0788647	0.0761642	0.0765336	0.0773711	0.077683	0.0787811	0.0756634	-	0.971068	0.0106489
L32_L33	0.078747	0.079548	0.0816172	0.0807445	0.0795503	0.080648	0.0779018	0.0782088	0.0768717	0.0760776	0.0776507	0.0829037	0.0801914	0.0803922	0.0788647	0.0761642	0.0765336	0.0773711	0.077683	0.0787811	0.0756634	-	0.971068	0.0106489
R24_M1	0.0997887	0.101085	0.10051	0.0969546	0.0971265	0.0989587	0.100473	0.101689	0.0992132	0.0984636	0.0991278	0.0974571	0.0980681	0.0992923	0.0995769	0.0966964	0.0994439	0.0957739	0.0984016	0.0935842	0.0979278	-	0.977674	0.0107326
L24_M1	0.0997887	0.101085	0.10051	0.0969546	0.0971265	0.0989587	0.100473	0.101689	0.0992132	0.0984636	0.0991278	0.0974571	0.0980681	0.0992923	0.0995769	0.0966964	0.0994439	0.0957739	0.0984016	0.0935842	0.0979278	-	0.977674	0.0107326
L20_L28	0.104422	0.103987	0.103388	0.102216	0.104936	0.106715	0.103293	0.102457	0.105372	0.103121	0.103197	0.102645	0.106027	0.103494	0.10378	0.103814	0.101928	0.103948	0.100336	0.101996	0.100116	-	0.981589	0.0111719
R20_R28	0.104422	0.103987	0.103388	0.102216	0.104936	0.106715	0.103293	0.102457	0.105372	0.103121	0.103197	0.102645	0.106027	0.103494	0.10378	0.103814	0.101928	0.103948	0.100336	0.101996	0.100116	-	0.981589	0.0111719
R3_R25	0.110982	0.111858	0.112898	0.112126	0.112184	0.110294	0.111606	0.112762	0.112374	0.111967	0.113083	0.112128	0.112409	0.111819	0.113507	0.109012	0.111678	0.110656	0.110113	0.108971	0.113362	-	0.986613	0.0112655
L3_L25	0.110982	0.111858	0.112898	0.112126	0.112184	0.110294	0.111606	0.112762	0.112374	0.111967	0.113083	0.112128	0.112409	0.111819	0.113507	0.109012	0.111678	0.110656	0.110113	0.108971	0.113362	-	0.986613	0.0112655
L1_L14	0.110499	0.112536	0.116743	0.113782	0.116279	0.111587	0.113146	0.112131	0.106316	0.109629	0.113275	0.114945	0.120432	0.112547	0.115024	0.116325	0.115097	0.117179	0.120377	0.116441	0.118358	-	1.03565	0.0115985
R1_R14	0.110499	0.112536	0.116743	0.113782	0.116279	0.111587	0.113146	0.112131	0.106316	0.109629	0.113275	0.114945	0.120432	0.112547	0.115024	0.116325	0.115097	0.117179	0.120377	0.116441	0.118358	-	1.03565	0.0115985
R32_R40	0.190138	0.189126	0.187353	0.188565	0.186682	0.188395	0.188456	0.190361	0.188074	0.186954	0.1885	0.188608	0.190443	0.187958	0.185687	0.18631	0.18647	0.182244	0.18716	0.186457	0.188617	-	0.988619	0.0116101
L32_L40	0.190138	0.189126	0.187353	0.188565	0.186682	0.188395	0.188456	0.190361	0.188074	0.186954	0.1885	0.188608	0.190443	0.187958	0.185687	0.18631	0.18647	0.182244	0.18716	0.186457	0.188617	-	0.988619	0.0116101
R3_R24	0.113491	0.112967	0.112771	0.111937	0.111296	0.111668	0.113191	0.113834	0.112447	0.11113	0.113747	0.113884	0.113171	0.112092	0.113788	0.110285	0.112096	0.109894	0.111677	0.109325	0.113815	-	0.985996	0.012267
L3_L24	0.113491	0.112967	0.112771	0.111937	0.111296	0.111668	0.113191	0.113834	0.112447	0.11113	0.113747	0.113884	0.113171	0.112092	0.113788	0.110285	0.112096	0.109894	0.111677	0.109325	0.113815	-	0.985996	0.012267
L14_R14	0.00917319	0.00789629	0.0141539	0.0111725	0.0107893	0.00914123	0.00857074	0.00811348	0.00896548	0.00918644	0.00817289	0.0106639	0.00977889	0.00872011	0.00942159	0.0106314	0.0122092	0.012356	0.0113288	0.0124754	0.0101245	-	1.20076	0.0133874
R14_R17	0.0741102	0.0737548	0.0772334	0.0757684	0.0744595	0.0730089	0.0736201	0.0732343	0.0726542	0.0728355	0.0741395	0.0751977	0.0778373	0.0741332	0.0750548	0.0750145	0.0759066	0.0763074	0.0778565	0.0755064	0.0774052	-	1.02502	0.0142337
L14_L17	0.0741102	0.0737548	0.0772334	0.0757684	0.0744595	0.0730089	0.0736201	0.0732343	0.0726542	0.0728355	0.0741395	0.0751977	0.0778373	0.0741332	0.0750548	0.0750145	0.0759066	0.0763074	0.0778565	0.0755064	0.0774052	-	1.02502	0.0142337
L14_L26	0.100036	0.0995653	0.0968735	0.100514	0.0995763	0.10027	0.099775	0.0981164	0.10032	0.100351	0.100841	0.102114	0.0976182	0.100129	0.100119	0.100275	0.0990525	0.0975948	0.0966813	0.0965696	0.0978858	-	0.982576	0.015107
R14_R26	0.100036	0.0995653	0.0968735	0.100514	0.0995763	0.10027	0.099775	0.0981164	0.10032	0.100351	0.100841	0.102114	0.0976182	0.100129	0.100119	0.100275	0.0990525	0.0975948	0.0966813	0.0965696	0.0978858	-	0.982576	0.015107
R2_R27	0.150297	0.152044	0.15176	0.152518	0.15251	0.152975	0.151304	0.150553	0.150713	0.15232	0.150634	0.150188	0.148513	0.151947	0.150004	0.151365	0.154588	0.151621	0.152314	0.155718	0.15238	-	1.01176	0.0152653
L2_L27	0.150297	0.152044	0.15176	0.152518	0.15251	0.152975	0.151304	0.150553	0.150713	0.15232	0.150634	0.150188	0.148513	0.151947	0.150004	0.151365	0.154588	0.151621	0.152314	0.155718	0.15238	-	1.01176	0.0152653
L16_M2	0.0612796	0.0630508	0.0624981	0.0628011	0.0636525	0.0619747	0.0629118	0.0626402	0.0630587	0.0624788	0.0635389	0.0621857	0.0644512	0.0635975	0.0638342	0.0637601	0.0650537	0.0644267	0.0623887	0.0637835	0.0647146	-	1.01734	0.0154208
R16_M2	0.0612796	0.0630508	0.0624981	0.0628011	0.0636525	0.0619747	0.0629118	0.0626402	0.0630587	0.0624788	0.0635389	0.0621857	0.0644512	0.0635975	0.0638342	0.0637601	0.0650537	0.0644267	0.0623887	0.0637835	0.0647146	-	1.01734	0.0154208
L37_L39	0.108731	0.110216	0.10753	0.112346	0.113314	0.109515	0.10914	0.10772	0.110503	0.10787	0.106377	0.110318	0.106942	0.106944	0.106797	0.113617	0.11771	0.107139	0.113065	0.109193	0.112961	-	1.03056	0.0160234
R37_R39	0.108731	0.110216	0.10753	0.112346	0.113314	0.109515	0.10914	0.10772	0.110503	0.10787	0.106377	0.110318	0.106942	0.106944	0.106797	0.113617	0.11771	0.107139	0.113065	0.109193	0.112961	-	1.03056	0.0160234
R2_R8	0.0926178	0.0943919	0.0915413	0.0888097	0.0922735	0.0901172	0.0930523	0.091789	0.0906176	0.0944108	0.0920613	0.0884933	0.0936499	0.0936039	0.0937227	0.0957054	0.094253	0.0942395	0.0943348	0.0941621	0.0926182	-	1.02326	0.016697
L2_L8	0.0926178	0.0943919	0.0915413	0.0888097	0.0922735	0.0901172	0.0930523	0.091789	0.0906176	0.0944108	0.0920613	0.0884933	0.0936499	0.0936039	0.0937227	0.0957054	0.094253	0.0942395	0.0943348	0.0941621	0.0926182	-	1.02326	0.016697
R31_R35	0.113065	0.109427	0.11427	0.112818	0.112576	0.107697	0.111354	0.109473	0.112903	0.112622	0.106389	0.113608	0.110424	0.109654	0.109088	0.107484	0.113086	0.107213	0.103826	0.109973	0.103885	-	0.968956	0.0167539
L31_L35	0.113065	0.109427	0.11427	0.112818	0.112576	0.107697	0.111354	0.109473	0.112903	0.112622	0.106389	0.113608	0.110424	0.109654	0.109088	0.107484	0.113086	0.107213	0.103826	0.109973	0.103885	-	0.968956	0.0167539
L15_L27	0.1382	0.140862	0.140126	0.140112	0.139972	0.13947	0.137573	0.138214	0.138673	0.139147	0.138351	0.138523	0.137814	0.139514	0.137851	0.139996	0.142679	0.13874	0.139487	0.142009	0.139733	-	1.01065	0.0171149
R15_R27	0.1382	0.140862	0.140126	0.140112	0.139972	0.13947	0.137573	0.138214	0.138673	0.139147	0.138351	0.138523	0.137814	0.139514	0.137851	0.139996	0.142679	0.13874	0.139487	0.142009	0.139733	-	1.01065	0.0171149
R12_R16	0.0749161	0.0757153	0.0749062	0.0768492	0.0763958	0.07632	0.0759757	0.0759073	0.0749053	0.0757783	0.0779322	0.0763381	0.0765699	0.0768935	0.0766693	0.0782907	0.0791413	0.0760375	0.0767395	0.0763487	0.0774329	-	1.01568	0.0171799
L12_L16	0.0749161	0.0757153	0.0749062	0.0768492	0.0763958	0.07632	0.0759757	0.0759073	0.0749053	0.0757783	0.0779322	0.0763381	0.0765699	0.0768935	0.0766693	0.0782907	0.0791413	0.0760375	0.0767395	0.0763487	0.0774329	-	1.01568	0.0171799
R11_R16	0.0642514	0.065372	0.0660989	0.0651975	0.068639	0.0650558	0.0655372	0.0664344	0.0657911	0.0686764	0.0668952	0.0631951	0.0661568	0.0681583	0.0681792	0.0671445	0.0676549	0.0687881	0.0685615	0.0679867	0.0679759	-	1.02681	0.0183352
L11_L16	0.0642514	0.065372	0.0660989	0.0651975	0.068639	0.0650558	0.0655372	0.0664344	0.0657911	0.0686764	0.0668952	0.0631951	0.0661568	0.0681583	0.0681792	0.0671445	0.0676549	0.0687881	0.0685615	0.0679867	0.0679759	-	1.02681	0.0183352
R28_M1	0.192261	0.194109	0.191965	0.18786	0.19073	0.190969	0.191858	0.191055	0.191956	0.190743	0.188955	0.187717	0.190988	0.191015	0.18867	0.189355	0.19159	0.189189	0.186923	0.187139	0.186743	-	0.988288	0.0185255
L28_M1	0.192261	0.194109	0.191965	0.18786	0.19073	0.190969	0.191858	0.191055	0.191956	0.190743	0.188955	0.187717	0.190988	0.191015	0.18867	0.189355	0.19159	0.189189	0.186923	0.187139	0.186743	-	0.988288	0.0185255
R4_M2	0.10118	0.102393	0.100571	0.100077	0.102147	0.100705	0.101712	0.102144	0.101826	0.100361	0.101139	0.101323	0.100885	0.100016	0.0996036	0.102064	0.102809	0.10335	0.101193	0.102839	0.100838	-	1.01098	0.0190482
L4_M2	0.10118	0.102393	0.100571	0.100077	0.102147	0.100705	0.101712	0.102144	0.101826	0.100361	0.101139	0.101323	0.100885	0.100016	0.0996036	0.102064	0.102809	0.10335	0.101193	0.102839	0.100838	-	1.01098	0.0190482
L22_L28	0.145376	0.145953	0.144014	0.14141	0.145729	0.145811	0.143258	0.143627	0.144594	0.143318	0.142942	0.142921	0.145372	0.142841	0.143625	0.142915	0.142295	0.143447	0.141741	0.143383	0.141394	-	0.989423	0.0203155
R22_R28	0.145376	0.145953	0.144014	0.14141	0.145729	0.145811	0.143258	0.143627	0.144594	0.143318	0.142942	0.142921	0.145372	0.142841	0.143625	0.142915	0.142295	0.143447	0.141741	0.143383	0.141394	-	0.989423	0.0203155
L14_L29	0.0696508	0.0687962	0.072534	0.070746	0.0702429	0.0684446	0.070046	0.0696415	0.0672251	0.0682608	0.0692913	0.0709997	0.0745687	0.0708385	0.0720517	0.0701573	0.0700101	0.07202	0.0761954	0.0735183	0.0742996	-	1.03528	0.0203684
R14_R29	0.0696508	0.0687962	0.072534	0.070746	0.0702429	0.0684446	0.070046	0.0696415	0.0672251	0.0682608	0.0692913	0.0709997	0.0745687	0.0708385	0.0720517	0.0701573	0.0700101	0.07202	0.0761954	0.0735183	0.0742996	-	1.03528	0.0203684
M1_M2	0.0166539	0.0184944	0.0183108	0.0171273	0.0174867	0.0167853	0.0191914	0.0181176	0.0169698	0.0163119	0.0172853	0.017051	0.0180603	0.02036	0.0170289	0.0158695	0.0189889	0.0170386	0.0162577	0.012813	0.0148851	-	0.903472	0.021661
L3_M1	0.0654389	0.0649307	0.0657115	0.0667321	0.0670899	0.0635238	0.0665761	0.0648573	0.066794	0.0672415	0.0650614	0.0650941	0.0651078	0.0664043	0.0668115	0.0681315	0.0703079	0.071151	0.0638314	0.0658317	0.0678178	-	1.03069	0.0218834
R3_M1	0.0654389	0.0649307	0.0657115	0.0667321	0.0670899	0.0635238	0.0665761	0.0648573	0.066794	0.0672415	0.0650614	0.0650941	0.0651078	0.0664043	0.0668115	0.0681315	0.0703079	0.071151	0.0638314	0.0658317	0.0678178	-	1.03069	0.0218834
L47_L48	0.0508512	0.0503846	0.0517454	0.0501394	0.0513607	0.0528621	0.0498893	0.0515297	0.0535458	0.0480975	0.0520497	0.0550411	0.0517682	0.0504901	0.0535618	0.0499067	0.0481926	0.0521408	0.0491397	0.0494678	0.0485293	-	0.961368	0.021927
R47_R48	0.0508512	0.0503846	0.0517454	0.0501394	0.0513607	0.0528621	0.0498893	0.0515297	0.0535458	0.0480975	0.0520497	0.0550411	0.0517682	0.0504901	0.0535618	0.0499067	0.0481926	0.0521408	0.0491397	0.0494678	0.0485293	-	0.961368	0.021927
L11_L15	0.0628612	0.0644903	0.0653182	0.0651023	0.0668559	0.0636815	0.0644284	0.0642491	0.0649331	0.0672542	0.0635062	0.0626992	0.0643769	0.0675774	0.0669028	0.0663188	0.0656785	0.0674617	0.0661689	0.0673701	0.0667071	-	1.02569	0.0224358
R11_R15	0.0628612	0.0644903	0.0653182	0.0651023	0.0668559	0.0636815	0.0644284	0.0642491	0.0649331	0.0672542	0.0635062	0.0626992	0.0643769	0.0675774	0.0669028	0.0663188	0.0656785	0.0674617	0.0661689	0.0673701	0.0667071	-	1.02569	0.0224358
L21_L22	0.0455038	0.0464228	0.0447783	0.0430972	0.0461627	0.045154	0.0465305	0.0455375	0.0446836	0.0451642	0.0463878	0.0447066	0.0462801	0.0447111	0.0473604	0.0422439	0.0409771	0.0464621	0.045385	0.0401161	0.0459089	-	0.956412	0.0239469
R21_R22	0.0455038	0.0464228	0.0447783	0.0430972	0.0461627	0.045154	0.0465305	0.0455375	0.0446836	0.0451642	0.0463878	0.0447066	0.0462801	0.0447111	0.0473604	0.0422439	0.0409771	0.0464621	0.045385	0.0401161	0.0459089	-	0.956412	0.0239469
L24_L26	0.0968104	0.0956835	0.0977973	0.0995466	0.0972246	0.100272	0.0965468	0.0967938	0.098659	0.0937361	0.0995253	0.102912	0.100296	0.10072	0.0992756	0.097959	0.0958491	0.0918644	0.0973452	0.0949468	0.0961447	-	0.972539	0.024121
R24_R26	0.0968104	0.0956835	0.0977973	0.0995466	0.0972246	0.100272	0.0965468	0.0967938	0.098659	0.0937361	0.0995253	0.102912	0.100296	0.10072	0.0992756	0.097959	0.0958491	0.0918644	0.0973452	0.0949468	0.0961447	-	0.972539	0.024121
R19_R28	0.173941	0.174016	0.172388	0.168031	0.172485	0.172908	0.172055	0.171028	0.171908	0.17034	0.168671	0.169633	0.172117	0.170919	0.170268	0.168761	0.170368	0.169204	0.168446	0.171066	0.169198	-	0.989068	0.0255129
L19_L28	0.173941	0.174016	0.172388	0.168031	0.172485	0.172908	0.172055	0.171028	0.171908	0.17034	0.168671	0.169633	0.172117	0.170919	0.170268	0.168761	0.170368	0.169204	0.168446	0.171066	0.169198	-	0.989068	0.0255129
L21_L25	0.00609068	0.00563221	0.00729497	0.00453269	0.00875568	0.00636883	0.00594999	0.00896769	0.00701178	0.00646652	0.00695226	0.0061135	0.00536285	0.00751899	0.00593554	0.00687019	0.00834478	0.00886451	0.00743308	0.0112083	0.00633685	-	1.23941	0.0270354
R21_R25	0.00609068	0.00563221	0.00729497	0.00453269	0.00875568	0.00636883	0.00594999	0.00896769	0.00701178	0.00646652	0.00695226	0.0061135	0.00536285	0.00751899	0.00593554	0.00687019	0.00834478	0.00886451	0.00743308	0.0112083	0.00633685	-	1.23941	0.0270354
L46_R46	0.0758235	0.0765814	0.0724473	0.0780225	0.0711645	0.0717744	0.0744192	0.0749723	0.0765145	0.0804991	0.0754773	0.0727294	0.0709093	0.0751183	0.0696651	0.0813065	0.0807929	0.074853	0.0762283	0.0804159	0.0739496	-	1.04726	0.0273122
L41_M3	0.155058	0.155087	0.15777	0.15476	0.162333	0.155422	0.153592	0.153823	0.156481	0.151121	0.150897	0.157383	0.154633	0.153048	0.152876	0.15665	0.159458	0.159811	0.160046	0.155205	0.156791	-	1.01963	0.0284323
R41_M3	0.155058	0.155087	0.15777	0.15476	0.162333	0.155422	0.153592	0.153823	0.156481	0.151121	0.150897	0.157383	0.154633	0.153048	0.152876	0.15665	0.159458	0.159811	0.160046	0.155205	0.156791	-	1.01963	0.0284323
L12_L14	0.0187621	0.0192843	0.024152	0.0199319	0.0229366	0.020461	0.0199841	0.0197604	0.0190696	0.017912	0.0209357	0.0214693	0.0258464	0.0215026	0.0221555	0.0210373	0.0201142	0.0254591	0.0261658	0.0244618	0.0236581	-	1.1212	0.0286444
R12_R14	0.0187621	0.0192843	0.024152	0.0199319	0.0229366	0.020461	0.0199841	0.0197604	0.0190696	0.017912	0.0209357	0.0214693	0.0258464	0.0215026	0.0221555	0.0210373	0.0201142	0.0254591	0.0261658	0.0244618	0.0236581	-	1.1212	0.0286444
R20_R23	0.0441991	0.0458914	0.0444297	0.0422873	0.0443873	0.0429525	0.0445157	0.0452225	0.0433269	0.0439627	0.0442586	0.0433139	0.0433719	0.0439226	0.043232	0.0442619	0.0441605	0.045391	0.0444656	0.0453911	0.0460378	-	1.02275	0.029034
L20_L23	0.0441991	0.0458914	0.0444297	0.0422873	0.0443873	0.0429525	0.0445157	0.0452225	0.0433269	0.0439627	0.0442586	0.0433139	0.0433719	0.0439226	0.043232	0.0442619	0.0441605	0.045391	0.0444656	0.0453911	0.0460378	-	1.02275	0.029034
L22_R25	0.0525197	0.0516521	0.0522655	0.0510077	0.0530913	0.0532396	0.0526115	0.0527192	0.05206	0.0512838	0.0533803	0.0536382	0.0513037	0.0513244	0.0537276	0.0498166	0.0500949	0.0514993	0.0520733	0.0509044	0.053044	-	0.978057	0.0290528
L44_M4	0.143622	0.142213	0.144959	0.146041	0.143735	0.142821	0.143028	0.144049	0.145019	0.144315	0.145491	0.144989	0.142535	0.140901	0.142316	0.144511	0.146245	0.143383	0.147994	0.144496	0.145945	-	1.01178	0.0294337
R44_M4	0.143622	0.142213	0.144959	0.146041	0.143735	0.142821	0.143028	0.144049	0.145019	0.144315	0.145491	0.144989	0.142535	0.140901	0.142316	0.144511	0.146245	0.143383	0.147994	0.144496	0.145945	-	1.01178	0.0294337
R32_R41	0.164581	0.161949	0.160847	0.163087	0.162354	0.162325	0.162825	0.161954	0.163646	0.161692	0.163043	0.164935	0.163134	0.160816	0.160771	0.160463	0.160459	0.159454	0.161377	0.162288	0.162611	-	0.991252	0.029864
L32_L41	0.164581	0.161949	0.160847	0.163087	0.162354	0.162325	0.162825	0.161954	0.163646	0.161692	0.163043	0.164935	0.163134	0.160816	0.160771	0.160463	0.160459	0.159454	0.161377	0.162288	0.162611	-	0.991252	0.029864
L3_L7	0.0785765	0.0811979	0.0793465	0.0795623	0.0809554	0.0781856	0.0807388	0.0792736	0.0797916	0.082252	0.0791848	0.0772483	0.0786812	0.0827201	0.0797437	0.0832682	0.0822108	0.0834385	0.0797499	0.0795516	0.0813157	-	1.02203	0.0299195
R3_R7	0.0785765	0.0811979	0.0793465	0.0795623	0.0809554	0.0781856	0.0807388	0.0792736	0.0797916	0.082252	0.0791848	0.0772483	0.0786812	0.0827201	0.0797437	0.0832682	0.0822108	0.0834385	0.0797499	0.0795516	0.0813157	-	1.02203	0.0299195
L14_L20	0.0526861	0.0540786	0.0463019	0.0484267	0.0498311	0.0509914	0.0526548	0.0539576	0.0518528	0.0528555	0.0517555	0.0496096	0.0471941	0.0520687	0.0490563	0.0489386	0.0497668	0.0469772	0.0463852	0.0497988	0.0486655	-	0.95154	0.0300187
R14_R20	0.0526861	0.0540786	0.0463019	0.0484267	0.0498311	0.0509914	0.0526548	0.0539576	0.0518528	0.0528555	0.0517555	0.0496096	0.0471941	0.0520687	0.0490563	0.0489386	0.0497668	0.0469772	0.0463852	0.0497988	0.0486655	-	0.95154	0.0300187
R5_R11	0.0757071	0.0748967	0.0717602	0.0763875	0.0726898	0.0741526	0.0761088	0.0748636	0.0761381	0.0750845	0.0746493	0.0762307	0.0737441	0.0746515	0.0759663	0.0771746	0.0773499	0.0749784	0.0758313	0.0761345	0.0761146	-	1.01863	0.0315999
L5_L11	0.0757071	0.0748967	0.0717602	0.0763875	0.0726898	0.0741526	0.0761088	0.0748636	0.0761381	0.0750845	0.0746493	0.0762307	0.0737441	0.0746515	0.0759663	0.0771746	0.0773499	0.0749784	0.0758313	0.0761345	0.0761146	-	1.01863	0.0315999
L13_L16	0.094119	0.0954285	0.0960063	0.0941496	0.0962764	0.095329	0.0951506	0.0961259	0.0953461	0.094444	0.0968164	0.0938177	0.0974696	0.0947376	0.0957467	0.0968264	0.0989617	0.0969474	0.0947167	0.096094	0.0963885	-	1.01319	0.0342803
R13_R16	0.094119	0.0954285	0.0960063	0.0941496	0.0962764	0.095329	0.0951506	0.0961259	0.0953461	0.094444	0.0968164	0.0938177	0.0974696	0.0947376	0.0957467	0.0968264	0.0989617	0.0969474	0.0947167	0.096094	0.0963885	-	1.01319	0.0342803
L42_L48	0.108504	0.109321	0.110067	0.107381	0.108412	0.111034	0.107893	0.105948	0.106556	0.103479	0.107792	0.110593	0.110565	0.109007	0.106078	0.106546	0.105956	0.105173	0.1066	0.107062	0.105703	-	0.981494	0.0342955
R42_R48	0.108504	0.109321	0.110067	0.107381	0.108412	0.111034	0.107893	0.105948	0.106556	0.103479	0.107792	0.110593	0.110565	0.109007	0.106078	0.106546	0.105956	0.105173	0.1066	0.107062	0.105703	-	0.981494	0.0342955
L47_R47	0.0950389	0.0959396	0.0927376	0.0968567	0.0938676	0.0977966	0.0952945	0.0934181	0.093417	0.0971344	0.0987594	0.0914892	0.0962208	0.095318	0.0903788	0.0982583	0.0980744	0.0937788	0.10002	0.0982402	0.0962958	-	1.02669	0.034356
R38_M3	0.138357	0.13921	0.140237	0.1426	0.141563	0.144651	0.137441	0.135482	0.138546	0.140433	0.137936	0.136257	0.140832	0.139152	0.137515	0.141858	0.139823	0.143048	0.142469	0.142038	0.141155	-	1.01711	0.0345534
L38_M3	0.138357	0.13921	0.140237	0.1426	0.141563	0.144651	0.137441	0.135482	0.138546	0.140433	0.137936	0.136257	0.140832	0.139152	0.137515	0.141858	0.139823	0.143048	0.142469	0.142038	0.141155	-	1.01711	0.0345534
R43_M4	0.118561	0.116539	0.117451	0.119689	0.11637	0.117577	0.116278	0.116334	0.11781	0.116988	0.119632	0.118531	0.117033	0.115649	0.116273	0.118003	0.119959	0.115896	0.120861	0.118087	0.121476	-	1.01419	0.0349855
L43_M4	0.118561	0.116539	0.117451	0.119689	0.11637	0.117577	0.116278	0.116334	0.11781	0.116988	0.119632	0.118531	0.117033	0.115649	0.116273	0.118003	0.119959	0.115896	0.120861	0.118087	0.121476	-	1.01419	0.0349855
L25_L26	0.100933	0.101664	0.103905	0.105181	0.105816	0.106064	0.101944	0.101683	0.104318	0.101738	0.105087	0.107011	0.105409	0.106608	0.106111	0.103672	0.102965	0.101265	0.101856	0.102318	0.1011	-	0.980472	0.0360672
R25_R26	0.100933	0.101664	0.103905	0.105181	0.105816	0.106064	0.101944	0.101683	0.104318	0.101738	0.105087	0.107011	0.105409	0.106608	0.106111	0.103672	0.102965	0.101265	0.101856	0.102318	0.1011	-	0.980472	0.0360672
L10_L22	0.071241	0.0721363	0.0708975	0.0707725	0.0685651	0.0696873	0.0723516	0.0719725	0.0703868	0.0711885	0.0709463	0.0715294	0.070144	0.0713731	0.0710058	0.0729088	0.0732832	0.0706754	0.0715269	0.0710909	0.0727555	-	1.01541	0.036327
R10_R22	0.071241	0.0721363	0.0708975	0.0707725	0.0685651	0.0696873	0.0723516	0.0719725	0.0703868	0.0711885	0.0709463	0.0715294	0.070144	0.0713731	0.0710058	0.0729088	0.0732832	0.0706754	0.0715269	0.0710909	0.0727555	-	1.01541	0.036327
R19_M1	0.0608005	0.0603492	0.0601108	0.0609647	0.0609626	0.0596803	0.060778	0.0598082	0.0609304	0.0617749	0.0597819	0.0602543	0.0599637	0.0593248	0.0607246	0.0615666	0.0618434	0.0630269	0.0596927	0.0610603	0.0605718	-	1.01456	0.036426
L19_M1	0.0608005	0.0603492	0.0601108	0.0609647	0.0609626	0.0596803	0.060778	0.0598082	0.0609304	0.0617749	0.0597819	0.0602543	0.0599637	0.0593248	0.0607246	0.0615666	0.0618434	0.0630269	0.0596927	0.0610603	0.0605718	-	1.01456	0.036426
L32_L34	0.0810851	0.0811387	0.082952	0.0828766	0.0808733	0.0822466	0.0791195	0.0817019	0.0808984	0.0787627	0.080661	0.0847479	0.0821616	0.0808801	0.0820349	0.0788673	0.0780351	0.0800745	0.0817283	0.080664	0.0801554	-	0.980911	0.0382822
R32_R34	0.0810851	0.0811387	0.082952	0.0828766	0.0808733	0.0822466	0.0791195	0.0817019	0.0808984	0.0787627	0.080661	0.0847479	0.0821616	0.0808801	0.0820349	0.0788673	0.0780351	0.0800745	0.0817283	0.080664	0.0801554	-	0.980911	0.0382822
L31_L37	0.158979	0.158908	0.161024	0.156143	0.156086	0.155311	0.156748	0.156611	0.157046	0.157761	0.155177	0.15652	0.158325	0.157286	0.155301	0.153885	0.152085	0.155099	0.159281	0.155185	0.155444	-	0.987368	0.0387296
R31_R37	0.158979	0.158908	0.161024	0.156143	0.156086	0.155311	0.156748	0.156611	0.157046	0.157761	0.155177	0.15652	0.158325	0.157286	0.155301	0.153885	0.152085	0.155099	0.159281	0.155185	0.155444	-	0.987368	0.0387296
R8_R22	0.100255	0.101175	0.0995607	0.0974742	0.0985003	0.0984649	0.100656	0.0992335	0.098991	0.0993998	0.0995575	0.0984231	0.0989076	0.100842	0.100563	0.100649	0.102127	0.0999962	0.0997899	0.0999105	0.100846	-	1.01092	0.038944
L8_L22	0.100255	0.101175	0.0995607	0.0974742	0.0985003	0.0984649	0.100656	0.0992335	0.098991	0.0993998	0.0995575	0.0984231	0.0989076	0.100842	0.100563	0.100649	0.102127	0.0999962	0.0997899	0.0999105	0.100846	-	1.01092	0.038944
R32_R39	0.193039	0.192792	0.191581	0.194595	0.190825	0.191876	0.192358	0.193798	0.192584	0.192414	0.192255	0.192926	0.193189	0.189667	0.189391	0.190276	0.191425	0.186681	0.19072	0.191379	0.192602	-	0.991127	0.0395324
L32_L39	0.193039	0.192792	0.191581	0.194595	0.190825	0.191876	0.192358	0.193798	0.192584	0.192414	0.192255	0.192926	0.193189	0.189667	0.189391	0.190276	0.191425	0.186681	0.19072	0.191379	0.192602	-	0.991127	0.0395324
R42_R46	0.0607242	0.0623142	0.0619447	0.0594125	0.0615342	0.060839	0.0605354	0.0590951	0.056185	0.0574789	0.0616821	0.0638109	0.060836	0.0630703	0.0593839	0.0586972	0.0589009	0.0577187	0.0579281	0.0589481	0.0599032	-	0.968525	0.0398556
L42_L46	0.0607242	0.0623142	0.0619447	0.0594125	0.0615342	0.060839	0.0605354	0.0590951	0.056185	0.0574789	0.0616821	0.0638109	0.060836	0.0630703	0.0593839	0.0586972	0.0589009	0.0577187	0.0579281	0.0589481	0.0599032	-	0.968525	0.0398556
L17_L21	0.113657	0.114549	0.113817	0.111925	0.112986	0.111582	0.113948	0.114523	0.112629	0.113823	0.112955	0.111857	0.113208	0.114015	0.114444	0.111302	0.111881	0.113493	0.112551	0.108399	0.11397	-	0.987691	0.0422285
R17_R21	0.113657	0.114549	0.113817	0.111925	0.112986	0.111582	0.113948	0.114523	0.112629	0.113823	0.112955	0.111857	0.113208	0.114015	0.114444	0.111302	0.111881	0.113493	0.112551	0.108399	0.11397	-	0.987691	0.0422285
L21_R23	0.0305507	0.0341601	0.031596	0.0336963	0.0312415	0.0306848	0.0330278	0.0315493	0.0333233	0.0328793	0.0322251	0.0327813	0.0323114	0.0318667	0.0346639	0.0305636	0.0271378	0.0309193	0.0322366	0.0249786	0.0353137	-	0.930772	0.0442797
L12_M1	0.0352137	0.0357523	0.03558	0.0359379	0.0329711	0.0352568	0.036083	0.0349039	0.0344748	0.0350405	0.0352639	0.0343913	0.0342769	0.0359721	0.0336259	0.0347692	0.0376376	0.0313309	0.0332547	0.0309562	0.0327199	-	0.95603	0.0449646
R12_M1	0.0352137	0.0357523	0.03558	0.0359379	0.0329711	0.0352568	0.036083	0.0349039	0.0344748	0.0350405	0.0352639	0.0343913	0.0342769	0.0359721	0.0336259	0.0347692	0.0376376	0.0313309	0.0332547	0.0309562	0.0327199	-	0.95603	0.0449646
R6_R27	0.0222857	0.0210546	0.0206229	0.0231145	0.0207908	0.0188869	0.0238355	0.0234263	0.0213912	0.0245626	0.0217189	0.022206	0.0195072	0.0202126	0.0202806	0.024157	0.0236097	0.0238841	0.0217575	0.023166	0.022215	-	1.07125	0.0457833
L6_L27	0.0222857	0.0210546	0.0206229	0.0231145	0.0207908	0.0188869	0.0238355	0.0234263	0.0213912	0.0245626	0.0217189	0.022206	0.0195072	0.0202126	0.0202806	0.024157	0.0236097	0.0238841	0.0217575	0.023166	0.022215	-	1.07125	0.0457833
R42_M5	0.0151742	0.0151404	0.0177185	0.0159553	0.0174223	0.0139816	0.0151678	0.0159888	0.0164907	0.0172982	0.0184724	0.0173128	0.0144311	0.0158331	0.0158121	0.0183674	0.0172537	0.0238808	0.0166614	0.016199	0.0161073	-	1.11963	0.046488
L42_M5	0.0151742	0.0151404	0.0177185	0.0159553	0.0174223	0.0139816	0.0151678	0.0159888	0.0164907	0.0172982	0.0184724	0.0173128	0.0144311	0.0158331	0.0158121	0.0183674	0.0172537	0.0238808	0.0166614	0.016199	0.0161073	-	1.11963	0.046488
L44_L47	0.0426804	0.0435929	0.0419004	0.0433079	0.041952	0.0454631	0.0432535	0.0423553	0.0421159	0.0450072	0.045314	0.0398711	0.0428172	0.0438403	0.0431015	0.0440209	0.0440308	0.0440294	0.0454521	0.0448287	0.0442297	-	1.03079	0.0466589
R44_R47	0.0426804	0.0435929	0.0419004	0.0433079	0.041952	0.0454631	0.0432535	0.0423553	0.0421159	0.0450072	0.045314	0.0398711	0.0428172	0.0438403	0.0431015	0.0440209	0.0440308	0.0440294	0.0454521	0.0448287	0.0442297	-	1.03079	0.0466589
L22_L24	0.0513448	0.050714	0.0496299	0.0478179	0.0509449	0.052137	0.0508182	0.0511476	0.0493053	0.0489442	0.050846	0.0510449	0.0499199	0.0493354	0.0527604	0.0479721	0.0483373	0.0496498	0.0504886	0.0488822	0.0498973	-	0.975364	0.0468653
R22_R24	0.0513448	0.050714	0.0496299	0.0478179	0.0509449	0.052137	0.0508182	0.0511476	0.0493053	0.0489442	0.050846	0.0510449	0.0499199	0.0493354	0.0527604	0.0479721	0.0483373	0.0496498	0.0504886	0.0488822	0.0498973	-	0.975364	0.0468653
L7_L17	0.065457	0.0683323	0.0654945	0.0651582	0.0667577	0.0639997	0.0670493	0.066055	0.0669482	0.0671369	0.0669384	0.0648808	0.0658756	0.066103	0.0656909	0.0678263	0.0688868	0.0679141	0.0664779	0.0654072	0.0671493	-	1.01742	0.0474187
R7_R17	0.065457	0.0683323	0.0654945	0.0651582	0.0667577	0.0639997	0.0670493	0.066055	0.0669482	0.0671369	0.0669384	0.0648808	0.0658756	0.066103	0.0656909	0.0678263	0.0688868	0.0679141	0.0664779	0.0654072	0.0671493	-	1.01742	0.0474187
R13_R20	0.0473261	0.0482072	0.047003	0.0461704	0.046296	0.0449113	0.0471165	0.0473259	0.0466215	0.0467744	0.046526	0.0472438	0.0459597	0.0464247	0.0456485	0.0466112	0.046395	0.0465539	0.048684	0.048342	0.0487941	-	1.01986	0.0479755
L13_L20	0.0473261	0.0482072	0.047003	0.0461704	0.046296	0.0449113	0.0471165	0.0473259	0.0466215	0.0467744	0.046526	0.0472438	0.0459597	0.0464247	0.0456485	0.0466112	0.046395	0.0465539	0.048684	0.048342	0.0487941	-	1.01986	0.0479755
R45_R46	0.0261399	0.0274534	0.0251819	0.0268397	0.0248465	0.0248176	0.0254115	0.0269883	0.0270328	0.0281974	0.026547	0.0244299	0.0252077	0.026952	0.0237633	0.0289124	0.029283	0.0249176	0.0268198	0.0287765	0.025981	-	1.05622	0.0481665
L45_L46	0.0261399	0.0274534	0.0251819	0.0268397	0.0248465	0.0248176	0.0254115	0.0269883	0.0270328	0.0281974	0.026547	0.0244299	0.0252077	0.026952	0.0237633	0.0289124	0.029283	0.0249176	0.0268198	0.0287765	0.025981	-	1.05622	0.0481665
L19_L26	0.102378	0.0997851	0.101941	0.100597	0.0995284	0.0986292	0.102553	0.100778	0.100515	0.100745	0.100439	0.103573	0.0995004	0.102207	0.100461	0.100354	0.100043	0.0999594	0.099123	0.0994416	0.0992703	-	0.988008	0.0490591
R19_R26	0.102378	0.0997851	0.101941	0.100597	0.0995284	0.0986292	0.102553	0.100778	0.100515	0.100745	0.100439	0.103573	0.0995004	0.102207	0.100461	0.100354	0.100043	0.0999594	0.099123	0.0994416	0.0992703	-	0.988008	0.0490591
R47_M5	0.0697801	0.0704367	0.069043	0.0691118	0.0683456	0.0686477	0.0699482	0.0689882	0.0679305	0.0686891	0.0706273	0.0691868	0.0700242	0.0702745	0.0659402	0.0681012	0.0682428	0.066276	0.0686799	0.0674081	0.0691572	-	0.983306	0.051134
L47_M5	0.0697801	0.0704367	0.069043	0.0691118	0.0683456	0.0686477	0.0699482	0.0689882	0.0679305	0.0686891	0.0706273	0.0691868	0.0700242	0.0702745	0.0659402	0.0681012	0.0682428	0.066276	0.0686799	0.0674081	0.0691572	-	0.983306	0.051134
L3_L9	0.0909545	0.0914657	0.0902365	0.0894326	0.0917391	0.0886677	0.0916553	0.0897936	0.0901943	0.0921748	0.0909565	0.0888722	0.091262	0.0940141	0.0923659	0.0929809	0.0922447	0.0966022	0.089697	0.0907515	0.0937376	-	1.01925	0.0519734
R3_R9	0.0909545	0.0914657	0.0902365	0.0894326	0.0917391	0.0886677	0.0916553	0.0897936	0.0901943	0.0921748	0.0909565	0.0888722	0.091262	0.0940141	0.0923659	0.0929809	0.0922447	0.0966022	0.089697	0.0907515	0.0937376	-	1.01925	0.0519734
R42_M6	0.154174	0.152406	0.155167	0.153605	0.152434	0.152075	0.156179	0.154213	0.152875	0.151386	0.154215	0.157982	0.151876	0.160374	0.152671	0.151921	0.14993	0.153641	0.152717	0.15039	0.152623	-	0.985475	0.0533775
L42_M6	0.154174	0.152406	0.155167	0.153605	0.152434	0.152075	0.156179	0.154213	0.152875	0.151386	0.154215	0.157982	0.151876	0.160374	0.152671	0.151921	0.14993	0.153641	0.152717	0.15039	0.152623	-	0.985475	0.0533775
R6_R14	0.100441	0.102573	0.0978885	0.098815	0.102792	0.104184	0.101457	0.102108	0.102648	0.101701	0.102497	0.100483	0.0998977	0.103559	0.10246	0.101261	0.09869	0.10006	0.0990595	0.101172	0.0996354	-	0.984372	0.0537273
L6_L14	0.100441	0.102573	0.0978885	0.098815	0.102792	0.104184	0.101457	0.102108	0.102648	0.101701	0.102497	0.100483	0.0998977	0.103559	0.10246	0.101261	0.09869	0.10006	0.0990595	0.101172	0.0996354	-	0.984372	0.0537273
R1_R5	0.128319	0.128548	0.123865	0.128121	0.126537	0.126485	0.129768	0.128561	0.124789	0.127106	0.127478	0.129128	0.128713	0.124893	0.128119	0.130552	0.130391	0.127302	0.128538	0.128658	0.128392	-	1.01264	0.053989
L1_L5	0.128319	0.128548	0.123865	0.128121	0.126537	0.126485	0.129768	0.128561	0.124789	0.127106	0.127478	0.129128	0.128713	0.124893	0.128119	0.130552	0.130391	0.127302	0.128538	0.128658	0.128392	-	1.01264	0.053989
R31_R40	0.207133	0.208167	0.204059	0.205181	0.205082	0.205387	0.205554	0.205914	0.204135	0.204837	0.204803	0.204708	0.206876	0.207864	0.203312	0.201349	0.203666	0.201116	0.206481	0.205579	0.205092	-	0.991956	0.0549093
L31_L40	0.207133	0.208167	0.204059	0.205181	0.205082	0.205387	0.205554	0.205914	0.204135	0.204837	0.204803	0.204708	0.206876	0.207864	0.203312	0.201349	0.203666	0.201116	0.206481	0.205579	0.205092	-	0.991956	0.0549093
R17_R24	0.115068	0.113733	0.112948	0.112015	0.110877	0.113699	0.11381	0.114469	0.111872	0.111474	0.11245	0.113641	0.112494	0.113606	0.114373	0.111612	0.113145	0.10992	0.11264	0.110767	0.113184	-	0.989181	0.0554786
L17_L24	0.115068	0.113733	0.112948	0.112015	0.110877	0.113699	0.11381	0.114469	0.111872	0.111474	0.11245	0.113641	0.112494	0.113606	0.114373	0.111612	0.113145	0.10992	0.11264	0.110767	0.113184	-	0.989181	0.0554786
L14_L23	0.0198844	0.0181149	0.0162426	0.0158555	0.0185952	0.019224	0.0193124	0.0200272	0.0184548	0.0195793	0.0184372	0.0167284	0.0163772	0.0192508	0.016667	0.0172978	0.0193358	0.0164224	0.0146023	0.0180693	0.0136136	-	0.910548	0.055949
R14_R23	0.0198844	0.0181149	0.0162426	0.0158555	0.0185952	0.019224	0.0193124	0.0200272	0.0184548	0.0195793	0.0184372	0.0167284	0.0163772	0.0192508	0.016667	0.0172978	0.0193358	0.0164224	0.0146023	0.0180693	0.0136136	-	0.910548	0.055949
L37_R37	0.0785128	0.0755345	0.0874337	0.0933257	0.0838434	0.0922471	0.0682428	0.0793421	0.0794007	0.0847617	0.0843563	0.0767147	0.0851241	0.0865678	0.0765155	0.0878962	0.0809169	0.098102	0.0862885	0.0929952	0.085099	-	1.07819	0.0561463
L45_L47	0.0358639	0.0370043	0.0356639	0.0365461	0.0357538	0.0375112	0.0360374	0.035816	0.0354711	0.0361267	0.0377256	0.0339364	0.0380898	0.0366364	0.0335883	0.0377313	0.0379951	0.0346046	0.0389926	0.0376351	0.0374696	-	1.03562	0.0562221
R45_R47	0.0358639	0.0370043	0.0356639	0.0365461	0.0357538	0.0375112	0.0360374	0.035816	0.0354711	0.0361267	0.0377256	0.0339364	0.0380898	0.0366364	0.0335883	0.0377313	0.0379951	0.0346046	0.0389926	0.0376351	0.0374696	-	1.03562	0.0562221
R1_R9	0.0509724	0.0528993	0.0505423	0.051931	0.0550196	0.0513608	0.0529539	0.0528285	0.0533942	0.0531809	0.0534459	0.0526247	0.0538628	0.0527627	0.0529599	0.0533102	0.0526808	0.0537402	0.0536983	0.055696	0.0536812	-	1.02059	0.0569223
L1_L9	0.0509724	0.0528993	0.0505423	0.051931	0.0550196	0.0513608	0.0529539	0.0528285	0.0533942	0.0531809	0.0534459	0.0526247	0.0538628	0.0527627	0.0529599	0.0533102	0.0526808	0.0537402	0.0536983	0.055696	0.0536812	-	1.02059	0.0569223
L21_L23	0.0299614	0.0336241	0.0311303	0.031839	0.0309851	0.0300024	0.0325159	0.0313094	0.0324662	0.0322777	0.0315658	0.0312758	0.0317783	0.0315156	0.0340348	0.0299144	0.0264956	0.0308792	0.0316656	0.0247684	0.034604	-	0.936038	0.0569844
R21_R23	0.0299614	0.0336241	0.0311303	0.031839	0.0309851	0.0300024	0.0325159	0.0313094	0.0324662	0.0322777	0.0315658	0.0312758	0.0317783	0.0315156	0.0340348	0.0299144	0.0264956	0.0308792	0.0316656	0.0247684	0.034604	-	0.936038	0.0569844
L14_M1	0.0474762	0.0489022	0.0556253	0.0504578	0.0487795	0.0470751	0.0490996	0.0483491	0.047234	0.0462507	0.0486297	0.0489054	0.0542911	0.0497526	0.0490997	0.0501721	0.0530731	0.0520697	0.0543303	0.0488789	0.0514896	-	1.04745	0.0579988
R14_M1	0.0474762	0.0489022	0.0556253	0.0504578	0.0487795	0.0470751	0.0490996	0.0483491	0.047234	0.0462507	0.0486297	0.0489054	0.0542911	0.0497526	0.0490997	0.0501721	0.0530731	0.0520697	0.0543303	0.0488789	0.0514896	-	1.04745	0.0579988
L37_M3	0.0406295	0.0388703	0.0444541	0.0493452	0.0435574	0.0491828	0.0358173	0.0410674	0.0410235	0.0445725	0.0448303	0.0396593	0.0446164	0.0448811	0.0400487	0.0462808	0.0411228	0.0502215	0.0461986	0.0486894	0.0453954	-	1.08126	0.0582607
R37_M3	0.0406295	0.0388703	0.0444541	0.0493452	0.0435574	0.0491828	0.0358173	0.0410674	0.0410235	0.0445725	0.0448303	0.0396593	0.0446164	0.0448811	0.0400487	0.0462808	0.0411228	0.0502215	0.0461986	0.0486894	0.0453954	-	1.08126	0.0582607
R8_R20	0.137705	0.13827	0.136323	0.132648	0.135645	0.134558	0.137361	0.136873	0.134452	0.134936	0.136203	0.135662	0.135519	0.135544	0.137466	0.135657	0.138497	0.135745	0.137697	0.137444	0.139115	-	1.01041	0.0591998
L8_L20	0.137705	0.13827	0.136323	0.132648	0.135645	0.134558	0.137361	0.136873	0.134452	0.134936	0.136203	0.135662	0.135519	0.135544	0.137466	0.135657	0.138497	0.135745	0.137697	0.137444	0.139115	-	1.01041	0.0591998
L36_M3	0.0747795	0.0778193	0.0753789	0.079589	0.0718521	0.0801723	0.076562	0.0764288	0.0744417	0.0786591	0.0845768	0.0752885	0.0805401	0.0778337	0.0755738	0.0818084	0.0696126	0.0773774	0.0897249	0.0846164	0.0875372	-	1.05795	0.0596506
R36_M3	0.0747795	0.0778193	0.0753789	0.079589	0.0718521	0.0801723	0.076562	0.0764288	0.0744417	0.0786591	0.0845768	0.0752885	0.0805401	0.0778337	0.0755738	0.0818084	0.0696126	0.0773774	0.0897249	0.0846164	0.0875372	-	1.05795	0.0596506
R10_R16	0.0708909	0.0718857	0.0702233	0.0700918	0.0705835	0.0695414	0.0716983	0.0716495	0.0711569	0.0725903	0.0723756	0.0716337	0.0702285	0.0715217	0.0730563	0.0719831	0.0721887	0.072577	0.0722187	0.0719608	0.0717977	-	1.01187	0.0603936
L10_L16	0.0708909	0.0718857	0.0702233	0.0700918	0.0705835	0.0695414	0.0716983	0.0716495	0.0711569	0.0725903	0.0723756	0.0716337	0.0702285	0.0715217	0.0730563	0.0719831	0.0721887	0.072577	0.0722187	0.0719608	0.0717977	-	1.01187	0.0603936
R5_R12	0.0706692	0.0701542	0.0704355	0.0727997	0.0697807	0.0693407	0.0708093	0.0698402	0.0713009	0.0719792	0.0695473	0.0706151	0.0697153	0.06956	0.0706154	0.0725624	0.0733547	0.0716902	0.06997	0.0703043	0.0711406	-	1.01456	0.0608536
L5_L12	0.0706692	0.0701542	0.0704355	0.0727997	0.0697807	0.0693407	0.0708093	0.0698402	0.0713009	0.0719792	0.0695473	0.0706151	0.0697153	0.06956	0.0706154	0.0725624	0.0733547	0.0716902	0.06997	0.0703043	0.0711406	-	1.01456	0.0608536
R4_R20	0.0460597	0.0442181	0.0477527	0.0509068	0.0484008	0.0482216	0.0489375	0.0465376	0.0466965	0.0476226	0.0473164	0.0495934	0.0493794	0.048397	0.0495432	0.0489574	0.0482099	0.0494772	0.0497653	0.0500236	0.0499176	-	1.02959	0.0613279
L4_L20	0.0460597	0.0442181	0.0477527	0.0509068	0.0484008	0.0482216	0.0489375	0.0465376	0.0466965	0.0476226	0.0473164	0.0495934	0.0493794	0.048397	0.0495432	0.0489574	0.0482099	0.0494772	0.0497653	0.0500236	0.0499176	-	1.02959	0.0613279
R5_R18	0.055005	0.053976	0.0511698	0.0542921	0.050434	0.0517923	0.0545512	0.0536392	0.0531169	0.0526706	0.0522906	0.0553472	0.0511322	0.05092	0.0525925	0.056421	0.0557735	0.0526714	0.0536655	0.0531371	0.0544093	-	1.02808	0.062359
L5_L18	0.055005	0.053976	0.0511698	0.0542921	0.050434	0.0517923	0.0545512	0.0536392	0.0531169	0.0526706	0.0522906	0.0553472	0.0511322	0.05092	0.0525925	0.056421	0.0557735	0.0526714	0.0536655	0.0531371	0.0544093	-	1.02808	0.062359
R35_M3	0.0812711	0.084669	0.0804932	0.0859362	0.0788479	0.0920641	0.0827542	0.0835312	0.080141	0.0849062	0.0922485	0.0788354	0.0890735	0.0868077	0.084182	0.088774	0.0740802	0.0877614	0.101335	0.0919499	0.0970715	-	1.06847	0.0637257
L35_M3	0.0812711	0.084669	0.0804932	0.0859362	0.0788479	0.0920641	0.0827542	0.0835312	0.080141	0.0849062	0.0922485	0.0788354	0.0890735	0.0868077	0.084182	0.088774	0.0740802	0.0877614	0.101335	0.0919499	0.0970715	-	1.06847	0.0637257
L6_R6	0.181625	0.183006	0.187423	0.187963	0.190676	0.189623	0.184915	0.18441	0.187213	0.184748	0.188154	0.189121	0.189372	0.188533	0.190607	0.190518	0.185524	0.189629	0.189756	0.192448	0.190232	-	1.01349	0.0645764
R11_R19	0.0469115	0.0471481	0.0459676	0.0471181	0.0492183	0.0469622	0.0470626	0.0466291	0.0474795	0.0481179	0.0466187	0.0465273	0.0467114	0.0475292	0.0480011	0.0471924	0.0481818	0.0489589	0.0472783	0.0481653	0.0477193	-	1.01517	0.0661222
L11_L19	0.0469115	0.0471481	0.0459676	0.0471181	0.0492183	0.0469622	0.0470626	0.0466291	0.0474795	0.0481179	0.0466187	0.0465273	0.0467114	0.0475292	0.0480011	0.0471924	0.0481818	0.0489589	0.0472783	0.0481653	0.0477193	-	1.01517	0.0661222
L34_L37	0.118255	0.119738	0.122244	0.113539	0.118569	0.11604	0.119012	0.114736	0.115114	0.116921	0.113481	0.11498	0.118521	0.117478	0.115452	0.113695	0.116244	0.115454	0.114857	0.115391	0.11364	-	0.982395	0.0669739
R34_R37	0.118255	0.119738	0.122244	0.113539	0.118569	0.11604	0.119012	0.114736	0.115114	0.116921	0.113481	0.11498	0.118521	0.117478	0.115452	0.113695	0.116244	0.115454	0.114857	0.115391	0.11364	-	0.982395	0.0669739
L35_L36	0.00700348	0.00773048	0.00621192	0.00788973	0.00728194	0.0125768	0.00705527	0.00756897	0.00638269	0.00896376	0.00840954	0.00403051	0.00912177	0.00944913	0.00940724	0.0116625	0.00582832	0.0110663	0.0122903	0.00829452	0.0100298	-	1.24223	0.0687793
R35_R36	0.00700348	0.00773048	0.00621192	0.00788973	0.00728194	0.0125768	0.00705527	0.00756897	0.00638269	0.00896376	0.00840954	0.00403051	0.00912177	0.00944913	0.00940724	0.0116625	0.00582832	0.0110663	0.0122903	0.00829452	0.0100298	-	1.24223	0.0687793
L18_M1	0.0406989	0.041506	0.0412067	0.0418238	0.0411594	0.042778	0.042744	0.0408048	0.0421221	0.0429009	0.0416786	0.0403806	0.0417356	0.0414448	0.0426388	0.0411112	0.0403247	0.0413117	0.0414217	0.0413334	0.0407171	-	0.983898	0.0689308
R18_M1	0.0406989	0.041506	0.0412067	0.0418238	0.0411594	0.042778	0.042744	0.0408048	0.0421221	0.0429009	0.0416786	0.0403806	0.0417356	0.0414448	0.0426388	0.0411112	0.0403247	0.0413117	0.0414217	0.0413334	0.0407171	-	0.983898	0.0689308
R12_R15	0.0756861	0.0768656	0.0760605	0.0784063	0.0765365	0.0767967	0.0762829	0.0761641	0.0759354	0.0764652	0.0771615	0.0775621	0.0766991	0.077569	0.0770146	0.0786992	0.0792232	0.0760393	0.0765218	0.0773235	0.0776067	-	1.01071	0.0689629
L12_L15	0.0756861	0.0768656	0.0760605	0.0784063	0.0765365	0.0767967	0.0762829	0.0761641	0.0759354	0.0764652	0.0771615	0.0775621	0.0766991	0.077569	0.0770146	0.0786992	0.0792232	0.0760393	0.0765218	0.0773235	0.0776067	-	1.01071	0.0689629
L3_L21	0.112282	0.113775	0.113788	0.112146	0.113906	0.109916	0.113537	0.113949	0.113419	0.113765	0.114326	0.112239	0.114066	0.11245	0.114105	0.110359	0.111498	0.11381	0.111713	0.107434	0.114891	-	0.986211	0.0702515
R3_R21	0.112282	0.113775	0.113788	0.112146	0.113906	0.109916	0.113537	0.113949	0.113419	0.113765	0.114326	0.112239	0.114066	0.11245	0.114105	0.110359	0.111498	0.11381	0.111713	0.107434	0.114891	-	0.986211	0.0702515
L9_L22	0.0848743	0.0855683	0.0844651	0.0828084	0.0821066	0.0830417	0.0858525	0.0850641	0.0836558	0.0844669	0.0854443	0.0829422	0.0848404	0.0858028	0.0854524	0.0864102	0.0862543	0.0860147	0.0847072	0.0835849	0.0862327	-	1.01313	0.0708205
R9_R22	0.0848743	0.0855683	0.0844651	0.0828084	0.0821066	0.0830417	0.0858525	0.0850641	0.0836558	0.0844669	0.0854443	0.0829422	0.0848404	0.0858028	0.0854524	0.0864102	0.0862543	0.0860147	0.0847072	0.0835849	0.0862327	-	1.01313	0.0708205
R17_R27	0.113999	0.114158	0.114163	0.113703	0.112902	0.114869	0.112567	0.113303	0.111573	0.114155	0.111651	0.112301	0.110341	0.114344	0.112599	0.112145	0.114765	0.110324	0.110232	0.112543	0.110892	-	0.98858	0.0720296
L17_L27	0.113999	0.114158	0.114163	0.113703	0.112902	0.114869	0.112567	0.113303	0.111573	0.114155	0.111651	0.112301	0.110341	0.114344	0.112599	0.112145	0.114765	0.110324	0.110232	0.112543	0.110892	-	0.98858	0.0720296
R6_R21	0.0874434	0.0884653	0.0912296	0.0883577	0.0951496	0.0923001	0.0890894	0.0913959	0.0912053	0.089496	0.091807	0.0902192	0.0926971	0.0933534	0.0932303	0.0919511	0.0908482	0.0947603	0.0928414	0.0965557	0.0912461	-	1.02202	0.0722928
L6_L21	0.0874434	0.0884653	0.0912296	0.0883577	0.0951496	0.0923001	0.0890894	0.0913959	0.0912053	0.089496	0.091807	0.0902192	0.0926971	0.0933534	0.0932303	0.0919511	0.0908482	0.0947603	0.0928414	0.0965557	0.0912461	-	1.02202	0.0722928
R38_R40	0.131945	0.131013	0.130017	0.131366	0.131618	0.133625	0.131573	0.129921	0.131055	0.129623	0.132394	0.132254	0.133075	0.132749	0.131029	0.129362	0.128597	0.129177	0.131894	0.130919	0.132321	-	0.991092	0.0728479
L38_L40	0.131945	0.131013	0.130017	0.131366	0.131618	0.133625	0.131573	0.129921	0.131055	0.129623	0.132394	0.132254	0.133075	0.132749	0.131029	0.129362	0.128597	0.129177	0.131894	0.130919	0.132321	-	0.991092	0.0728479
L7_L20	0.139565	0.142139	0.139641	0.137526	0.13952	0.138144	0.141371	0.141664	0.137844	0.139192	0.139913	0.138785	0.139434	0.139344	0.139943	0.140447	0.141902	0.139341	0.141323	0.139572	0.142066	-	1.0084	0.0739572
R7_R20	0.139565	0.142139	0.139641	0.137526	0.13952	0.138144	0.141371	0.141664	0.137844	0.139192	0.139913	0.138785	0.139434	0.139344	0.139943	0.140447	0.141902	0.139341	0.141323	0.139572	0.142066	-	1.0084	0.0739572
R1_R22	0.112586	0.114945	0.112763	0.113391	0.114517	0.112226	0.115425	0.115419	0.1104	0.113745	0.113828	0.113506	0.115381	0.1143	0.113929	0.116471	0.115477	0.113318	0.114827	0.114033	0.115666	-	1.01062	0.0742242
L1_L22	0.112586	0.114945	0.112763	0.113391	0.114517	0.112226	0.115425	0.115419	0.1104	0.113745	0.113828	0.113506	0.115381	0.1143	0.113929	0.116471	0.115477	0.113318	0.114827	0.114033	0.115666	-	1.01062	0.0742242
L21_R26	0.112692	0.112479	0.114573	0.118379	0.114568	0.116073	0.11293	0.11042	0.114632	0.112216	0.115551	0.119946	0.114783	0.114181	0.115326	0.115452	0.11287	0.109497	0.112783	0.10996	0.113997	-	0.981178	0.0757812
L20_R20	0.080913	0.0827945	0.0801811	0.079714	0.0794491	0.0788911	0.080126	0.0810973	0.0811511	0.080593	0.0818821	0.0804995	0.0788464	0.0794115	0.0777901	0.0812914	0.0827168	0.0810724	0.0797889	0.0825114	0.0806478	-	1.0139	0.0772056
R20_M2	0.0789501	0.0789578	0.0780706	0.0766882	0.0760836	0.0761058	0.0775943	0.0794211	0.0772422	0.078185	0.0776818	0.0767527	0.0765413	0.0760127	0.0761907	0.0775169	0.0780922	0.0767851	0.0790105	0.0792388	0.0797067	-	1.01327	0.0785879
L20_M2	0.0789501	0.0789578	0.0780706	0.0766882	0.0760836	0.0761058	0.0775943	0.0794211	0.0772422	0.078185	0.0776818	0.0767527	0.0765413	0.0760127	0.0761907	0.0775169	0.0780922	0.0767851	0.0790105	0.0792388	0.0797067	-	1.01327	0.0785879
R3_R11	0.0632154	0.0635802	0.0653992	0.0655822	0.0675574	0.0632793	0.0649302	0.0640861	0.0648953	0.067637	0.0643911	0.0628723	0.064265	0.0684897	0.0661214	0.0662933	0.0664839	0.0689371	0.0646838	0.0659732	0.0670071	-	1.02268	0.0791322
L3_L11	0.0632154	0.0635802	0.0653992	0.0655822	0.0675574	0.0632793	0.0649302	0.0640861	0.0648953	0.067637	0.0643911	0.0628723	0.064265	0.0684897	0.0661214	0.0662933	0.0664839	0.0689371	0.0646838	0.0659732	0.0670071	-	1.02268	0.0791322
R11_R20	0.0901924	0.0906804	0.0892358	0.0889492	0.0875464	0.0880884	0.0914111	0.0918697	0.0889328	0.0902007	0.089692	0.0891668	0.0879904	0.0903157	0.0897598	0.0899163	0.0905358	0.0884337	0.0925424	0.0909558	0.0923017	-	1.01316	0.0792533
L11_L20	0.0901924	0.0906804	0.0892358	0.0889492	0.0875464	0.0880884	0.0914111	0.0918697	0.0889328	0.0902007	0.089692	0.0891668	0.0879904	0.0903157	0.0897598	0.0899163	0.0905358	0.0884337	0.0925424	0.0909558	0.0923017	-	1.01316	0.0792533
L11_L17	0.0509917	0.0511201	0.0511065	0.050925	0.0530668	0.0500757	0.0507528	0.0507093	0.0512948	0.0522755	0.050761	0.0502364	0.0503551	0.053185	0.0518061	0.0511681	0.0536443	0.0528262	0.0508652	0.0524734	0.0517377	-	1.01708	0.0796222
R11_R17	0.0509917	0.0511201	0.0511065	0.050925	0.0530668	0.0500757	0.0507528	0.0507093	0.0512948	0.0522755	0.050761	0.0502364	0.0503551	0.053185	0.0518061	0.0511681	0.0536443	0.0528262	0.0508652	0.0524734	0.0517377	-	1.01708	0.0796222
L1_L3	0.0871393	0.0882873	0.0863194	0.0871299	0.0909707	0.087153	0.0888778	0.0872513	0.0831495	0.0894694	0.0865876	0.0860182	0.0886486	0.0900234	0.0889519	0.0907995	0.0897393	0.0912442	0.0872572	0.0882849	0.0887584	-	1.01841	0.0818232
R1_R3	0.0871393	0.0882873	0.0863194	0.0871299	0.0909707	0.087153	0.0888778	0.0872513	0.0831495	0.0894694	0.0865876	0.0860182	0.0886486	0.0900234	0.0889519	0.0907995	0.0897393	0.0912442	0.0872572	0.0882849	0.0887584	-	1.01841	0.0818232
L22_M2	0.0357917	0.0350631	0.0353851	0.0351715	0.032912	0.0338236	0.0353019	0.0358244	0.0361571	0.0364729	0.034697	0.03369	0.0336999	0.0341185	0.033877	0.0365742	0.0360279	0.0345968	0.0353507	0.035421	0.0360238	-	1.02491	0.0820819
R22_M2	0.0357917	0.0350631	0.0353851	0.0351715	0.032912	0.0338236	0.0353019	0.0358244	0.0361571	0.0364729	0.034697	0.03369	0.0336999	0.0341185	0.033877	0.0365742	0.0360279	0.0345968	0.0353507	0.035421	0.0360238	-	1.02491	0.0820819
R32_R35	0.121087	0.118108	0.124768	0.123608	0.120835	0.118691	0.120839	0.121406	0.123519	0.119848	0.118062	0.123622	0.122846	0.118459	0.119186	0.120077	0.123164	0.119418	0.11605	0.118097	0.116696	-	0.982847	0.0829677
L32_L35	0.121087	0.118108	0.124768	0.123608	0.120835	0.118691	0.120839	0.121406	0.123519	0.119848	0.118062	0.123622	0.122846	0.118459	0.119186	0.120077	0.123164	0.119418	0.11605	0.118097	0.116696	-	0.982847	0.0829677
L9_L17	0.0772913	0.077781	0.0753258	0.0740434	0.0762017	0.0739712	0.0766469	0.0755377	0.075833	0.0759447	0.0767596	0.0753734	0.0766482	0.0772245	0.0769414	0.0766941	0.0779522	0.0795899	0.0752869	0.0758312	0.0779079	-	1.01457	0.0841179
R9_R17	0.0772913	0.077781	0.0753258	0.0740434	0.0762017	0.0739712	0.0766469	0.0755377	0.075833	0.0759447	0.0767596	0.0753734	0.0766482	0.0772245	0.0769414	0.0766941	0.0779522	0.0795899	0.0752869	0.0758312	0.0779079	-	1.01457	0.0841179
R13_R15	0.0956099	0.0972729	0.0977534	0.0961427	0.0971851	0.0965108	0.0960358	0.0972442	0.0970125	0.0957357	0.0970392	0.0956188	0.0983674	0.0959454	0.0967476	0.0976856	0.0997094	0.0976341	0.0953555	0.0977532	0.0972278	-	1.0091	0.0863413
L13_L15	0.0956099	0.0972729	0.0977534	0.0961427	0.0971851	0.0965108	0.0960358	0.0972442	0.0970125	0.0957357	0.0970392	0.0956188	0.0983674	0.0959454	0.0967476	0.0976856	0.0997094	0.0976341	0.0953555	0.0977532	0.0972278	-	1.0091	0.0863413
R20_R27	0.06035	0.0594487	0.0608185	0.063499	0.0610697	0.0640749	0.0591309	0.0598582	0.0615565	0.0609073	0.0619362	0.0622934	0.0616358	0.0619348	0.0623634	0.0615983	0.0598324	0.0599127	0.0606014	0.0597959	0.0600818	-	0.982277	0.0865682
L20_L27	0.06035	0.0594487	0.0608185	0.063499	0.0610697	0.0640749	0.0591309	0.0598582	0.0615565	0.0609073	0.0619362	0.0622934	0.0616358	0.0619348	0.0623634	0.0615983	0.0598324	0.0599127	0.0606014	0.0597959	0.0600818	-	0.982277	0.0865682
L3_L14	0.0725347	0.0723645	0.0761656	0.0753895	0.0743279	0.0709081	0.072368	0.0721698	0.0730594	0.072535	0.0746907	0.0745522	0.0772476	0.0717641	0.0743498	0.0735996	0.0750913	0.0757806	0.0757946	0.0728698	0.0780199	-	1.02124	0.0870198
R3_R14	0.0725347	0.0723645	0.0761656	0.0753895	0.0743279	0.0709081	0.072368	0.0721698	0.0730594	0.072535	0.0746907	0.0745522	0.0772476	0.0717641	0.0743498	0.0735996	0.0750913	0.0757806	0.0757946	0.0728698	0.0780199	-	1.02124	0.0870198
R49_M4	0.127584	0.128174	0.128015	0.129657	0.127477	0.126662	0.128305	0.128198	0.129981	0.128732	0.13145	0.130138	0.127216	0.126277	0.128498	0.127493	0.128687	0.128975	0.132708	0.129351	0.131436	-	1.01052	0.0875008
L49_M4	0.127584	0.128174	0.128015	0.129657	0.127477	0.126662	0.128305	0.128198	0.129981	0.128732	0.13145	0.130138	0.127216	0.126277	0.128498	0.127493	0.128687	0.128975	0.132708	0.129351	0.131436	-	1.01052	0.0875008
L9_L20	0.123361	0.123723	0.12218	0.118838	0.120043	0.120107	0.123478	0.123738	0.119856	0.120616	0.122953	0.121197	0.122431	0.121427	0.123067	0.122039	0.123277	0.122593	0.123639	0.121865	0.125445	-	1.01102	0.0879379
R9_R20	0.123361	0.123723	0.12218	0.118838	0.120043	0.120107	0.123478	0.123738	0.119856	0.120616	0.122953	0.121197	0.122431	0.121427	0.123067	0.122039	0.123277	0.122593	0.123639	0.121865	0.125445	-	1.01102	0.0879379
R13_R28	0.148585	0.148776	0.147225	0.145665	0.148308	0.147901	0.147356	0.146663	0.148809	0.147266	0.146116	0.147107	0.147957	0.146971	0.146777	0.147222	0.145041	0.147098	0.146592	0.147472	0.146331	-	0.994531	0.0888616
L13_L28	0.148585	0.148776	0.147225	0.145665	0.148308	0.147901	0.147356	0.146663	0.148809	0.147266	0.146116	0.147107	0.147957	0.146971	0.146777	0.147222	0.145041	0.147098	0.146592	0.147472	0.146331	-	0.994531	0.0888616
L33_M3	0.145799	0.146162	0.144826	0.148905	0.145045	0.151282	0.145034	0.143082	0.144351	0.14913	0.147238	0.141602	0.149008	0.146249	0.144685	0.147868	0.143427	0.147997	0.152204	0.150847	0.148562	-	1.0159	0.0897297
R33_M3	0.145799	0.146162	0.144826	0.148905	0.145045	0.151282	0.145034	0.143082	0.144351	0.14913	0.147238	0.141602	0.149008	0.146249	0.144685	0.147868	0.143427	0.147997	0.152204	0.150847	0.148562	-	1.0159	0.0897297
L7_R7	0.0373696	0.0367902	0.03782	0.0371824	0.0387022	0.0379481	0.0378049	0.0365873	0.0375693	0.038328	0.0371556	0.0381569	0.0383043	0.0387578	0.0393747	0.0379948	0.0351373	0.0383628	0.0364874	0.0377141	0.036789	-	0.979505	0.0910249
L13_R21	0.0363917	0.0379053	0.0357284	0.0378608	0.0347979	0.0338314	0.0377256	0.036188	0.0365112	0.0375414	0.0366051	0.0377834	0.0363565	0.0367067	0.0381123	0.034532	0.0303748	0.0348506	0.0386726	0.029627	0.0397522	-	0.944509	0.0916209
R32_R37	0.158312	0.157313	0.161501	0.157723	0.154688	0.156235	0.156649	0.158338	0.158477	0.156105	0.155772	0.157432	0.159889	0.155099	0.155211	0.157037	0.153551	0.155007	0.158291	0.153006	0.156651	-	0.989449	0.0916781
L32_L37	0.158312	0.157313	0.161501	0.157723	0.154688	0.156235	0.156649	0.158338	0.158477	0.156105	0.155772	0.157432	0.159889	0.155099	0.155211	0.157037	0.153551	0.155007	0.158291	0.153006	0.156651	-	0.989449	0.0916781
L1_L29	0.0644229	0.0655753	0.0646769	0.0640408	0.0677854	0.0646114	0.0657561	0.0648957	0.0633549	0.0651978	0.0659383	0.0645687	0.0671183	0.0644041	0.0649417	0.0665245	0.06684	0.0672306	0.0645696	0.0660421	0.0654074	-	1.01458	0.0919482
R1_R29	0.0644229	0.0655753	0.0646769	0.0640408	0.0677854	0.0646114	0.0657561	0.0648957	0.0633549	0.0651978	0.0659383	0.0645687	0.0671183	0.0644041	0.0649417	0.0665245	0.06684	0.0672306	0.0645696	0.0660421	0.0654074	-	1.01458	0.0919482
R32_R36	0.125983	0.123059	0.128823	0.128064	0.124326	0.125117	0.124777	0.126154	0.127854	0.124643	0.123787	0.126643	0.127691	0.124079	0.124713	0.125211	0.12598	0.125883	0.123408	0.122228	0.122629	-	0.98814	0.0921773
L32_L36	0.125983	0.123059	0.128823	0.128064	0.124326	0.125117	0.124777	0.126154	0.127854	0.124643	0.123787	0.126643	0.127691	0.124079	0.124713	0.125211	0.12598	0.125883	0.123408	0.122228	0.122629	-	0.98814	0.0921773
R7_R22	0.102385	0.105363	0.103535	0.102854	0.102306	0.101882	0.104773	0.104616	0.103346	0.104131	0.10349	0.101854	0.103066	0.104419	0.103469	0.106448	0.106348	0.103661	0.103899	0.102155	0.104531	-	1.01039	0.0923506
L7_L22	0.102385	0.105363	0.103535	0.102854	0.102306	0.101882	0.104773	0.104616	0.103346	0.104131	0.10349	0.101854	0.103066	0.104419	0.103469	0.106448	0.106348	0.103661	0.103899	0.102155	0.104531	-	1.01039	0.0923506
R27_R29	0.130518	0.131036	0.129798	0.131207	0.129615	0.130982	0.130368	0.131753	0.129422	0.131538	0.130463	0.13103	0.128032	0.131074	0.131697	0.129836	0.130588	0.127636	0.130359	0.129873	0.129884	-	0.993315	0.092387
L27_L29	0.130518	0.131036	0.129798	0.131207	0.129615	0.130982	0.130368	0.131753	0.129422	0.131538	0.130463	0.13103	0.128032	0.131074	0.131697	0.129836	0.130588	0.127636	0.130359	0.129873	0.129884	-	0.993315	0.092387
L1_L17	0.0782894	0.0800057	0.0775119	0.0778006	0.0812301	0.0772109	0.0801465	0.0788715	0.0760864	0.0794566	0.0795054	0.0783351	0.0811203	0.0784518	0.0792819	0.0802021	0.0801632	0.0808477	0.0794433	0.0792519	0.0798512	-	1.0136	0.0952992
R1_R17	0.0782894	0.0800057	0.0775119	0.0778006	0.0812301	0.0772109	0.0801465	0.0788715	0.0760864	0.0794566	0.0795054	0.0783351	0.0811203	0.0784518	0.0792819	0.0802021	0.0801632	0.0808477	0.0794433	0.0792519	0.0798512	-	1.0136	0.0952992
R3_R5	0.0626134	0.0622805	0.0613687	0.0632601	0.0583327	0.0600162	0.0639594	0.0630801	0.0613579	0.0610946	0.061448	0.0631723	0.0616018	0.0603329	0.0598618	0.0631184	0.0624577	0.0626833	0.0630764	0.0620016	0.062907	-	1.01822	0.0967329
L3_L5	0.0626134	0.0622805	0.0613687	0.0632601	0.0583327	0.0600162	0.0639594	0.0630801	0.0613579	0.0610946	0.061448	0.0631723	0.0616018	0.0603329	0.0598618	0.0631184	0.0624577	0.0626833	0.0630764	0.0620016	0.062907	-	1.01822	0.0967329
R31_R38	0.108468	0.109268	0.108043	0.107386	0.106739	0.107138	0.104283	0.107533	0.105874	0.10748	0.104198	0.106387	0.106533	0.10711	0.105634	0.105009	0.105757	0.102787	0.108091	0.106977	0.104388	-	0.987796	0.0968042
L31_L38	0.108468	0.109268	0.108043	0.107386	0.106739	0.107138	0.104283	0.107533	0.105874	0.10748	0.104198	0.106387	0.106533	0.10711	0.105634	0.105009	0.105757	0.102787	0.108091	0.106977	0.104388	-	0.987796	0.0968042
L12_L28	0.159373	0.160598	0.158866	0.154573	0.159822	0.158887	0.157756	0.158938	0.159609	0.157785	0.157035	0.155904	0.159453	0.157426	0.157252	0.156766	0.156275	0.158874	0.156149	0.157597	0.156144	-	0.992094	0.098887
R12_R28	0.159373	0.160598	0.158866	0.154573	0.159822	0.158887	0.157756	0.158938	0.159609	0.157785	0.157035	0.155904	0.159453	0.157426	0.157252	0.156766	0.156275	0.158874	0.156149	0.157597	0.156144	-	0.992094	0.098887
R27_M1	0.137773	0.139337	0.138926	0.138433	0.136477	0.138299	0.137424	0.137975	0.138326	0.138549	0.137253	0.136016	0.135797	0.138563	0.136817	0.137146	0.14057	0.135774	0.135379	0.134826	0.135566	-	0.991379	0.100132
L27_M1	0.137773	0.139337	0.138926	0.138433	0.136477	0.138299	0.137424	0.137975	0.138326	0.138549	0.137253	0.136016	0.135797	0.138563	0.136817	0.137146	0.14057	0.135774	0.135379	0.134826	0.135566	-	0.991379	0.100132
R5_R7	0.110404	0.111352	0.106282	0.109754	0.106685	0.108466	0.111405	0.110339	0.109315	0.108931	0.109369	0.110336	0.108437	0.106772	0.109779	0.112487	0.113604	0.108818	0.109941	0.108785	0.110005	-	1.01312	0.100416
L5_L7	0.110404	0.111352	0.106282	0.109754	0.106685	0.108466	0.111405	0.110339	0.109315	0.108931	0.109369	0.110336	0.108437	0.106772	0.109779	0.112487	0.113604	0.108818	0.109941	0.108785	0.110005	-	1.01312	0.100416
L5_L9	0.10739	0.106367	0.102895	0.1052	0.102465	0.10442	0.106764	0.105368	0.105102	0.104055	0.105827	0.106887	0.105948	0.104061	0.107208	0.10767	0.107364	0.106732	0.105413	0.104575	0.107517	-	1.01153	0.100449
R5_R9	0.10739	0.106367	0.102895	0.1052	0.102465	0.10442	0.106764	0.105368	0.105102	0.104055	0.105827	0.106887	0.105948	0.104061	0.107208	0.10767	0.107364	0.106732	0.105413	0.104575	0.107517	-	1.01153	0.100449
L27_L28	0.0607	0.0612916	0.0596188	0.0568211	0.061911	0.0599784	0.060318	0.058269	0.0602502	0.0589986	0.0581344	0.0589789	0.0620629	0.0586091	0.0588679	0.0587309	0.0574542	0.0598211	0.0581566	0.0595223	0.0574136	-	0.980931	0.101868
R27_R28	0.0607	0.0612916	0.0596188	0.0568211	0.061911	0.0599784	0.060318	0.058269	0.0602502	0.0589986	0.0581344	0.0589789	0.0620629	0.0586091	0.0588679	0.0587309	0.0574542	0.0598211	0.0581566	0.0595223	0.0574136	-	0.980931	0.101868
R31_R39	0.209347	0.211364	0.207884	0.210719	0.208924	0.208393	0.208766	0.20858	0.20791	0.209717	0.207557	0.208349	0.208778	0.208994	0.206093	0.204726	0.208026	0.20489	0.209123	0.209793	0.208275	-	0.993838	0.101967
L31_L39	0.209347	0.211364	0.207884	0.210719	0.208924	0.208393	0.208766	0.20858	0.20791	0.209717	0.207557	0.208349	0.208778	0.208994	0.206093	0.204726	0.208026	0.20489	0.209123	0.209793	0.208275	-	0.993838	0.101967
R35_R37	0.0797189	0.0837398	0.0872769	0.0808441	0.0820404	0.0850032	0.0786157	0.0810083	0.077577	0.0820304	0.0831562	0.0774937	0.0853516	0.0842445	0.0799032	0.0830478	0.0763903	0.0867694	0.0883087	0.0882965	0.0854035	-	1.03464	0.102871
L35_L37	0.0797189	0.0837398	0.0872769	0.0808441	0.0820404	0.0850032	0.0786157	0.0810083	0.077577	0.0820304	0.0831562	0.0774937	0.0853516	0.0842445	0.0799032	0.0830478	0.0763903	0.0867694	0.0883087	0.0882965	0.0854035	-	1.03464	0.102871
L26_L29	0.122826	0.121671	0.122229	0.123931	0.123247	0.120819	0.124674	0.122701	0.12134	0.123866	0.123313	0.127512	0.120599	0.124267	0.124771	0.123275	0.121745	0.121831	0.122184	0.121115	0.121045	-	0.989296	0.103029
R26_R29	0.122826	0.121671	0.122229	0.123931	0.123247	0.120819	0.124674	0.122701	0.12134	0.123866	0.123313	0.127512	0.120599	0.124267	0.124771	0.123275	0.121745	0.121831	0.122184	0.121115	0.121045	-	0.989296	0.103029
R30_M3	0.2017	0.201771	0.201291	0.205294	0.201388	0.207052	0.20311	0.201859	0.201838	0.205194	0.203099	0.201796	0.204971	0.204496	0.199235	0.201783	0.190777	0.195864	0.204276	0.205252	0.202938	-	0.986245	0.105265
L30_M3	0.2017	0.201771	0.201291	0.205294	0.201388	0.207052	0.20311	0.201859	0.201838	0.205194	0.203099	0.201796	0.204971	0.204496	0.199235	0.201783	0.190777	0.195864	0.204276	0.205252	0.202938	-	0.986245	0.105265
L13_L14	0.0155329	0.0154149	0.0147665	0.0135592	0.0163417	0.016484	0.0160825	0.0164183	0.0161009	0.0162672	0.0152859	0.0145968	0.013937	0.0154997	0.0149303	0.0148523	0.0170922	0.0139841	0.0127124	0.0157251	0.0119331	-	0.933093	0.105363
R13_R14	0.0155329	0.0154149	0.0147665	0.0135592	0.0163417	0.016484	0.0160825	0.0164183	0.0161009	0.0162672	0.0152859	0.0145968	0.013937	0.0154997	0.0149303	0.0148523	0.0170922	0.0139841	0.0127124	0.0157251	0.0119331	-	0.933093	0.105363
L13_L21	0.0358789	0.0374767	0.035386	0.0367284	0.0345636	0.0332988	0.0372682	0.0359241	0.0360802	0.037053	0.0360086	0.0367854	0.0359757	0.036374	0.0376252	0.0340322	0.0299276	0.0347707	0.0382956	0.0294781	0.0391459	-	0.947824	0.105445
R13_R21	0.0358789	0.0374767	0.035386	0.0367284	0.0345636	0.0332988	0.0372682	0.0359241	0.0360802	0.037053	0.0360086	0.0367854	0.0359757	0.036374	0.0376252	0.0340322	0.0299276	0.0347707	0.0382956	0.0294781	0.0391459	-	0.947824	0.105445
R23_M1	0.0612221	0.0605901	0.0615193	0.0581995	0.0568969	0.058805	0.0605438	0.0614767	0.0589928	0.0590573	0.0599417	0.0572596	0.0599102	0.059882	0.0570288	0.058109	0.0618646	0.0570979	0.0587844	0.0551927	0.0567511	-	0.975512	0.106337
L23_M1	0.0612221	0.0605901	0.0615193	0.0581995	0.0568969	0.058805	0.0605438	0.0614767	0.0589928	0.0590573	0.0599417	0.0572596	0.0599102	0.059882	0.0570288	0.058109	0.0618646	0.0570979	0.0587844	0.0551927	0.0567511	-	0.975512	0.106337
R3_R18	0.049612	0.0511321	0.0515051	0.0516561	0.0515403	0.0490078	0.0520989	0.0508239	0.0512646	0.0514575	0.0508407	0.0503522	0.0504249	0.0526286	0.0492676	0.0532606	0.0517628	0.0535173	0.0498908	0.0496283	0.0536993	-	1.02067	0.107547
L3_L18	0.049612	0.0511321	0.0515051	0.0516561	0.0515403	0.0490078	0.0520989	0.0508239	0.0512646	0.0514575	0.0508407	0.0503522	0.0504249	0.0526286	0.0492676	0.0532606	0.0517628	0.0535173	0.0498908	0.0496283	0.0536993	-	1.02067	0.107547
L13_M1	0.0552786	0.0567269	0.0572601	0.0533268	0.0533585	0.0555708	0.0557851	0.0569099	0.0553436	0.0542623	0.0555134	0.0517113	0.0557671	0.0551589	0.0534152	0.0540309	0.058475	0.0533487	0.0521796	0.0504833	0.0522005	-	0.971415	0.107715
R13_M1	0.0552786	0.0567269	0.0572601	0.0533268	0.0533585	0.0555708	0.0557851	0.0569099	0.0553436	0.0542623	0.0555134	0.0517113	0.0557671	0.0551589	0.0534152	0.0540309	0.058475	0.0533487	0.0521796	0.0504833	0.0522005	-	0.971415	0.107715
L46_L48	0.059582	0.0587831	0.061474	0.0590214	0.0610142	0.0643065	0.0596293	0.0590021	0.0609013	0.0546152	0.0619169	0.0638957	0.063784	0.059066	0.0621434	0.0581198	0.0559711	0.0611695	0.0601537	0.0573255	0.0593704	-	0.968255	0.109182
R46_R48	0.059582	0.0587831	0.061474	0.0590214	0.0610142	0.0643065	0.0596293	0.0590021	0.0609013	0.0546152	0.0619169	0.0638957	0.063784	0.059066	0.0621434	0.0581198	0.0559711	0.0611695	0.0601537	0.0573255	0.0593704	-	0.968255	0.109182
R42_R43	0.100814	0.101514	0.102209	0.0997606	0.100851	0.0980735	0.10223	0.100604	0.0995747	0.0994732	0.101781	0.104383	0.101406	0.100214	0.100058	0.0999963	0.0980821	0.102506	0.100051	0.0985023	0.0985729	-	0.98766	0.109464
L42_L43	0.100814	0.101514	0.102209	0.0997606	0.100851	0.0980735	0.10223	0.100604	0.0995747	0.0994732	0.101781	0.104383	0.101406	0.100214	0.100058	0.0999963	0.0980821	0.102506	0.100051	0.0985023	0.0985729	-	0.98766	0.109464
R48_M4	0.150006	0.14973	0.150263	0.152354	0.148503	0.149715	0.148438	0.149281	0.150861	0.151437	0.150387	0.150251	0.147695	0.149321	0.15016	0.1509	0.150079	0.15018	0.151531	0.149875	0.152263	-	1.00608	0.110092
L48_M4	0.150006	0.14973	0.150263	0.152354	0.148503	0.149715	0.148438	0.149281	0.150861	0.151437	0.150387	0.150251	0.147695	0.149321	0.15016	0.1509	0.150079	0.15018	0.151531	0.149875	0.152263	-	1.00608	0.110092
R6_M2	0.122369	0.123588	0.124567	0.121526	0.124682	0.125286	0.121829	0.122991	0.123647	0.122462	0.123718	0.122594	0.123779	0.123715	0.124331	0.124609	0.122313	0.124769	0.124977	0.125301	0.123724	-	1.0071	0.113075
L6_M2	0.122369	0.123588	0.124567	0.121526	0.124682	0.125286	0.121829	0.122991	0.123647	0.122462	0.123718	0.122594	0.123779	0.123715	0.124331	0.124609	0.122313	0.124769	0.124977	0.125301	0.123724	-	1.0071	0.113075
L42_L49	0.136954	0.137158	0.137868	0.136188	0.136368	0.138307	0.137127	0.134969	0.133545	0.132725	0.13556	0.139177	0.137428	0.13952	0.134778	0.135857	0.134559	0.135786	0.135038	0.135279	0.134414	-	0.990068	0.113641
R42_R49	0.136954	0.137158	0.137868	0.136188	0.136368	0.138307	0.137127	0.134969	0.133545	0.132725	0.13556	0.139177	0.137428	0.13952	0.134778	0.135857	0.134559	0.135786	0.135038	0.135279	0.134414	-	0.990068	0.113641
R3_R8	0.10296	0.103217	0.102055	0.101281	0.104341	0.101323	0.103964	0.101412	0.102454	0.104556	0.10204	0.101266	0.101767	0.105967	0.10438	0.104765	0.103889	0.106054	0.101895	0.102824	0.104898	-	1.01156	0.114184
L3_L8	0.10296	0.103217	0.102055	0.101281	0.104341	0.101323	0.103964	0.101412	0.102454	0.104556	0.10204	0.101266	0.101767	0.105967	0.10438	0.104765	0.103889	0.106054	0.101895	0.102824	0.104898	-	1.01156	0.114184
R2_R21	0.123982	0.126969	0.125609	0.12577	0.125678	0.123913	0.127706	0.126941	0.12512	0.125828	0.12741	0.125517	0.126618	0.125698	0.126167	0.126553	0.124304	0.127244	0.130094	0.124554	0.131024	-	1.01086	0.114646
L2_L21	0.123982	0.126969	0.125609	0.12577	0.125678	0.123913	0.127706	0.126941	0.12512	0.125828	0.12741	0.125517	0.126618	0.125698	0.126167	0.126553	0.124304	0.127244	0.130094	0.124554	0.131024	-	1.01086	0.114646
L23_R25	0.0336379	0.0359452	0.0356844	0.037042	0.0355438	0.0351103	0.0351446	0.0361565	0.0373549	0.0356675	0.0356243	0.0371039	0.0342457	0.0356953	0.0378714	0.0341175	0.0332701	0.0332831	0.0358256	0.0337875	0.0382743	-	0.969447	0.122631
L42_R42	0.0278703	0.0271645	0.030354	0.0291968	0.0309071	0.0238746	0.0277692	0.030487	0.0319457	0.0335138	0.034197	0.0294673	0.0260607	0.0281947	0.0284935	0.0321874	0.0310937	0.0423597	0.0296316	0.028323	0.0288581	-	1.09474	0.123683
L19_L27	0.11357	0.113104	0.113185	0.111821	0.111054	0.113418	0.111976	0.112959	0.111987	0.111913	0.110943	0.111242	0.11036	0.112857	0.111772	0.11041	0.113199	0.109559	0.110719	0.111915	0.112013	-	0.992497	0.125655
R19_R27	0.11357	0.113104	0.113185	0.111821	0.111054	0.113418	0.111976	0.112959	0.111987	0.111913	0.110943	0.111242	0.11036	0.112857	0.111772	0.11041	0.113199	0.109559	0.110719	0.111915	0.112013	-	0.992497	0.125655
R34_M3	0.144037	0.143737	0.143406	0.146526	0.143272	0.149095	0.143025	0.140133	0.141471	0.146489	0.14453	0.139485	0.14764	0.145134	0.142076	0.145858	0.141355	0.145712	0.148424	0.148581	0.146466	-	1.01432	0.125833
L34_M3	0.144037	0.143737	0.143406	0.146526	0.143272	0.149095	0.143025	0.140133	0.141471	0.146489	0.14453	0.139485	0.14764	0.145134	0.142076	0.145858	0.141355	0.145712	0.148424	0.148581	0.146466	-	1.01432	0.125833
R11_R22	0.0528434	0.0536738	0.0535908	0.0547293	0.0509265	0.0521993	0.0549001	0.0547414	0.0540335	0.0556996	0.053215	0.0520817	0.0516981	0.0557036	0.053504	0.0559418	0.0548421	0.0532503	0.0552698	0.053672	0.0546419	-	1.01929	0.126371
L11_L22	0.0528434	0.0536738	0.0535908	0.0547293	0.0509265	0.0521993	0.0549001	0.0547414	0.0540335	0.0556996	0.053215	0.0520817	0.0516981	0.0557036	0.053504	0.0559418	0.0548421	0.0532503	0.0552698	0.053672	0.0546419	-	1.01929	0.126371
R4_R25	0.0768911	0.076727	0.0782962	0.0812698	0.0785724	0.07929	0.0796955	0.0775143	0.0781579	0.0785029	0.0788678	0.0794469	0.081031	0.0797173	0.080866	0.0790949	0.0797699	0.0806757	0.079383	0.0810686	0.0797961	-	1.01234	0.127054
L4_L25	0.0768911	0.076727	0.0782962	0.0812698	0.0785724	0.07929	0.0796955	0.0775143	0.0781579	0.0785029	0.0788678	0.0794469	0.081031	0.0797173	0.080866	0.0790949	0.0797699	0.0806757	0.079383	0.0810686	0.0797961	-	1.01234	0.127054
L40_R40	0.0887735	0.0914979	0.091309	0.0900595	0.0902756	0.0935598	0.0912224	0.0932464	0.0898322	0.0904787	0.0898858	0.088471	0.0878212	0.0924716	0.0897979	0.0891475	0.0887995	0.090926	0.0876076	0.0900413	0.089832	-	0.986886	0.127615
R34_R36	0.0950885	0.0925038	0.0939611	0.0900195	0.0936807	0.0900834	0.0908379	0.087787	0.0927672	0.0917846	0.0870607	0.0886	0.092539	0.0925589	0.0895514	0.0899997	0.0988198	0.0967606	0.0896193	0.0968146	0.0893773	-	1.02532	0.128656
L34_L36	0.0950885	0.0925038	0.0939611	0.0900195	0.0936807	0.0900834	0.0908379	0.087787	0.0927672	0.0917846	0.0870607	0.0886	0.092539	0.0925589	0.0895514	0.0899997	0.0988198	0.0967606	0.0896193	0.0968146	0.0893773	-	1.02532	0.128656
R3_M2	0.0638984	0.0637777	0.0650115	0.0655931	0.0657962	0.0625301	0.0642529	0.0632911	0.0654203	0.0655316	0.0643113	0.0640689	0.0645193	0.0640607	0.0650232	0.065222	0.0677095	0.0669386	0.0620174	0.0644287	0.0666417	-	1.01583	0.128723
L3_M2	0.0638984	0.0637777	0.0650115	0.0655931	0.0657962	0.0625301	0.0642529	0.0632911	0.0654203	0.0655316	0.0643113	0.0640689	0.0645193	0.0640607	0.0650232	0.065222	0.0677095	0.0669386	0.0620174	0.0644287	0.0666417	-	1.01583	0.128723
R20_R21	0.0370395	0.0387156	0.0374996	0.0345188	0.0391254	0.0362771	0.0373722	0.039655	0.03847	0.0382674	0.0384285	0.0353224	0.0371555	0.0384371	0.0370793	0.0374026	0.0391599	0.0409893	0.0376291	0.0405898	0.0365727	-	1.03105	0.129126
L20_L21	0.0370395	0.0387156	0.0374996	0.0345188	0.0391254	0.0362771	0.0373722	0.039655	0.03847	0.0382674	0.0384285	0.0353224	0.0371555	0.0384371	0.0370793	0.0374026	0.0391599	0.0409893	0.0376291	0.0405898	0.0365727	-	1.03105	0.129126
R2_R7	0.0686554	0.0718679	0.0694392	0.0670524	0.0688301	0.0665526	0.0691613	0.0687967	0.0684307	0.0724341	0.0689623	0.064604	0.0706214	0.0702224	0.0693912	0.0731176	0.071256	0.070757	0.0703209	0.06908	0.0681358	-	1.02091	0.134109
L2_L7	0.0686554	0.0718679	0.0694392	0.0670524	0.0688301	0.0665526	0.0691613	0.0687967	0.0684307	0.0724341	0.0689623	0.064604	0.0706214	0.0702224	0.0693912	0.0731176	0.071256	0.070757	0.0703209	0.06908	0.0681358	-	1.02091	0.134109
L15_M2	0.0625179	0.064924	0.064158	0.0649388	0.0647009	0.0629696	0.0640556	0.0636775	0.0644774	0.0637309	0.0634095	0.0641206	0.0652421	0.0651727	0.0649482	0.0645851	0.0656797	0.0651712	0.0627398	0.0654763	0.0656865	-	1.0107	0.13633
R15_M2	0.0625179	0.064924	0.064158	0.0649388	0.0647009	0.0629696	0.0640556	0.0636775	0.0644774	0.0637309	0.0634095	0.0641206	0.0652421	0.0651727	0.0649482	0.0645851	0.0656797	0.0651712	0.0627398	0.0654763	0.0656865	-	1.0107	0.13633
R19_R25	0.11131	0.111202	0.11123	0.110134	0.109643	0.111097	0.111024	0.112114	0.111281	0.109936	0.109639	0.109948	0.110813	0.110588	0.112794	0.108061	0.109849	0.109527	0.110743	0.109128	0.112729	-	0.992386	0.136924
L19_L25	0.11131	0.111202	0.11123	0.110134	0.109643	0.111097	0.111024	0.112114	0.111281	0.109936	0.109639	0.109948	0.110813	0.110588	0.112794	0.108061	0.109849	0.109527	0.110743	0.109128	0.112729	-	0.992386	0.136924
R23_R25	0.0324029	0.0347333	0.0345069	0.0343013	0.0342342	0.0337244	0.0339752	0.0350339	0.0352215	0.0341094	0.0340058	0.0345447	0.0329961	0.0344221	0.0364137	0.0326495	0.0314107	0.0328469	0.0342252	0.0321526	0.036831	-	0.972144	0.136964
L23_L25	0.0324029	0.0347333	0.0345069	0.0343013	0.0342342	0.0337244	0.0339752	0.0350339	0.0352215	0.0341094	0.0340058	0.0345447	0.0329961	0.0344221	0.0364137	0.0326495	0.0314107	0.0328469	0.0342252	0.0321526	0.036831	-	0.972144	0.136964
L17_L26	0.0979632	0.0958815	0.0969786	0.0971626	0.0965101	0.0952207	0.0983483	0.0956888	0.0944907	0.0979001	0.0958476	0.0992801	0.0944498	0.0975195	0.096587	0.096827	0.0963637	0.0964238	0.0947198	0.095494	0.0941306	-	0.989702	0.137927
R17_R26	0.0979632	0.0958815	0.0969786	0.0971626	0.0965101	0.0952207	0.0983483	0.0956888	0.0944907	0.0979001	0.0958476	0.0992801	0.0944498	0.0975195	0.096587	0.096827	0.0963637	0.0964238	0.0947198	0.095494	0.0941306	-	0.989702	0.137927
R4_R12	0.0817718	0.0840004	0.0824373	0.0815605	0.0836512	0.0815448	0.0827137	0.0839266	0.0829211	0.0812135	0.0822278	0.0823466	0.0826997	0.081687	0.0809534	0.0825886	0.0842296	0.0844429	0.0820941	0.0831242	0.0821462	-	1.00883	0.138882
L4_L12	0.0817718	0.0840004	0.0824373	0.0815605	0.0836512	0.0815448	0.0827137	0.0839266	0.0829211	0.0812135	0.0822278	0.0823466	0.0826997	0.081687	0.0809534	0.0825886	0.0842296	0.0844429	0.0820941	0.0831242	0.0821462	-	1.00883	0.138882
L12_R21	0.0596651	0.0616155	0.0604373	0.0584084	0.0585428	0.0576445	0.0607874	0.060713	0.0608377	0.0596914	0.0600741	0.0589449	0.061378	0.0587817	0.0615248	0.0572401	0.0538929	0.0604971	0.0612389	0.0533153	0.063025	-	0.971055	0.139313
L3_L10	0.0780004	0.0781186	0.0781502	0.0792508	0.0789506	0.0756447	0.0788553	0.0768358	0.077259	0.0778606	0.0779249	0.0828228	0.0764979	0.0793884	0.0796352	0.0801931	0.0795243	0.0814506	0.0770023	0.0793369	0.0797845	-	1.01535	0.14013
R3_R10	0.0780004	0.0781186	0.0781502	0.0792508	0.0789506	0.0756447	0.0788553	0.0768358	0.077259	0.0778606	0.0779249	0.0828228	0.0764979	0.0793884	0.0796352	0.0801931	0.0795243	0.0814506	0.0770023	0.0793369	0.0797845	-	1.01535	0.14013
L43_R43	0.0398426	0.0409327	0.0404186	0.0383557	0.039201	0.0393326	0.0392856	0.0392846	0.040326	0.0398295	0.0399511	0.0380816	0.0399401	0.0381965	0.0375926	0.0410129	0.0394937	0.0395475	0.0403226	0.0397612	0.0399653	-	1.0164	0.141997
L12_R22	0.030265	0.0293914	0.0298965	0.0291872	0.0310544	0.0303107	0.0314971	0.0297047	0.0312444	0.0299863	0.0305339	0.0307386	0.0305157	0.0306745	0.0307696	0.0300492	0.0291492	0.0326752	0.0307161	0.0324259	0.0312919	-	1.02194	0.142312
L17_R17	0.109017	0.108437	0.108733	0.10842	0.108958	0.10516	0.108915	0.107202	0.109622	0.110242	0.107779	0.107236	0.10878	0.107001	0.107799	0.107674	0.110609	0.11106	0.107974	0.10919	0.108487	-	1.00874	0.144149
L5_L20	0.0627529	0.0620178	0.066237	0.0650082	0.0662365	0.063163	0.0641716	0.0627329	0.0636528	0.0650867	0.0627352	0.063333	0.0647249	0.0654611	0.0653915	0.0638561	0.063697	0.0664783	0.0651716	0.0650257	0.0667536	-	1.01532	0.146933
R5_R20	0.0627529	0.0620178	0.066237	0.0650082	0.0662365	0.063163	0.0641716	0.0627329	0.0636528	0.0650867	0.0627352	0.063333	0.0647249	0.0654611	0.0653915	0.0638561	0.063697	0.0664783	0.0651716	0.0650257	0.0667536	-	1.01532	0.146933
L18_M2	0.0450215	0.0461472	0.0451919	0.0459161	0.0456213	0.0471764	0.0485275	0.0453812	0.0458356	0.0470881	0.0459054	0.0452063	0.0455106	0.0466611	0.0471801	0.0459441	0.0448775	0.0463271	0.0461922	0.044942	0.0446144	-	0.985373	0.148033
R18_M2	0.0450215	0.0461472	0.0451919	0.0459161	0.0456213	0.0471764	0.0485275	0.0453812	0.0458356	0.0470881	0.0459054	0.0452063	0.0455106	0.0466611	0.0471801	0.0459441	0.0448775	0.0463271	0.0461922	0.044942	0.0446144	-	0.985373	0.148033
R10_R20	0.110303	0.110644	0.108846	0.107553	0.107415	0.107024	0.110276	0.110607	0.106675	0.106911	0.109112	0.112042	0.107779	0.107551	0.109269	0.109003	0.110375	0.107596	0.110678	0.110223	0.112025	-	1.01087	0.150652
L10_L20	0.110303	0.110644	0.108846	0.107553	0.107415	0.107024	0.110276	0.110607	0.106675	0.106911	0.109112	0.112042	0.107779	0.107551	0.109269	0.109003	0.110375	0.107596	0.110678	0.110223	0.112025	-	1.01087	0.150652
R31_R41	0.184404	0.184052	0.180406	0.18335	0.182571	0.182728	0.18339	0.181509	0.183392	0.182574	0.183186	0.184061	0.183487	0.183796	0.18186	0.179527	0.18092	0.181336	0.183926	0.18399	0.182583	-	0.994878	0.15092
L31_L41	0.184404	0.184052	0.180406	0.18335	0.182571	0.182728	0.18339	0.181509	0.183392	0.182574	0.183186	0.184061	0.183487	0.183796	0.18186	0.179527	0.18092	0.181336	0.183926	0.18399	0.182583	-	0.994878	0.15092
R9_R19	0.0729187	0.0734541	0.0709737	0.0708852	0.0729743	0.0710899	0.0728978	0.0715201	0.0714136	0.0724811	0.072639	0.0718065	0.0727633	0.0719502	0.073353	0.0731076	0.0727459	0.0757439	0.0716406	0.0713618	0.0734367	-	1.01105	0.151172
L9_L19	0.0729187	0.0734541	0.0709737	0.0708852	0.0729743	0.0710899	0.0728978	0.0715201	0.0714136	0.0724811	0.072639	0.0718065	0.0727633	0.0719502	0.073353	0.0731076	0.0727459	0.0757439	0.0716406	0.0713618	0.0734367	-	1.01105	0.151172
R44_R49	0.0762677	0.0769744	0.0791685	0.0784609	0.0790619	0.0812725	0.0791332	0.0779885	0.0791392	0.0759827	0.0798785	0.0793086	0.079174	0.0799925	0.0784505	0.0801121	0.0783227	0.079668	0.0803956	0.0793439	0.0797486	-	1.01163	0.151496
L44_L49	0.0762677	0.0769744	0.0791685	0.0784609	0.0790619	0.0812725	0.0791332	0.0779885	0.0791392	0.0759827	0.0798785	0.0793086	0.079174	0.0799925	0.0784505	0.0801121	0.0783227	0.079668	0.0803956	0.0793439	0.0797486	-	1.01163	0.151496
L12_L27	0.107734	0.1088	0.10871	0.108375	0.108146	0.109102	0.106044	0.108527	0.108616	0.10851	0.108248	0.107168	0.106817	0.107946	0.107918	0.10744	0.108379	0.107404	0.107225	0.107299	0.107318	-	0.995063	0.152025
R12_R27	0.107734	0.1088	0.10871	0.108375	0.108146	0.109102	0.106044	0.108527	0.108616	0.10851	0.108248	0.107168	0.106817	0.107946	0.107918	0.10744	0.108379	0.107404	0.107225	0.107299	0.107318	-	0.995063	0.152025
R42_M4	0.198163	0.198246	0.198397	0.197005	0.196225	0.194678	0.195013	0.195368	0.196301	0.196088	0.19312	0.197225	0.193235	0.194262	0.19298	0.195108	0.195935	0.194195	0.194266	0.192692	0.195043	-	0.993798	0.154353
L42_M4	0.198163	0.198246	0.198397	0.197005	0.196225	0.194678	0.195013	0.195368	0.196301	0.196088	0.19312	0.197225	0.193235	0.194262	0.19298	0.195108	0.195935	0.194195	0.194266	0.192692	0.195043	-	0.993798	0.154353
L33_L36	0.0989211	0.0980617	0.0998297	0.0960837	0.0986948	0.0958112	0.0959596	0.0924845	0.0961609	0.0966846	0.0917043	0.0946117	0.0962631	0.0970551	0.0952123	0.0939496	0.103687	0.0999962	0.0956284	0.102353	0.0942571	-	1.02157	0.154621
R33_R36	0.0989211	0.0980617	0.0998297	0.0960837	0.0986948	0.0958112	0.0959596	0.0924845	0.0961609	0.0966846	0.0917043	0.0946117	0.0962631	0.0970551	0.0952123	0.0939496	0.103687	0.0999962	0.0956284	0.102353	0.0942571	-	1.02157	0.154621
L19_L22	0.0700352	0.0703283	0.0705198	0.0709188	0.0678941	0.0684902	0.0692801	0.0707048	0.0705884	0.070052	0.0680333	0.0687381	0.0695282	0.0696416	0.0693423	0.0705655	0.0709816	0.0692947	0.0701647	0.0692409	0.0714893	-	1.00981	0.154961
R19_R22	0.0700352	0.0703283	0.0705198	0.0709188	0.0678941	0.0684902	0.0692801	0.0707048	0.0705884	0.070052	0.0680333	0.0687381	0.0695282	0.0696416	0.0693423	0.0705655	0.0709816	0.0692947	0.0701647	0.0692409	0.0714893	-	1.00981	0.154961
L21_M2	0.0764403	0.0772481	0.0757766	0.0747668	0.0728657	0.0737781	0.076311	0.0766604	0.0761427	0.076945	0.0760997	0.0738487	0.0753706	0.0735322	0.0763263	0.0745462	0.0717021	0.0746022	0.0764829	0.0688219	0.0778925	-	0.980574	0.157141
R21_M2	0.0764403	0.0772481	0.0757766	0.0747668	0.0728657	0.0737781	0.076311	0.0766604	0.0761427	0.076945	0.0760997	0.0738487	0.0753706	0.0735322	0.0763263	0.0745462	0.0717021	0.0746022	0.0764829	0.0688219	0.0778925	-	0.980574	0.157141
L29_M2	0.0485915	0.0472386	0.0468566	0.0472765	0.04852	0.0471658	0.0486934	0.0480033	0.0465468	0.0478987	0.0469252	0.0481773	0.048273	0.0498234	0.0487878	0.045622	0.0463128	0.0472716	0.0482406	0.0481233	0.0479072	-	0.98597	0.159195
R29_M2	0.0485915	0.0472386	0.0468566	0.0472765	0.04852	0.0471658	0.0486934	0.0480033	0.0465468	0.0478987	0.0469252	0.0481773	0.048273	0.0498234	0.0487878	0.045622	0.0463128	0.0472716	0.0482406	0.0481233	0.0479072	-	0.98597	0.159195
L10_L15	0.0693945	0.0710039	0.0694238	0.0701913	0.0689881	0.0679942	0.0708871	0.0694443	0.0700782	0.071032	0.068889	0.0717425	0.0682474	0.0711873	0.0720206	0.0712863	0.0702401	0.0714459	0.0697585	0.0714837	0.0707888	-	1.01141	0.159824
R10_R15	0.0693945	0.0710039	0.0694238	0.0701913	0.0689881	0.0679942	0.0708871	0.0694443	0.0700782	0.071032	0.068889	0.0717425	0.0682474	0.0711873	0.0720206	0.0712863	0.0702401	0.0714459	0.0697585	0.0714837	0.0707888	-	1.01141	0.159824
R7_R19	0.064785	0.0675674	0.065043	0.0655936	0.0669878	0.0643413	0.0667874	0.0657037	0.0656175	0.0678387	0.0667736	0.0648259	0.0651899	0.0651156	0.065668	0.0685072	0.068679	0.0679564	0.065547	0.0647241	0.0652436	-	1.01397	0.16011
L7_L19	0.064785	0.0675674	0.065043	0.0655936	0.0669878	0.0643413	0.0667874	0.0657037	0.0656175	0.0678387	0.0667736	0.0648259	0.0651899	0.0651156	0.065668	0.0685072	0.068679	0.0679564	0.065547	0.0647241	0.0652436	-	1.01397	0.16011
L21_L24	0.0152279	0.0158812	0.0174682	0.0134809	0.0220207	0.0172976	0.015399	0.0187089	0.0166733	0.0184389	0.0162866	0.0149823	0.0139131	0.0177021	0.0178044	0.0167655	0.0196084	0.0217277	0.0157952	0.0228008	0.0144686	-	1.10598	0.161607
R21_R24	0.0152279	0.0158812	0.0174682	0.0134809	0.0220207	0.0172976	0.015399	0.0187089	0.0166733	0.0184389	0.0162866	0.0149823	0.0139131	0.0177021	0.0178044	0.0167655	0.0196084	0.0217277	0.0157952	0.0228008	0.0144686	-	1.10598	0.161607
L12_L26	0.106048	0.105321	0.107244	0.107473	0.108053	0.10657	0.106114	0.105231	0.106193	0.10599	0.107463	0.109978	0.106022	0.107514	0.107236	0.107542	0.106995	0.106587	0.105196	0.104725	0.104806	-	0.991998	0.162816
R12_R26	0.106048	0.105321	0.107244	0.107473	0.108053	0.10657	0.106114	0.105231	0.106193	0.10599	0.107463	0.109978	0.106022	0.107514	0.107236	0.107542	0.106995	0.106587	0.105196	0.104725	0.104806	-	0.991998	0.162816
L12_L22	0.0147178	0.0157156	0.0161371	0.0143907	0.0148424	0.0137672	0.0151974	0.0167286	0.0165434	0.0154329	0.0149863	0.0138859	0.01553	0.0158846	0.0147891	0.0151836	0.0146348	0.0167918	0.016308	0.0155826	0.0166001	-	1.04027	0.163086
R12_R22	0.0147178	0.0157156	0.0161371	0.0143907	0.0148424	0.0137672	0.0151974	0.0167286	0.0165434	0.0154329	0.0149863	0.0138859	0.01553	0.0158846	0.0147891	0.0151836	0.0146348	0.0167918	0.016308	0.0155826	0.0166001	-	1.04027	0.163086
R21_R27	0.0924412	0.0928927	0.093506	0.093378	0.0962018	0.095667	0.0914157	0.0946329	0.0948426	0.0940107	0.0950042	0.0932756	0.0937884	0.0953256	0.0946196	0.0942658	0.0951551	0.0960668	0.0945352	0.0977654	0.0925678	-	1.01055	0.166804
L21_L27	0.0924412	0.0928927	0.093506	0.093378	0.0962018	0.095667	0.0914157	0.0946329	0.0948426	0.0940107	0.0950042	0.0932756	0.0937884	0.0953256	0.0946196	0.0942658	0.0951551	0.0960668	0.0945352	0.0977654	0.0925678	-	1.01055	0.166804
L26_M2	0.118515	0.117293	0.118333	0.119195	0.117881	0.116993	0.118014	0.115522	0.117803	0.11891	0.117698	0.119971	0.116129	0.117117	0.118147	0.120325	0.120303	0.119248	0.116413	0.118492	0.117496	-	1.00745	0.167218
R26_M2	0.118515	0.117293	0.118333	0.119195	0.117881	0.116993	0.118014	0.115522	0.117803	0.11891	0.117698	0.119971	0.116129	0.117117	0.118147	0.120325	0.120303	0.119248	0.116413	0.118492	0.117496	-	1.00745	0.167218
R7_R29	0.0460279	0.0480976	0.0471061	0.0451004	0.0476299	0.0465025	0.0471461	0.0459351	0.046738	0.0465318	0.0471614	0.0450203	0.0466216	0.0459043	0.0460639	0.048567	0.0499411	0.04896	0.0452535	0.0454098	0.0461703	-	1.01888	0.168996
L7_L29	0.0460279	0.0480976	0.0471061	0.0451004	0.0476299	0.0465025	0.0471461	0.0459351	0.046738	0.0465318	0.0471614	0.0450203	0.0466216	0.0459043	0.0460639	0.048567	0.0499411	0.04896	0.0452535	0.0454098	0.0461703	-	1.01888	0.168996
R22_R26	0.0963298	0.0957255	0.0981399	0.099054	0.0981064	0.0970677	0.095995	0.0953746	0.0972211	0.0962697	0.0973984	0.101001	0.0972905	0.0976249	0.098167	0.0985629	0.097387	0.0954339	0.0960637	0.0953446	0.0957427	-	0.990122	0.170284
L22_L26	0.0963298	0.0957255	0.0981399	0.099054	0.0981064	0.0970677	0.095995	0.0953746	0.0972211	0.0962697	0.0973984	0.101001	0.0972905	0.0976249	0.098167	0.0985629	0.097387	0.0954339	0.0960637	0.0953446	0.0957427	-	0.990122	0.170284
L21_L29	0.108329	0.108708	0.106627	0.105704	0.10535	0.105243	0.109208	0.109726	0.106797	0.107911	0.107107	0.105912	0.10822	0.107914	0.109753	0.104744	0.103235	0.106301	0.109257	0.102496	0.110331	-	0.986605	0.17189
R21_R29	0.108329	0.108708	0.106627	0.105704	0.10535	0.105243	0.109208	0.109726	0.106797	0.107911	0.107107	0.105912	0.10822	0.107914	0.109753	0.104744	0.103235	0.106301	0.109257	0.102496	0.110331	-	0.986605	0.17189
L11_R22	0.0625339	0.0624325	0.0630896	0.063865	0.0611429	0.0620665	0.0648438	0.0632436	0.063154	0.0652166	0.0625992	0.0619318	0.0609356	0.0643058	0.0630196	0.0650437	0.0639392	0.0631462	0.0636478	0.063041	0.0635382	-	1.01219	0.172719
R5_R28	0.131512	0.132684	0.135085	0.127937	0.13621	0.13229	0.131611	0.130016	0.132099	0.132525	0.13007	0.128032	0.133386	0.132008	0.130361	0.129271	0.130095	0.133285	0.128691	0.131217	0.128993	-	0.988893	0.173036
L5_L28	0.131512	0.132684	0.135085	0.127937	0.13621	0.13229	0.131611	0.130016	0.132099	0.132525	0.13007	0.128032	0.133386	0.132008	0.130361	0.129271	0.130095	0.133285	0.128691	0.131217	0.128993	-	0.988893	0.173036
L3_L6	0.109638	0.112377	0.112215	0.108294	0.111363	0.111187	0.1099	0.11064	0.10922	0.108729	0.110658	0.110212	0.11056	0.111215	0.109242	0.109044	0.10887	0.11062	0.110194	0.110062	0.108851	-	0.993147	0.174266
R3_R6	0.109638	0.112377	0.112215	0.108294	0.111363	0.111187	0.1099	0.11064	0.10922	0.108729	0.110658	0.110212	0.11056	0.111215	0.109242	0.109044	0.10887	0.11062	0.110194	0.110062	0.108851	-	0.993147	0.174266
L9_L29	0.0449117	0.0438468	0.0429194	0.0400814	0.0419773	0.0418961	0.0431323	0.0420014	0.0425806	0.0416618	0.0427395	0.0407322	0.0446432	0.0432251	0.0421846	0.0427386	0.0433918	0.0454887	0.0418238	0.0427729	0.0445344	-	1.0209	0.177983
R9_R29	0.0449117	0.0438468	0.0429194	0.0400814	0.0419773	0.0418961	0.0431323	0.0420014	0.0425806	0.0416618	0.0427395	0.0407322	0.0446432	0.0432251	0.0421846	0.0427386	0.0433918	0.0454887	0.0418238	0.0427729	0.0445344	-	1.0209	0.177983
R3_R19	0.0339951	0.0343283	0.0362469	0.0348428	0.0325015	0.032547	0.0350961	0.0350987	0.0345737	0.0357853	0.0345091	0.0329855	0.0345497	0.0376766	0.0330867	0.0368695	0.0342453	0.0380592	0.0341883	0.0346467	0.0350421	-	1.02859	0.178645
L3_L19	0.0339951	0.0343283	0.0362469	0.0348428	0.0325015	0.032547	0.0350961	0.0350987	0.0345737	0.0357853	0.0345091	0.0329855	0.0345497	0.0376766	0.0330867	0.0368695	0.0342453	0.0380592	0.0341883	0.0346467	0.0350421	-	1.02859	0.178645
R18_R29	0.013651	0.0133295	0.013294	0.0151819	0.0150996	0.0144064	0.0134172	0.014891	0.0142849	0.0139209	0.014709	0.0151979	0.0161156	0.0152231	0.0159558	0.0125417	0.0127632	0.0127069	0.0151161	0.0151586	0.0150116	-	0.952294	0.183125
L18_L29	0.013651	0.0133295	0.013294	0.0151819	0.0150996	0.0144064	0.0134172	0.014891	0.0142849	0.0139209	0.014709	0.0151979	0.0161156	0.0152231	0.0159558	0.0125417	0.0127632	0.0127069	0.0151161	0.0151586	0.0150116	-	0.952294	0.183125
L43_L46	0.0507042	0.0500039	0.0499841	0.0525016	0.0484432	0.0488798	0.0516859	0.05131	0.0533429	0.052709	0.0504046	0.051542	0.0502327	0.0481436	0.0503685	0.0529945	0.0508562	0.053506	0.0526609	0.0515126	0.0488789	-	1.02074	0.183546
R43_R46	0.0507042	0.0500039	0.0499841	0.0525016	0.0484432	0.0488798	0.0516859	0.05131	0.0533429	0.052709	0.0504046	0.051542	0.0502327	0.0481436	0.0503685	0.0529945	0.0508562	0.053506	0.0526609	0.0515126	0.0488789	-	1.02074	0.183546
L12_R12	0.0222967	0.0212037	0.0216872	0.0223494	0.0235297	0.0232114	0.0232589	0.0209545	0.0231822	0.021878	0.0228395	0.0241433	0.0235063	0.0228894	0.0239617	0.0227742	0.0207703	0.0246682	0.0236711	0.025452	0.0237306	-	1.03454	0.183834
L11_L28	0.189752	0.190507	0.187781	0.185663	0.188485	0.189368	0.189771	0.188652	0.18953	0.18906	0.187394	0.186305	0.188179	0.188871	0.188087	0.188485	0.188174	0.187674	0.187058	0.188386	0.186362	-	0.995736	0.185709
R11_R28	0.189752	0.190507	0.187781	0.185663	0.188485	0.189368	0.189771	0.188652	0.18953	0.18906	0.187394	0.186305	0.188179	0.188871	0.188087	0.188485	0.188174	0.187674	0.187058	0.188386	0.186362	-	0.995736	0.185709
R40_M3	0.121685	0.123195	0.125654	0.121612	0.132508	0.120591	0.120254	0.121423	0.121305	0.119488	0.117235	0.124396	0.119904	0.121108	0.120182	0.122392	0.130113	0.124164	0.123984	0.121697	0.123383	-	1.01846	0.186202
L40_M3	0.121685	0.123195	0.125654	0.121612	0.132508	0.120591	0.120254	0.121423	0.121305	0.119488	0.117235	0.124396	0.119904	0.121108	0.120182	0.122392	0.130113	0.124164	0.123984	0.121697	0.123383	-	1.01846	0.186202
R9_R15	0.0802218	0.0817888	0.0786216	0.0783649	0.079681	0.0781542	0.0811087	0.079473	0.0802212	0.0820529	0.0794087	0.0778241	0.0795672	0.083063	0.0824356	0.0815371	0.0801775	0.0834001	0.0794316	0.0807158	0.0817822	-	1.013	0.186885
L9_L15	0.0802218	0.0817888	0.0786216	0.0783649	0.079681	0.0781542	0.0811087	0.079473	0.0802212	0.0820529	0.0794087	0.0778241	0.0795672	0.083063	0.0824356	0.0815371	0.0801775	0.0834001	0.0794316	0.0807158	0.0817822	-	1.013	0.186885
R5_M1	0.0892487	0.0885895	0.0875129	0.0903987	0.0865712	0.087349	0.0897195	0.0881318	0.0895492	0.0891253	0.0876566	0.0891861	0.0879508	0.0871239	0.0885804	0.0901989	0.0910809	0.0887455	0.0882808	0.0880651	0.0887175	-	1.00831	0.189366
L5_M1	0.0892487	0.0885895	0.0875129	0.0903987	0.0865712	0.087349	0.0897195	0.0881318	0.0895492	0.0891253	0.0876566	0.0891861	0.0879508	0.0871239	0.0885804	0.0901989	0.0910809	0.0887455	0.0882808	0.0880651	0.0887175	-	1.00831	0.189366
L1_L20	0.152383	0.15465	0.151691	0.150953	0.15446	0.151198	0.154501	0.155122	0.147539	0.151763	0.153099	0.153043	0.154645	0.152376	0.152966	0.15327	0.153504	0.151899	0.154801	0.154229	0.155607	-	1.00781	0.189691
R1_R20	0.152383	0.15465	0.151691	0.150953	0.15446	0.151198	0.154501	0.155122	0.147539	0.151763	0.153099	0.153043	0.154645	0.152376	0.152966	0.15327	0.153504	0.151899	0.154801	0.154229	0.155607	-	1.00781	0.189691
L11_R21	0.0972656	0.098586	0.0968446	0.0974767	0.0928848	0.0954365	0.0996617	0.0978856	0.0971738	0.0984443	0.0975858	0.0962269	0.0962727	0.096872	0.0988007	0.0970177	0.0936711	0.0953633	0.0985231	0.0893812	0.099718	-	0.98406	0.191548
L28_R28	0.201617	0.201606	0.199724	0.20131	0.198779	0.203936	0.199532	0.202421	0.202628	0.20034	0.201373	0.200111	0.200343	0.204616	0.199508	0.203532	0.199384	0.204047	0.201886	0.203957	0.201102	-	1.00561	0.192727
L30_L41	0.237343	0.238215	0.235752	0.236607	0.238967	0.23772	0.238839	0.237978	0.237998	0.235949	0.237818	0.238367	0.238414	0.238254	0.235458	0.237355	0.238056	0.237106	0.238213	0.241166	0.238341	-	1.00334	0.192809
R30_R41	0.237343	0.238215	0.235752	0.236607	0.238967	0.23772	0.238839	0.237978	0.237998	0.235949	0.237818	0.238367	0.238414	0.238254	0.235458	0.237355	0.238056	0.237106	0.238213	0.241166	0.238341	-	1.00334	0.192809
R18_R20	0.0825416	0.0832313	0.0817122	0.0801448	0.0791338	0.0806538	0.0844317	0.0834196	0.0797985	0.0818142	0.0806458	0.080929	0.0792669	0.0805848	0.0816341	0.0822468	0.0819042	0.0805524	0.0838494	0.0815429	0.0837093	-	1.01194	0.193043
L18_L20	0.0825416	0.0832313	0.0817122	0.0801448	0.0791338	0.0806538	0.0844317	0.0834196	0.0797985	0.0818142	0.0806458	0.080929	0.0792669	0.0805848	0.0816341	0.0822468	0.0819042	0.0805524	0.0838494	0.0815429	0.0837093	-	1.01194	0.193043
R1_R16	0.0634378	0.0636173	0.0608672	0.0605145	0.0636154	0.062609	0.0634319	0.0631434	0.0575429	0.0645351	0.0623087	0.0604724	0.0625798	0.0632856	0.0637763	0.0626847	0.0616612	0.0622221	0.0612803	0.0593136	0.0606031	-	0.982554	0.19525
L1_L16	0.0634378	0.0636173	0.0608672	0.0605145	0.0636154	0.062609	0.0634319	0.0631434	0.0575429	0.0645351	0.0623087	0.0604724	0.0625798	0.0632856	0.0637763	0.0626847	0.0616612	0.0622221	0.0612803	0.0593136	0.0606031	-	0.982554	0.19525
R22_R27	0.09544	0.0962476	0.0961137	0.0973121	0.0958354	0.0975821	0.09325	0.0953592	0.0960257	0.0960278	0.0959275	0.0959716	0.0951012	0.0953764	0.0963175	0.0957505	0.0960357	0.0941477	0.0953509	0.0952949	0.0950501	-	0.993871	0.197391
L22_L27	0.09544	0.0962476	0.0961137	0.0973121	0.0958354	0.0975821	0.09325	0.0953592	0.0960257	0.0960278	0.0959275	0.0959716	0.0951012	0.0953764	0.0963175	0.0957505	0.0960357	0.0941477	0.0953509	0.0952949	0.0950501	-	0.993871	0.197391
R1_R19	0.0817305	0.0834858	0.0815542	0.0825041	0.0851689	0.081224	0.0838037	0.0828117	0.0799165	0.0847272	0.0837995	0.0822727	0.0842955	0.082092	0.0829448	0.0854357	0.084409	0.0852274	0.0824119	0.0830749	0.0819221	-	1.01117	0.199773
L1_L19	0.0817305	0.0834858	0.0815542	0.0825041	0.0851689	0.081224	0.0838037	0.0828117	0.0799165	0.0847272	0.0837995	0.0822727	0.0842955	0.082092	0.0829448	0.0854357	0.084409	0.0852274	0.0824119	0.0830749	0.0819221	-	1.01117	0.199773
L21_R21	0.00918248	0.00828183	0.00756161	0.0134377	0.00357198	0.00866474	0.00840716	0.00398696	0.00766012	0.00719162	0.00806912	0.0124112	0.00730867	0.00470782	0.00748055	0.00893831	0.00585101	0.00166261	0.00700226	0.0019463	0.0104779	-	0.760628	0.200613
L19_R19	0.120205	0.119722	0.119569	0.120514	0.120237	0.117655	0.120139	0.118646	0.120565	0.122829	0.118725	0.118497	0.118865	0.117684	0.119313	0.121434	0.121783	0.123926	0.117937	0.119856	0.118517	-	1.00863	0.20096
L46_M4	0.162348	0.160581	0.161627	0.16459	0.158852	0.16129	0.159755	0.16013	0.163391	0.161462	0.160994	0.162721	0.159458	0.157243	0.15955	0.162576	0.162223	0.161165	0.163736	0.160201	0.162345	-	1.00689	0.201429
R46_M4	0.162348	0.160581	0.161627	0.16459	0.158852	0.16129	0.159755	0.16013	0.163391	0.161462	0.160994	0.162721	0.159458	0.157243	0.15955	0.162576	0.162223	0.161165	0.163736	0.160201	0.162345	-	1.00689	0.201429
L34_L35	0.0907675	0.0895502	0.0915625	0.0881656	0.0908692	0.08509	0.0887437	0.0839338	0.0897916	0.0910103	0.0817269	0.0858016	0.08927	0.087022	0.0858308	0.0910579	0.0982967	0.0909572	0.0830382	0.0951324	0.0842653	-	1.0286	0.203851
R34_R35	0.0907675	0.0895502	0.0915625	0.0881656	0.0908692	0.08509	0.0887437	0.0839338	0.0897916	0.0910103	0.0817269	0.0858016	0.08927	0.087022	0.0858308	0.0910579	0.0982967	0.0909572	0.0830382	0.0951324	0.0842653	-	1.0286	0.203851
L23_R24	0.0420558	0.0443041	0.0430983	0.0439224	0.0451259	0.0440894	0.0434188	0.043881	0.0448114	0.0442925	0.0432731	0.0448832	0.0413619	0.0433738	0.0467512	0.042714	0.0425035	0.0427694	0.0432099	0.0430637	0.0447226	-	0.983018	0.206002
R19_R23	0.0897822	0.0871895	0.0880962	0.0853924	0.0865596	0.0875459	0.0880398	0.0882581	0.0861878	0.0867149	0.0865199	0.0858198	0.0875466	0.0863321	0.0864056	0.0871925	0.088528	0.08902	0.0871593	0.0871829	0.0874848	-	1.00768	0.206959
L19_L23	0.0897822	0.0871895	0.0880962	0.0853924	0.0865596	0.0875459	0.0880398	0.0882581	0.0861878	0.0867149	0.0865199	0.0858198	0.0875466	0.0863321	0.0864056	0.0871925	0.088528	0.08902	0.0871593	0.0871829	0.0874848	-	1.00768	0.206959
L33_L37	0.119634	0.12135	0.121888	0.114836	0.118955	0.117022	0.120267	0.117435	0.118372	0.11911	0.115977	0.115874	0.119334	0.117382	0.117465	0.115644	0.117682	0.117843	0.118788	0.117082	0.115983	-	0.990227	0.208522
R33_R37	0.119634	0.12135	0.121888	0.114836	0.118955	0.117022	0.120267	0.117435	0.118372	0.11911	0.115977	0.115874	0.119334	0.117382	0.117465	0.115644	0.117682	0.117843	0.118788	0.117082	0.115983	-	0.990227	0.208522
R18_R19	0.0265796	0.0266801	0.0259119	0.0265865	0.0281732	0.0255723	0.0257695	0.0261669	0.0264331	0.0253713	0.0255449	0.0272292	0.026147	0.0252012	0.0249298	0.0266118	0.027223	0.0265971	0.0256832	0.0258622	0.0281494	-	1.02044	0.213
L18_L19	0.0265796	0.0266801	0.0259119	0.0265865	0.0281732	0.0255723	0.0257695	0.0261669	0.0264331	0.0253713	0.0255449	0.0272292	0.026147	0.0252012	0.0249298	0.0266118	0.027223	0.0265971	0.0256832	0.0258622	0.0281494	-	1.02044	0.213
R9_R16	0.0819811	0.0828132	0.0796446	0.0785736	0.0815229	0.0798424	0.0819201	0.0817137	0.0814924	0.083554	0.083164	0.0785886	0.0816191	0.083423	0.0836673	0.0823468	0.0821469	0.0845185	0.0820316	0.0814509	0.0827103	-	1.01184	0.21559
L9_L16	0.0819811	0.0828132	0.0796446	0.0785736	0.0815229	0.0798424	0.0819201	0.0817137	0.0814924	0.083554	0.083164	0.0785886	0.0816191	0.083423	0.0836673	0.0823468	0.0821469	0.0845185	0.0820316	0.0814509	0.0827103	-	1.01184	0.21559
R24_R28	0.111355	0.110605	0.108813	0.109105	0.108585	0.11147	0.109567	0.109763	0.111327	0.107882	0.110331	0.109576	0.1135	0.110481	0.108454	0.110399	0.108632	0.108748	0.109124	0.10988	0.108658	-	0.992604	0.2158
L24_L28	0.111355	0.110605	0.108813	0.109105	0.108585	0.11147	0.109567	0.109763	0.111327	0.107882	0.110331	0.109576	0.1135	0.110481	0.108454	0.110399	0.108632	0.108748	0.109124	0.10988	0.108658	-	0.992604	0.2158
L6_L23	0.0964265	0.0981491	0.0999053	0.0966052	0.10172	0.101027	0.0977451	0.098076	0.0982201	0.0969766	0.0995072	0.0986443	0.10043	0.1004	0.100889	0.100383	0.0967667	0.101607	0.100352	0.100701	0.100338	-	1.01054	0.217187
R6_R23	0.0964265	0.0981491	0.0999053	0.0966052	0.10172	0.101027	0.0977451	0.098076	0.0982201	0.0969766	0.0995072	0.0986443	0.10043	0.1004	0.100889	0.100383	0.0967667	0.101607	0.100352	0.100701	0.100338	-	1.01054	0.217187
R1_R10	0.0527536	0.054808	0.0537713	0.0542744	0.0568571	0.0541526	0.0555526	0.0555576	0.0544432	0.0558982	0.0556086	0.0550763	0.0569073	0.0545714	0.0554099	0.0554671	0.0548504	0.0557376	0.0559687	0.0567618	0.0552096	-	1.01132	0.219066
L1_L10	0.0527536	0.054808	0.0537713	0.0542744	0.0568571	0.0541526	0.0555526	0.0555576	0.0544432	0.0558982	0.0556086	0.0550763	0.0569073	0.0545714	0.0554099	0.0554671	0.0548504	0.0557376	0.0559687	0.0567618	0.0552096	-	1.01132	0.219066
L7_L9	0.038058	0.0389533	0.0371597	0.0368236	0.0396344	0.0383451	0.0387674	0.0381448	0.0376368	0.0378287	0.0379725	0.0379982	0.0387546	0.038869	0.0395053	0.0387268	0.0386984	0.0403986	0.037828	0.0387458	0.0383744	-	1.01302	0.219161
R7_R9	0.038058	0.0389533	0.0371597	0.0368236	0.0396344	0.0383451	0.0387674	0.0381448	0.0376368	0.0378287	0.0379725	0.0379982	0.0387546	0.038869	0.0395053	0.0387268	0.0386984	0.0403986	0.037828	0.0387458	0.0383744	-	1.01302	0.219161
L48_M6	0.113118	0.112317	0.112613	0.11406	0.1115	0.11436	0.114915	0.114413	0.114699	0.112321	0.115239	0.116268	0.112767	0.118522	0.115555	0.113501	0.110314	0.112863	0.114491	0.112937	0.114512	-	0.990587	0.221122
R48_M6	0.113118	0.112317	0.112613	0.11406	0.1115	0.11436	0.114915	0.114413	0.114699	0.112321	0.115239	0.116268	0.112767	0.118522	0.115555	0.113501	0.110314	0.112863	0.114491	0.112937	0.114512	-	0.990587	0.221122
L3_L20	0.0930479	0.0933793	0.0942607	0.0934828	0.0930168	0.0910612	0.0931992	0.0940732	0.0916284	0.0921291	0.093651	0.0941394	0.0939978	0.092832	0.0922286	0.0907524	0.0925404	0.0912622	0.0924673	0.0920178	0.0952134	-	0.992484	0.221198
R3_R20	0.0930479	0.0933793	0.0942607	0.0934828	0.0930168	0.0910612	0.0931992	0.0940732	0.0916284	0.0921291	0.093651	0.0941394	0.0939978	0.092832	0.0922286	0.0907524	0.0925404	0.0912622	0.0924673	0.0920178	0.0952134	-	0.992484	0.221198
R25_R29	0.108136	0.107556	0.107062	0.106642	0.105242	0.106519	0.108215	0.110046	0.107058	0.107224	0.106755	0.106997	0.107311	0.107817	0.109958	0.10454	0.10511	0.104398	0.108999	0.106072	0.10999	-	0.990842	0.22617
L25_L29	0.108136	0.107556	0.107062	0.106642	0.105242	0.106519	0.108215	0.110046	0.107058	0.107224	0.106755	0.106997	0.107311	0.107817	0.109958	0.10454	0.10511	0.104398	0.108999	0.106072	0.10999	-	0.990842	0.22617
R12_R21	0.0579239	0.0601736	0.059065	0.0557782	0.0578205	0.0558727	0.0591572	0.060021	0.0593603	0.0583586	0.0585201	0.0563458	0.0599621	0.0578578	0.0600504	0.0554335	0.0527534	0.0601572	0.0598703	0.0528487	0.0610205	-	0.975968	0.227774
L12_L21	0.0579239	0.0601736	0.059065	0.0557782	0.0578205	0.0558727	0.0591572	0.060021	0.0593603	0.0583586	0.0585201	0.0563458	0.0599621	0.0578578	0.0600504	0.0554335	0.0527534	0.0601572	0.0598703	0.0528487	0.0610205	-	0.975968	0.227774
R38_R41	0.110734	0.10818	0.107281	0.111494	0.109097	0.11271	0.110863	0.108962	0.11112	0.109496	0.113371	0.113605	0.110568	0.11138	0.112038	0.108813	0.105652	0.107921	0.111835	0.110689	0.11208	-	0.988908	0.227829
L38_L41	0.110734	0.10818	0.107281	0.111494	0.109097	0.11271	0.110863	0.108962	0.11112	0.109496	0.113371	0.113605	0.110568	0.11138	0.112038	0.108813	0.105652	0.107921	0.111835	0.110689	0.11208	-	0.988908	0.227829
R5_R8	0.118429	0.117543	0.113685	0.116159	0.114797	0.116026	0.117779	0.115673	0.116799	0.115936	0.116366	0.118339	0.115713	0.11519	0.118749	0.118783	0.11922	0.115751	0.116108	0.116534	0.117707	-	1.00748	0.228317
L5_L8	0.118429	0.117543	0.113685	0.116159	0.114797	0.116026	0.117779	0.115673	0.116799	0.115936	0.116366	0.118339	0.115713	0.11519	0.118749	0.118783	0.11922	0.115751	0.116108	0.116534	0.117707	-	1.00748	0.228317
R10_R28	0.210977	0.21136	0.20838	0.205671	0.209026	0.209019	0.20966	0.208167	0.208024	0.206108	0.207791	0.211521	0.208576	0.206744	0.208651	0.208635	0.208556	0.207537	0.20605	0.208545	0.206793	-	0.995404	0.229581
L10_L28	0.210977	0.21136	0.20838	0.205671	0.209026	0.209019	0.20966	0.208167	0.208024	0.206108	0.207791	0.211521	0.208576	0.206744	0.208651	0.208635	0.208556	0.207537	0.20605	0.208545	0.206793	-	0.995404	0.229581
R16_R24	0.130829	0.13245	0.130816	0.129888	0.131409	0.131105	0.132029	0.133128	0.130574	0.129788	0.13251	0.131744	0.132305	0.13234	0.133488	0.131599	0.132174	0.131034	0.133222	0.131688	0.134069	-	1.0051	0.230656
L16_L24	0.130829	0.13245	0.130816	0.129888	0.131409	0.131105	0.132029	0.133128	0.130574	0.129788	0.13251	0.131744	0.132305	0.13234	0.133488	0.131599	0.132174	0.131034	0.133222	0.131688	0.134069	-	1.0051	0.230656
R14_R22	0.0147772	0.0145171	0.0136302	0.0126645	0.0152693	0.0149146	0.016171	0.0145439	0.014547	0.0148269	0.014547	0.0143269	0.0154669	0.0152729	0.014614	0.0138549	0.0144304	0.0142227	0.0139713	0.0154024	0.0133826	-	0.96852	0.230858
L14_L22	0.0147772	0.0145171	0.0136302	0.0126645	0.0152693	0.0149146	0.016171	0.0145439	0.014547	0.0148269	0.014547	0.0143269	0.0154669	0.0152729	0.014614	0.0138549	0.0144304	0.0142227	0.0139713	0.0154024	0.0133826	-	0.96852	0.230858
R6_R13	0.0987119	0.0999869	0.101874	0.0996663	0.103032	0.10248	0.0995499	0.0993698	0.101102	0.0990411	0.101064	0.101649	0.102233	0.102008	0.102688	0.102128	0.0985779	0.10221	0.103343	0.102841	0.102114	-	1.00897	0.231685
L6_L13	0.0987119	0.0999869	0.101874	0.0996663	0.103032	0.10248	0.0995499	0.0993698	0.101102	0.0990411	0.101064	0.101649	0.102233	0.102008	0.102688	0.102128	0.0985779	0.10221	0.103343	0.102841	0.102114	-	1.00897	0.231685
R38_R39	0.134778	0.136753	0.136113	0.139451	0.137835	0.138716	0.136391	0.133956	0.135815	0.136147	0.136719	0.137724	0.136277	0.135402	0.135106	0.1339	0.134864	0.134819	0.135695	0.137018	0.137413	-	0.993692	0.232892
L38_L39	0.134778	0.136753	0.136113	0.139451	0.137835	0.138716	0.136391	0.133956	0.135815	0.136147	0.136719	0.137724	0.136277	0.135402	0.135106	0.1339	0.134864	0.134819	0.135695	0.137018	0.137413	-	0.993692	0.232892
L10_L23	0.0834185	0.0820615	0.0813812	0.078896	0.0786774	0.081207	0.0828273	0.0826314	0.0793115	0.0811973	0.0815987	0.0798563	0.0812924	0.0804239	0.0806096	0.0820294	0.0837832	0.081256	0.0816273	0.0807395	0.0814507	-	1.00973	0.235109
R10_R23	0.0834185	0.0820615	0.0813812	0.078896	0.0786774	0.081207	0.0828273	0.0826314	0.0793115	0.0811973	0.0815987	0.0798563	0.0812924	0.0804239	0.0806096	0.0820294	0.0837832	0.081256	0.0816273	0.0807395	0.0814507	-	1.00973	0.235109
L13_R13	0.00403592	0.0039013	0.00322015	0.00628607	0.00454943	0.00412586	0.00407974	0.00477261	0.00408493	0.00506577	0.00536741	0.00599616	0.00376813	0.00516545	0.00493198	0.00383439	0.00460932	0.0033439	0.00414347	0.00452162	0.00456555	-	0.901872	0.241838
R6_M1	0.133386	0.136131	0.136923	0.132481	0.135774	0.136387	0.134057	0.13498	0.134872	0.132899	0.135132	0.133459	0.135725	0.136921	0.135228	0.134444	0.134433	0.134481	0.135382	0.1331	0.133377	-	0.994411	0.242833
L6_M1	0.133386	0.136131	0.136923	0.132481	0.135774	0.136387	0.134057	0.13498	0.134872	0.132899	0.135132	0.133459	0.135725	0.136921	0.135228	0.134444	0.134433	0.134481	0.135382	0.1331	0.133377	-	0.994411	0.242833
L3_R3	0.105384	0.103538	0.105198	0.105645	0.108762	0.102482	0.104312	0.103058	0.106497	0.108579	0.104558	0.103001	0.10467	0.102985	0.10633	0.104682	0.110887	0.108997	0.102013	0.105973	0.105515	-	1.01281	0.245838
R4_R11	0.0989514	0.101572	0.0967668	0.0961753	0.0988945	0.0985329	0.100094	0.100812	0.0999227	0.0965267	0.0992551	0.0990252	0.0980039	0.0989936	0.0976714	0.0991856	0.100946	0.0997519	0.0991276	0.0997161	0.0985346	-	1.00807	0.248293
L4_L11	0.0989514	0.101572	0.0967668	0.0961753	0.0988945	0.0985329	0.100094	0.100812	0.0999227	0.0965267	0.0992551	0.0990252	0.0980039	0.0989936	0.0976714	0.0991856	0.100946	0.0997519	0.0991276	0.0997161	0.0985346	-	1.00807	0.248293
L31_L34	0.0628038	0.0614542	0.0611855	0.0629545	0.0603957	0.0603065	0.058965	0.0621151	0.063207	0.0614653	0.063072	0.0645837	0.0619253	0.0601048	0.0621439	0.0616959	0.0595521	0.0614301	0.0670582	0.0631363	0.0640296	-	1.01681	0.25257
R31_R34	0.0628038	0.0614542	0.0611855	0.0629545	0.0603957	0.0603065	0.058965	0.0621151	0.063207	0.0614653	0.063072	0.0645837	0.0619253	0.0601048	0.0621439	0.0616959	0.0595521	0.0614301	0.0670582	0.0631363	0.0640296	-	1.01681	0.25257
L13_R25	0.0392485	0.0395184	0.039583	0.0409596	0.038927	0.0381002	0.0396654	0.0406725	0.0401384	0.0401032	0.0398095	0.0417974	0.0380865	0.0403957	0.0411455	0.0378353	0.0362149	0.0372631	0.0418672	0.0380811	0.0425229	-	0.977113	0.253982
L19_L21	0.112839	0.113559	0.112451	0.110313	0.111765	0.111136	0.113335	0.113816	0.112625	0.112146	0.111522	0.110341	0.112844	0.112082	0.113827	0.109936	0.109928	0.113393	0.112713	0.107975	0.114448	-	0.991916	0.25692
R19_R21	0.112839	0.113559	0.112451	0.110313	0.111765	0.111136	0.113335	0.113816	0.112625	0.112146	0.111522	0.110341	0.112844	0.112082	0.113827	0.109936	0.109928	0.113393	0.112713	0.107975	0.114448	-	0.991916	0.25692
R23_R28	0.144613	0.145944	0.144117	0.141541	0.146032	0.145782	0.14415	0.144103	0.145323	0.143808	0.143396	0.142643	0.145303	0.144166	0.144032	0.14444	0.14248	0.145353	0.142089	0.144164	0.143282	-	0.995181	0.261192
L23_L28	0.144613	0.145944	0.144117	0.141541	0.146032	0.145782	0.14415	0.144103	0.145323	0.143808	0.143396	0.142643	0.145303	0.144166	0.144032	0.14444	0.14248	0.145353	0.142089	0.144164	0.143282	-	0.995181	0.261192
L22_R24	0.0613655	0.0606887	0.0603538	0.0581917	0.0635019	0.0627774	0.0615081	0.0610346	0.0600228	0.0606993	0.0614504	0.0616988	0.0588509	0.0597549	0.0633718	0.058887	0.0597966	0.0620845	0.0597817	0.0608262	0.0600171	-	0.987121	0.262856
L22_R23	0.0227077	0.0204231	0.0207164	0.0218823	0.0223559	0.0228178	0.0222242	0.0206161	0.0217799	0.0212209	0.0226867	0.0232159	0.0216944	0.0208995	0.0217452	0.0204027	0.0222875	0.0212887	0.0211525	0.0224768	0.0202064	-	0.977218	0.264065
R1_R23	0.125965	0.125845	0.124366	0.123195	0.126362	0.124975	0.126937	0.127194	0.120426	0.124206	0.126253	0.12513	0.127715	0.12461	0.125017	0.12679	0.127135	0.125296	0.126518	0.125533	0.125356	-	1.00712	0.264339
L1_L23	0.125965	0.125845	0.124366	0.123195	0.126362	0.124975	0.126937	0.127194	0.120426	0.124206	0.126253	0.12513	0.127715	0.12461	0.125017	0.12679	0.127135	0.125296	0.126518	0.125533	0.125356	-	1.00712	0.264339
R3_R17	0.0190126	0.0193755	0.0206656	0.0208035	0.0198443	0.0196469	0.0209606	0.0200034	0.0197462	0.0211397	0.0195266	0.0190042	0.0207198	0.0224031	0.0199276	0.0214236	0.0180794	0.0225434	0.0210789	0.0202774	0.0214066	-	1.03053	0.264934
L3_L17	0.0190126	0.0193755	0.0206656	0.0208035	0.0198443	0.0196469	0.0209606	0.0200034	0.0197462	0.0211397	0.0195266	0.0190042	0.0207198	0.0224031	0.0199276	0.0214236	0.0180794	0.0225434	0.0210789	0.0202774	0.0214066	-	1.03053	0.264934
R13_R25	0.0381533	0.0385426	0.0387031	0.0392682	0.0377125	0.0370037	0.0386097	0.0394133	0.0390534	0.0388229	0.0383242	0.040069	0.0371867	0.0391696	0.0400065	0.0366872	0.0348906	0.0363859	0.0407887	0.0368703	0.0412759	-	0.977945	0.265296
L13_L25	0.0381533	0.0385426	0.0387031	0.0392682	0.0377125	0.0370037	0.0386097	0.0394133	0.0390534	0.0388229	0.0383242	0.040069	0.0371867	0.0391696	0.0400065	0.0366872	0.0348906	0.0363859	0.0407887	0.0368703	0.0412759	-	0.977945	0.265296
R18_R28	0.176208	0.177381	0.174362	0.170487	0.173963	0.174875	0.176381	0.174185	0.1742	0.174253	0.172247	0.172288	0.17298	0.172388	0.172545	0.174795	0.17389	0.173195	0.171761	0.172574	0.171698	-	0.99465	0.269397
L18_L28	0.176208	0.177381	0.174362	0.170487	0.173963	0.174875	0.176381	0.174185	0.1742	0.174253	0.172247	0.172288	0.17298	0.172388	0.172545	0.174795	0.17389	0.173195	0.171761	0.172574	0.171698	-	0.99465	0.269397
R33_R35	0.0947253	0.0953249	0.097741	0.0945187	0.0962542	0.0914466	0.0941293	0.0886893	0.0930736	0.0959433	0.0864415	0.0919694	0.0932308	0.0919552	0.0917561	0.094949	0.103305	0.0941859	0.0891133	0.100865	0.0893222	-	1.02301	0.271399
L33_L35	0.0947253	0.0953249	0.097741	0.0945187	0.0962542	0.0914466	0.0941293	0.0886893	0.0930736	0.0959433	0.0864415	0.0919694	0.0932308	0.0919552	0.0917561	0.094949	0.103305	0.0941859	0.0891133	0.100865	0.0893222	-	1.02301	0.271399
L11_L21	0.0955682	0.0971067	0.0953516	0.0948529	0.092186	0.0937932	0.098115	0.0971725	0.0957736	0.0970431	0.0961248	0.093873	0.0949178	0.0960346	0.0974094	0.0952841	0.0925616	0.0950475	0.0972783	0.0890057	0.0978373	-	0.987608	0.272149
R11_R21	0.0955682	0.0971067	0.0953516	0.0948529	0.092186	0.0937932	0.098115	0.0971725	0.0957736	0.0970431	0.0961248	0.093873	0.0949178	0.0960346	0.0974094	0.0952841	0.0925616	0.0950475	0.0972783	0.0890057	0.0978373	-	0.987608	0.272149
L8_L10	0.0304618	0.0302552	0.0297109	0.0279312	0.0312304	0.0301097	0.0296411	0.0288178	0.0300328	0.0303036	0.0297716	0.0309338	0.0301251	0.0309721	0.0305982	0.0291004	0.0298296	0.030101	0.0296059	0.0296545	0.0296511	-	0.986607	0.276552
R8_R10	0.0304618	0.0302552	0.0297109	0.0279312	0.0312304	0.0301097	0.0296411	0.0288178	0.0300328	0.0303036	0.0297716	0.0309338	0.0301251	0.0309721	0.0305982	0.0291004	0.0298296	0.030101	0.0296059	0.0296545	0.0296511	-	0.986607	0.276552
R30_R40	0.255371	0.257896	0.255387	0.254344	0.257784	0.25615	0.256626	0.257689	0.254439	0.254084	0.254469	0.255264	0.256743	0.258337	0.25217	0.253705	0.255186	0.251	0.254814	0.258196	0.255559	-	0.995933	0.277247
L30_L40	0.255371	0.257896	0.255387	0.254344	0.257784	0.25615	0.256626	0.257689	0.254439	0.254084	0.254469	0.255264	0.256743	0.258337	0.25217	0.253705	0.255186	0.251	0.254814	0.258196	0.255559	-	0.995933	0.277247
L3_L29	0.0515862	0.052623	0.0531129	0.0544884	0.0545113	0.0517204	0.0537903	0.0532668	0.0525104	0.055148	0.0533181	0.0535776	0.0518064	0.0559324	0.0549058	0.0548805	0.0534912	0.0566734	0.0529501	0.0526774	0.0546725	-	1.01379	0.278259
R3_R29	0.0515862	0.052623	0.0531129	0.0544884	0.0545113	0.0517204	0.0537903	0.0532668	0.0525104	0.055148	0.0533181	0.0535776	0.0518064	0.0559324	0.0549058	0.0548805	0.0534912	0.0566734	0.0529501	0.0526774	0.0546725	-	1.01379	0.278259
R8_M2	0.0745516	0.0753953	0.0734596	0.0714228	0.0762296	0.0744828	0.0756854	0.0731158	0.0720211	0.0731821	0.0746996	0.0749091	0.0747856	0.0772474	0.0763614	0.07284	0.0741182	0.0742767	0.07446	0.0734079	0.073303	-	0.989678	0.279838
L8_M2	0.0745516	0.0753953	0.0734596	0.0714228	0.0762296	0.0744828	0.0756854	0.0731158	0.0720211	0.0731821	0.0746996	0.0749091	0.0747856	0.0772474	0.0763614	0.07284	0.0741182	0.0742767	0.07446	0.0734079	0.073303	-	0.989678	0.279838
R7_R23	0.117374	0.117578	0.116512	0.113507	0.115553	0.116089	0.117921	0.117603	0.114436	0.115923	0.117109	0.114655	0.116687	0.116031	0.115962	0.118078	0.119164	0.11731	0.116552	0.114976	0.115475	-	1.00628	0.28105
L7_L23	0.117374	0.117578	0.116512	0.113507	0.115553	0.116089	0.117921	0.117603	0.114436	0.115923	0.117109	0.114655	0.116687	0.116031	0.115962	0.118078	0.119164	0.11731	0.116552	0.114976	0.115475	-	1.00628	0.28105
R39_M3	0.11547	0.11579	0.119106	0.114783	0.125511	0.113486	0.113133	0.114338	0.115502	0.112774	0.107897	0.116379	0.112496	0.113668	0.111679	0.117295	0.124413	0.117147	0.11502	0.112949	0.114524	-	1.01821	0.283315
L39_M3	0.11547	0.11579	0.119106	0.114783	0.125511	0.113486	0.113133	0.114338	0.115502	0.112774	0.107897	0.116379	0.112496	0.113668	0.111679	0.117295	0.124413	0.117147	0.11502	0.112949	0.114524	-	1.01821	0.283315
L3_L26	0.0867213	0.0857084	0.0851235	0.0850066	0.0844666	0.082534	0.086735	0.08389	0.0830047	0.0857295	0.0854403	0.088131	0.0832103	0.0834161	0.0841498	0.0838882	0.085363	0.084949	0.0835939	0.0839424	0.083014	-	0.991054	0.28412
R3_R26	0.0867213	0.0857084	0.0851235	0.0850066	0.0844666	0.082534	0.086735	0.08389	0.0830047	0.0857295	0.0854403	0.088131	0.0832103	0.0834161	0.0841498	0.0838882	0.085363	0.084949	0.0835939	0.0839424	0.083014	-	0.991054	0.28412
R22_M1	0.0496957	0.0512627	0.0514867	0.0499696	0.0471356	0.0480146	0.0511075	0.0513403	0.0507976	0.0502786	0.049394	0.0476308	0.0492341	0.0512822	0.0479035	0.0496844	0.0521816	0.0477037	0.0488361	0.0459671	0.0489181	-	0.982176	0.285308
L22_M1	0.0496957	0.0512627	0.0514867	0.0499696	0.0471356	0.0480146	0.0511075	0.0513403	0.0507976	0.0502786	0.049394	0.0476308	0.0492341	0.0512822	0.0479035	0.0496844	0.0521816	0.0477037	0.0488361	0.0459671	0.0489181	-	0.982176	0.285308
L2_R2	0.00403789	0.00589563	0.00519494	0.0057003	0.00561055	0.00397136	0.00497509	0.0057726	0.00487237	0.00461957	0.00552628	0.00661517	0.0064653	0.00624569	0.00421761	0.00542693	0.00344981	0.00641516	0.00337857	0.00558831	0.0045672	-	0.903972	0.287058
L24_R25	0.0290854	0.0292951	0.0311049	0.030051	0.0332646	0.0299621	0.029006	0.0301896	0.030122	0.0315574	0.0303762	0.0314557	0.0259641	0.028645	0.0300463	0.0313738	0.0309006	0.0318756	0.0290704	0.0310677	0.0304483	-	1.02603	0.289006
R8_R17	0.0882647	0.0885857	0.0862194	0.0850416	0.0881086	0.0856472	0.0880441	0.086185	0.0874152	0.087655	0.0872352	0.0868941	0.0863295	0.0881609	0.0882478	0.0877439	0.0889195	0.0882002	0.0864038	0.0870082	0.0882276	-	1.00629	0.293183
L8_L17	0.0882647	0.0885857	0.0862194	0.0850416	0.0881086	0.0856472	0.0880441	0.086185	0.0874152	0.087655	0.0872352	0.0868941	0.0863295	0.0881609	0.0882478	0.0877439	0.0889195	0.0882002	0.0864038	0.0870082	0.0882276	-	1.00629	0.293183
R45_M6	0.109528	0.106914	0.107614	0.109301	0.106279	0.110384	0.111439	0.110885	0.111207	0.107286	0.110103	0.111367	0.10769	0.113099	0.108843	0.109832	0.107175	0.106556	0.109284	0.108782	0.109409	-	0.991262	0.295091
L45_M6	0.109528	0.106914	0.107614	0.109301	0.106279	0.110384	0.111439	0.110885	0.111207	0.107286	0.110103	0.111367	0.10769	0.113099	0.108843	0.109832	0.107175	0.106556	0.109284	0.108782	0.109409	-	0.991262	0.295091
R7_R28	0.233701	0.236964	0.232721	0.228742	0.234755	0.23308	0.234279	0.232403	0.232774	0.233201	0.231432	0.230068	0.233001	0.232089	0.231759	0.233169	0.23403	0.232432	0.229789	0.231176	0.229929	-	0.995802	0.295186
L7_L28	0.233701	0.236964	0.232721	0.228742	0.234755	0.23308	0.234279	0.232403	0.232774	0.233201	0.231432	0.230068	0.233001	0.232089	0.231759	0.233169	0.23403	0.232432	0.229789	0.231176	0.229929	-	0.995802	0.295186
R11_R23	0.0676648	0.0657986	0.0663937	0.0649349	0.0632981	0.0658062	0.0678635	0.0673838	0.0647844	0.0671463	0.0662515	0.0644852	0.0647749	0.0665127	0.065386	0.0673747	0.0672353	0.0662729	0.0672594	0.0656685	0.0653556	-	1.00954	0.296149
L11_L23	0.0676648	0.0657986	0.0663937	0.0649349	0.0632981	0.0658062	0.0678635	0.0673838	0.0647844	0.0671463	0.0662515	0.0644852	0.0647749	0.0665127	0.065386	0.0673747	0.0672353	0.0662729	0.0672594	0.0656685	0.0653556	-	1.00954	0.296149
R8_R23	0.111155	0.10988	0.10877	0.104633	0.107081	0.108254	0.109639	0.108295	0.106433	0.107322	0.10882	0.107217	0.108334	0.108255	0.109026	0.108416	0.111224	0.109035	0.108465	0.108528	0.108116	-	1.00699	0.296787
L8_L23	0.111155	0.10988	0.10877	0.104633	0.107081	0.108254	0.109639	0.108295	0.106433	0.107322	0.10882	0.107217	0.108334	0.108255	0.109026	0.108416	0.111224	0.109035	0.108465	0.108528	0.108116	-	1.00699	0.296787
L11_M2	0.0328955	0.0331206	0.0345892	0.0347606	0.0359254	0.0344685	0.0355285	0.0339774	0.0326829	0.0362526	0.0340987	0.0340629	0.0336492	0.037396	0.0355857	0.0341919	0.0329319	0.0345582	0.03554	0.0335916	0.032879	-	0.981189	0.297438
R11_M2	0.0328955	0.0331206	0.0345892	0.0347606	0.0359254	0.0344685	0.0355285	0.0339774	0.0326829	0.0362526	0.0340987	0.0340629	0.0336492	0.037396	0.0355857	0.0341919	0.0329319	0.0345582	0.03554	0.0335916	0.032879	-	0.981189	0.297438
R42_R47	0.0661103	0.0675603	0.0678835	0.0652059	0.0657439	0.066642	0.0664296	0.0633288	0.0615894	0.0616998	0.0657559	0.0684275	0.0669933	0.0676928	0.0630024	0.0648316	0.0643409	0.06319	0.064996	0.0642835	0.0660171	-	0.984841	0.307323
L42_L47	0.0661103	0.0675603	0.0678835	0.0652059	0.0657439	0.066642	0.0664296	0.0633288	0.0615894	0.0616998	0.0657559	0.0684275	0.0669933	0.0676928	0.0630024	0.0648316	0.0643409	0.06319	0.064996	0.0642835	0.0660171	-	0.984841	0.307323
R1_R28	0.246479	0.249272	0.244581	0.241795	0.249643	0.246095	0.247245	0.245258	0.241307	0.245843	0.243681	0.243843	0.247521	0.245444	0.244833	0.245717	0.245267	0.244962	0.242611	0.245332	0.242761	-	0.995597	0.311992
L1_L28	0.246479	0.249272	0.244581	0.241795	0.249643	0.246095	0.247245	0.245258	0.241307	0.245843	0.243681	0.243843	0.247521	0.245444	0.244833	0.245717	0.245267	0.244962	0.242611	0.245332	0.242761	-	0.995597	0.311992
R5_R21	0.0948662	0.0956691	0.0979869	0.0955665	0.0989741	0.0947689	0.0968861	0.0963521	0.0976722	0.0984632	0.096215	0.0940612	0.0973254	0.0983618	0.0984297	0.0965653	0.0962358	0.101909	0.0968958	0.0961785	0.0981068	-	1.00904	0.312686
L5_L21	0.0948662	0.0956691	0.0979869	0.0955665	0.0989741	0.0947689	0.0968861	0.0963521	0.0976722	0.0984632	0.096215	0.0940612	0.0973254	0.0983618	0.0984297	0.0965653	0.0962358	0.101909	0.0968958	0.0961785	0.0981068	-	1.00904	0.312686
L12_L20	0.0574879	0.0589501	0.0581941	0.055101	0.0570908	0.0549069	0.0570084	0.0596842	0.0569181	0.0566765	0.0569207	0.0560626	0.0572451	0.0564609	0.0562712	0.0554143	0.056494	0.0575338	0.0588787	0.0582621	0.0594116	-	1.0117	0.313979
R12_R20	0.0574879	0.0589501	0.0581941	0.055101	0.0570908	0.0549069	0.0570084	0.0596842	0.0569181	0.0566765	0.0569207	0.0560626	0.0572451	0.0564609	0.0562712	0.0554143	0.056494	0.0575338	0.0588787	0.0582621	0.0594116	-	1.0117	0.313979
L33_L34	0.00582641	0.00770751	0.00977251	0.00882157	0.00809699	0.00861192	0.00738814	0.00614161	0.00508753	0.00656619	0.00586093	0.00900987	0.00569149	0.0073668	0.00821053	0.00543467	0.00721662	0.00434971	0.00759386	0.00760442	0.00762157	-	0.903705	0.314342
R33_R34	0.00582641	0.00770751	0.00977251	0.00882157	0.00809699	0.00861192	0.00738814	0.00614161	0.00508753	0.00656619	0.00586093	0.00900987	0.00569149	0.0073668	0.00821053	0.00543467	0.00721662	0.00434971	0.00759386	0.00760442	0.00762157	-	0.903705	0.314342
L21_L26	0.105409	0.10587	0.108711	0.107944	0.111787	0.109302	0.106362	0.107382	0.108842	0.106482	0.109367	0.110654	0.109176	0.110548	0.109538	0.108371	0.108069	0.108117	0.107221	0.108361	0.105752	-	0.992228	0.316089
R21_R26	0.105409	0.10587	0.108711	0.107944	0.111787	0.109302	0.106362	0.107382	0.108842	0.106482	0.109367	0.110654	0.109176	0.110548	0.109538	0.108371	0.108069	0.108117	0.107221	0.108361	0.105752	-	0.992228	0.316089
L7_L21	0.146375	0.150118	0.146835	0.144586	0.145876	0.145294	0.149474	0.148405	0.146373	0.147312	0.147997	0.145071	0.14785	0.146798	0.149347	0.147173	0.145354	0.147512	0.147656	0.139328	0.149196	-	0.992228	0.316707
R7_R21	0.146375	0.150118	0.146835	0.144586	0.145876	0.145294	0.149474	0.148405	0.146373	0.147312	0.147997	0.145071	0.14785	0.146798	0.149347	0.147173	0.145354	0.147512	0.147656	0.139328	0.149196	-	0.992228	0.316707
L8_R8	0.00270052	0.0032435	0.00323341	0.00365254	0.00288676	0.00300998	0.00267204	0.00234886	0.00268401	0.0030389	0.00286829	0.0029753	0.00306463	0.00284982	0.00336562	0.00255889	0.00381885	0.00354322	0.00273362	0.00343593	0.00287276	-	1.0631	0.318023
L10_M2	0.0448107	0.0461389	0.0447815	0.0440287	0.0458588	0.0458889	0.0472848	0.045771	0.0436862	0.0463648	0.0457525	0.0447821	0.0463246	0.0476513	0.0465129	0.0448516	0.0457671	0.0454249	0.0458758	0.0443484	0.045028	-	0.989209	0.3213
R10_M2	0.0448107	0.0461389	0.0447815	0.0440287	0.0458588	0.0458889	0.0472848	0.045771	0.0436862	0.0463648	0.0457525	0.0447821	0.0463246	0.0476513	0.0465129	0.0448516	0.0457671	0.0454249	0.0458758	0.0443484	0.045028	-	0.989209	0.3213
R23_M2	0.0465236	0.0436264	0.0447005	0.0430124	0.0420058	0.0438361	0.04383	0.0454408	0.0437811	0.0446976	0.0446421	0.0426496	0.0437499	0.042124	0.0423833	0.0446765	0.0452856	0.0437418	0.0449674	0.0441912	0.0433391	-	1.01294	0.321377
L23_M2	0.0465236	0.0436264	0.0447005	0.0430124	0.0420058	0.0438361	0.04383	0.0454408	0.0437811	0.0446976	0.0446421	0.0426496	0.0437499	0.042124	0.0423833	0.0446765	0.0452856	0.0437418	0.0449674	0.0441912	0.0433391	-	1.01294	0.321377
L21_L28	0.125412	0.12494	0.124618	0.121658	0.128205	0.127339	0.123874	0.126617	0.126601	0.124293	0.124987	0.123339	0.1263	0.126171	0.124232	0.125845	0.126864	0.128128	0.123827	0.131179	0.122031	-	1.00857	0.324593
R21_R28	0.125412	0.12494	0.124618	0.121658	0.128205	0.127339	0.123874	0.126617	0.126601	0.124293	0.124987	0.123339	0.1263	0.126171	0.124232	0.125845	0.126864	0.128128	0.123827	0.131179	0.122031	-	1.00857	0.324593
R18_R22	0.0532481	0.0552082	0.0539302	0.0544175	0.0502238	0.0532563	0.0561142	0.0547799	0.0540608	0.0555666	0.0528563	0.051897	0.0517812	0.0539898	0.0538921	0.0564793	0.0546376	0.0534809	0.0550185	0.0525481	0.0543128	-	1.01362	0.325396
L18_L22	0.0532481	0.0552082	0.0539302	0.0544175	0.0502238	0.0532563	0.0561142	0.0547799	0.0540608	0.0555666	0.0528563	0.051897	0.0517812	0.0539898	0.0538921	0.0564793	0.0546376	0.0534809	0.0550185	0.0525481	0.0543128	-	1.01362	0.325396
L5_L17	0.0568287	0.0552247	0.0528649	0.0560526	0.0514195	0.0549164	0.0558217	0.0558162	0.0535368	0.053756	0.0533114	0.0563765	0.0528259	0.0529956	0.0540797	0.0563697	0.057563	0.0531966	0.0544621	0.0551685	0.0542132	-	1.01423	0.326811
R5_R17	0.0568287	0.0552247	0.0528649	0.0560526	0.0514195	0.0549164	0.0558217	0.0558162	0.0535368	0.053756	0.0533114	0.0563765	0.0528259	0.0529956	0.0540797	0.0563697	0.057563	0.0531966	0.0544621	0.0551685	0.0542132	-	1.01423	0.326811
R20_M1	0.0921793	0.0940094	0.0932241	0.0904368	0.0897209	0.0895697	0.0926735	0.0939989	0.0909808	0.0911447	0.0915028	0.0900426	0.0911977	0.0919683	0.0896288	0.0896477	0.0931061	0.0887352	0.0918073	0.0891139	0.0919086	-	0.991633	0.329642
L20_M1	0.0921793	0.0940094	0.0932241	0.0904368	0.0897209	0.0895697	0.0926735	0.0939989	0.0909808	0.0911447	0.0915028	0.0900426	0.0911977	0.0919683	0.0896288	0.0896477	0.0931061	0.0887352	0.0918073	0.0891139	0.0919086	-	0.991633	0.329642
L30_L39	0.256606	0.259604	0.25789	0.258319	0.260254	0.257826	0.258514	0.259043	0.257157	0.2576	0.255537	0.257522	0.257417	0.258354	0.25346	0.255893	0.257941	0.253175	0.255798	0.260741	0.256951	-	0.996415	0.330061
R30_R39	0.256606	0.259604	0.25789	0.258319	0.260254	0.257826	0.258514	0.259043	0.257157	0.2576	0.255537	0.257522	0.257417	0.258354	0.25346	0.255893	0.257941	0.253175	0.255798	0.260741	0.256951	-	0.996415	0.330061
R45_M4	0.166829	0.165898	0.165734	0.167111	0.165429	0.167623	0.164373	0.165892	0.168231	0.16559	0.168372	0.16701	0.16468	0.163599	0.165141	0.167326	0.167809	0.164787	0.167833	0.165563	0.167252	-	1.00398	0.330379
L45_M4	0.166829	0.165898	0.165734	0.167111	0.165429	0.167623	0.164373	0.165892	0.168231	0.16559	0.168372	0.16701	0.16468	0.163599	0.165141	0.167326	0.167809	0.164787	0.167833	0.165563	0.167252	-	1.00398	0.330379
L23_R23	0.00388323	0.00438705	0.00386336	0.009058	0.00446673	0.00477917	0.00399091	0.00378205	0.00736104	0.00545051	0.00521244	0.00777006	0.00467502	0.00472706	0.00577775	0.00439247	0.0058871	0.001493	0.00521097	0.00537142	0.00473592	-	0.85531	0.330478
R30_R38	0.16175	0.164727	0.164107	0.161266	0.164789	0.164042	0.1616	0.16439	0.158341	0.161173	0.159606	0.160705	0.1626	0.164778	0.160197	0.164476	0.166141	0.160287	0.161868	0.165643	0.16153	-	1.00649	0.332273
L30_L38	0.16175	0.164727	0.164107	0.161266	0.164789	0.164042	0.1616	0.16439	0.158341	0.161173	0.159606	0.160705	0.1626	0.164778	0.160197	0.164476	0.166141	0.160287	0.161868	0.165643	0.16153	-	1.00649	0.332273
R19_R24	0.113515	0.111932	0.110737	0.109718	0.10854	0.112317	0.112536	0.112785	0.11121	0.108689	0.110213	0.111396	0.111644	0.110559	0.112811	0.109214	0.110236	0.108655	0.112236	0.109281	0.113231	-	0.993127	0.334303
L19_L24	0.113515	0.111932	0.110737	0.109718	0.10854	0.112317	0.112536	0.112785	0.11121	0.108689	0.110213	0.111396	0.111644	0.110559	0.112811	0.109214	0.110236	0.108655	0.112236	0.109281	0.113231	-	0.993127	0.334303
L11_M1	0.0228365	0.0226643	0.025299	0.0245208	0.0255021	0.0244708	0.0231688	0.0230579	0.0226526	0.026466	0.0236931	0.0230822	0.0235917	0.0244712	0.0245209	0.0235914	0.0211738	0.0226527	0.024737	0.0248389	0.0235478	-	0.975989	0.338703
R11_M1	0.0228365	0.0226643	0.025299	0.0245208	0.0255021	0.0244708	0.0231688	0.0230579	0.0226526	0.026466	0.0236931	0.0230822	0.0235917	0.0244712	0.0245209	0.0235914	0.0211738	0.0226527	0.024737	0.0248389	0.0235478	-	0.975989	0.338703
L10_L21	0.111842	0.113607	0.111043	0.109378	0.108095	0.109668	0.113489	0.112621	0.110403	0.111405	0.111828	0.109829	0.111818	0.11024	0.113087	0.110535	0.109266	0.110463	0.112039	0.104058	0.114538	-	0.990347	0.338978
R10_R21	0.111842	0.113607	0.111043	0.109378	0.108095	0.109668	0.113489	0.112621	0.110403	0.111405	0.111828	0.109829	0.111818	0.11024	0.113087	0.110535	0.109266	0.110463	0.112039	0.104058	0.114538	-	0.990347	0.338978
R1_R15	0.0615878	0.0625615	0.0596354	0.0599412	0.0622941	0.0609457	0.0631766	0.0613371	0.0560986	0.0632881	0.059426	0.0593564	0.0609381	0.0632779	0.0629232	0.0619716	0.0603492	0.0616252	0.0588504	0.0585599	0.06011	-	0.985687	0.34022
L1_L15	0.0615878	0.0625615	0.0596354	0.0599412	0.0622941	0.0609457	0.0631766	0.0613371	0.0560986	0.0632881	0.059426	0.0593564	0.0609381	0.0632779	0.0629232	0.0619716	0.0603492	0.0616252	0.0588504	0.0585599	0.06011	-	0.985687	0.34022
L12_L23	0.0292805	0.0277176	0.029007	0.0247747	0.0277701	0.0272137	0.0280598	0.0294366	0.0275734	0.0269855	0.0280185	0.0262754	0.0292384	0.0273088	0.0271211	0.0268436	0.026788	0.0305936	0.0291732	0.0287222	0.0278774	-	1.02216	0.342665
R12_R23	0.0292805	0.0277176	0.029007	0.0247747	0.0277701	0.0272137	0.0280598	0.0294366	0.0275734	0.0269855	0.0280185	0.0262754	0.0292384	0.0273088	0.0271211	0.0268436	0.026788	0.0305936	0.0291732	0.0287222	0.0278774	-	1.02216	0.342665
L7_L8	0.0389158	0.0381439	0.0373032	0.0370347	0.0393105	0.0393384	0.0398782	0.038875	0.0379042	0.0383881	0.0383244	0.0388681	0.038534	0.0390778	0.0404046	0.0389563	0.0374589	0.0385793	0.0383381	0.0379934	0.0385046	-	0.990135	0.344256
R7_R8	0.0389158	0.0381439	0.0373032	0.0370347	0.0393105	0.0393384	0.0398782	0.038875	0.0379042	0.0383881	0.0383244	0.0388681	0.038534	0.0390778	0.0404046	0.0389563	0.0374589	0.0385793	0.0383381	0.0379934	0.0385046	-	0.990135	0.344256
L18_R18	0.0793443	0.0801911	0.0795225	0.0814623	0.0797368	0.0829489	0.0832814	0.0790402	0.0819966	0.083331	0.0805516	0.0786923	0.080741	0.0804898	0.0839342	0.0804873	0.079616	0.0817122	0.0802259	0.0805591	0.0791928	-	0.991129	0.345325
L17_M2	0.0610846	0.0608933	0.0610861	0.0612496	0.0612633	0.0596681	0.0609601	0.0600515	0.0609209	0.0609777	0.0601619	0.0609636	0.0607423	0.0610206	0.0608284	0.0605994	0.0629925	0.0615968	0.0595757	0.0609479	0.0610112	-	1.00541	0.345327
R17_M2	0.0610846	0.0608933	0.0610861	0.0612496	0.0612633	0.0596681	0.0609601	0.0600515	0.0609209	0.0609777	0.0601619	0.0609636	0.0607423	0.0610206	0.0608284	0.0605994	0.0629925	0.0615968	0.0595757	0.0609479	0.0610112	-	1.00541	0.345327
R4_R24	0.0717913	0.0693702	0.0708102	0.0749654	0.0681848	0.0723931	0.0739453	0.0708688	0.0712312	0.0694859	0.0726128	0.0741891	0.0755165	0.0723759	0.0727106	0.0729025	0.0719644	0.070895	0.0745639	0.0728111	0.0745126	-	1.01265	0.345462
L4_L24	0.0717913	0.0693702	0.0708102	0.0749654	0.0681848	0.0723931	0.0739453	0.0708688	0.0712312	0.0694859	0.0726128	0.0741891	0.0755165	0.0723759	0.0727106	0.0729025	0.0719644	0.070895	0.0745639	0.0728111	0.0745126	-	1.01265	0.345462
L10_L13	0.0777281	0.0784162	0.0773314	0.0743695	0.0754366	0.0783817	0.0783064	0.0783221	0.0760254	0.0766947	0.0774545	0.0743489	0.0777034	0.0762228	0.0771503	0.0782321	0.0806973	0.077706	0.0755519	0.0764447	0.077105	-	1.00906	0.346785
R10_R13	0.0777281	0.0784162	0.0773314	0.0743695	0.0754366	0.0783817	0.0783064	0.0783221	0.0760254	0.0766947	0.0774545	0.0743489	0.0777034	0.0762228	0.0771503	0.0782321	0.0806973	0.077706	0.0755519	0.0764447	0.077105	-	1.00906	0.346785
R8_R29	0.0560659	0.05528	0.0544419	0.0515132	0.0546718	0.0540702	0.0547479	0.052648	0.0546714	0.0538716	0.0537897	0.0526064	0.0547299	0.0545727	0.053974	0.0544994	0.0556284	0.0549868	0.0530205	0.0545704	0.0549656	-	1.00927	0.347864
L8_L29	0.0560659	0.05528	0.0544419	0.0515132	0.0546718	0.0540702	0.0547479	0.052648	0.0546714	0.0538716	0.0537897	0.0526064	0.0547299	0.0545727	0.053974	0.0544994	0.0556284	0.0549868	0.0530205	0.0545704	0.0549656	-	1.00927	0.347864
R19_M2	0.0640579	0.0637677	0.0637695	0.0641808	0.0642794	0.0632924	0.0642071	0.0632867	0.0639999	0.0644789	0.0630376	0.0636796	0.0637741	0.063548	0.0639338	0.0639638	0.0646714	0.0654921	0.0629694	0.0637788	0.0636332	-	1.00416	0.347907
L19_M2	0.0640579	0.0637677	0.0637695	0.0641808	0.0642794	0.0632924	0.0642071	0.0632867	0.0639999	0.0644789	0.0630376	0.0636796	0.0637741	0.063548	0.0639338	0.0639638	0.0646714	0.0654921	0.0629694	0.0637788	0.0636332	-	1.00416	0.347907
R12_R25	0.0589821	0.0601558	0.0609502	0.0575697	0.0592884	0.0583072	0.0592612	0.0620549	0.0609533	0.0589701	0.0594953	0.0584941	0.0600427	0.0592527	0.0613177	0.0565626	0.0562859	0.0598184	0.0608926	0.0581818	0.0618828	-	0.987671	0.348566
L12_L25	0.0589821	0.0601558	0.0609502	0.0575697	0.0592884	0.0583072	0.0592612	0.0620549	0.0609533	0.0589701	0.0594953	0.0584941	0.0600427	0.0592527	0.0613177	0.0565626	0.0562859	0.0598184	0.0608926	0.0581818	0.0618828	-	0.987671	0.348566
L1_L4	0.158067	0.162302	0.15654	0.154506	0.162164	0.157669	0.160068	0.161026	0.155965	0.156349	0.158857	0.158301	0.16008	0.157408	0.157177	0.159614	0.160823	0.160408	0.158217	0.159311	0.157944	-	1.00602	0.349431
R1_R4	0.158067	0.162302	0.15654	0.154506	0.162164	0.157669	0.160068	0.161026	0.155965	0.156349	0.158857	0.158301	0.16008	0.157408	0.157177	0.159614	0.160823	0.160408	0.158217	0.159311	0.157944	-	1.00602	0.349431
L42_L44	0.0832806	0.0838309	0.084874	0.0818428	0.0831	0.083792	0.0825069	0.0818537	0.0799158	0.0804656	0.0847811	0.0854241	0.0826272	0.0850542	0.0829369	0.0819051	0.0802312	0.0867336	0.0810198	0.080769	0.082706	-	0.98967	0.349745
R42_R44	0.0832806	0.0838309	0.084874	0.0818428	0.0831	0.083792	0.0825069	0.0818537	0.0799158	0.0804656	0.0847811	0.0854241	0.0826272	0.0850542	0.0829369	0.0819051	0.0802312	0.0867336	0.0810198	0.080769	0.082706	-	0.98967	0.349745
L1_L21	0.1558	0.159334	0.155439	0.154997	0.157289	0.154908	0.159352	0.158499	0.152887	0.156426	0.157798	0.156331	0.159476	0.156067	0.159036	0.15663	0.153629	0.156148	0.158174	0.150226	0.159862	-	0.992792	0.350442
R1_R21	0.1558	0.159334	0.155439	0.154997	0.157289	0.154908	0.159352	0.158499	0.152887	0.156426	0.157798	0.156331	0.159476	0.156067	0.159036	0.15663	0.153629	0.156148	0.158174	0.150226	0.159862	-	0.992792	0.350442
R1_R11	0.0665364	0.0681872	0.0679948	0.0672192	0.0725769	0.0679346	0.0681866	0.0684343	0.0652823	0.0678765	0.0686565	0.0682484	0.0712818	0.0673768	0.0691676	0.0687459	0.0685772	0.0694452	0.0686364	0.069732	0.0690416	-	1.01023	0.352733
L1_L11	0.0665364	0.0681872	0.0679948	0.0672192	0.0725769	0.0679346	0.0681866	0.0684343	0.0652823	0.0678765	0.0686565	0.0682484	0.0712818	0.0673768	0.0691676	0.0687459	0.0685772	0.0694452	0.0686364	0.069732	0.0690416	-	1.01023	0.352733
R17_R18	0.0348451	0.0354555	0.034825	0.0346991	0.0353746	0.033336	0.0343542	0.0346567	0.0346917	0.0337826	0.0343174	0.0351105	0.0335614	0.0351108	0.0327134	0.035501	0.0372355	0.0345949	0.0327978	0.0338203	0.0356625	-	1.01392	0.354255
L17_L18	0.0348451	0.0354555	0.034825	0.0346991	0.0353746	0.033336	0.0343542	0.0346567	0.0346917	0.0337826	0.0343174	0.0351105	0.0335614	0.0351108	0.0327134	0.035501	0.0372355	0.0345949	0.0327978	0.0338203	0.0356625	-	1.01392	0.354255
L25_R26	0.117561	0.11721	0.120414	0.121889	0.12167	0.121512	0.117739	0.117669	0.120146	0.117597	0.121531	0.1246	0.119159	0.120994	0.120501	0.121264	0.119604	0.117237	0.118888	0.118617	0.119076	-	0.992514	0.354669
L18_L26	0.112445	0.111683	0.112362	0.112115	0.111371	0.109871	0.114846	0.111467	0.111439	0.112254	0.112	0.115549	0.109093	0.112397	0.111024	0.114271	0.112014	0.111134	0.110369	0.109103	0.110535	-	0.993244	0.355197
R18_R26	0.112445	0.111683	0.112362	0.112115	0.111371	0.109871	0.114846	0.111467	0.111439	0.112254	0.112	0.115549	0.109093	0.112397	0.111024	0.114271	0.112014	0.111134	0.110369	0.109103	0.110535	-	0.993244	0.355197
L36_L37	0.0744203	0.0769772	0.0820774	0.073722	0.0754647	0.0736693	0.0720873	0.0746214	0.0722313	0.0741525	0.0769552	0.0747092	0.0770939	0.0768864	0.0714678	0.0728454	0.0710193	0.078309	0.0785223	0.0807966	0.0772551	-	1.01805	0.358425
R36_R37	0.0744203	0.0769772	0.0820774	0.073722	0.0754647	0.0736693	0.0720873	0.0746214	0.0722313	0.0741525	0.0769552	0.0747092	0.0770939	0.0768864	0.0714678	0.0728454	0.0710193	0.078309	0.0785223	0.0807966	0.0772551	-	1.01805	0.358425
R39_R41	0.0657115	0.0686054	0.0681718	0.0673733	0.0666008	0.0672382	0.0673671	0.0679692	0.0673663	0.0649553	0.067571	0.0681474	0.0675011	0.0655007	0.0665747	0.0646398	0.0666188	0.0683734	0.0694045	0.0690286	0.068094	-	1.00869	0.358945
L39_L41	0.0657115	0.0686054	0.0681718	0.0673733	0.0666008	0.0672382	0.0673671	0.0679692	0.0673663	0.0649553	0.067571	0.0681474	0.0675011	0.0655007	0.0665747	0.0646398	0.0666188	0.0683734	0.0694045	0.0690286	0.068094	-	1.00869	0.358945
L13_R22	0.0196232	0.0183003	0.0182506	0.0187376	0.0205097	0.0206759	0.0200134	0.018629	0.0187754	0.0189634	0.0204453	0.0201071	0.0189342	0.0188527	0.019682	0.018225	0.0199573	0.0199459	0.0175587	0.0198342	0.018242	-	0.97903	0.361373
L9_L21	0.123787	0.125179	0.12315	0.120232	0.119556	0.121199	0.125271	0.123898	0.121888	0.122524	0.124598	0.121196	0.124423	0.122435	0.12596	0.12252	0.120572	0.123379	0.12355	0.115012	0.126157	-	0.990615	0.363324
R9_R21	0.123787	0.125179	0.12315	0.120232	0.119556	0.121199	0.125271	0.123898	0.121888	0.122524	0.124598	0.121196	0.124423	0.122435	0.12596	0.12252	0.120572	0.123379	0.12355	0.115012	0.126157	-	0.990615	0.363324
R18_R21	0.0967331	0.0989156	0.0964637	0.0944835	0.0937249	0.0958073	0.100277	0.0981695	0.0964063	0.0981719	0.0965931	0.0940267	0.0954784	0.0961808	0.0988517	0.0964734	0.0937871	0.0975063	0.0978977	0.0906853	0.0978153	-	0.989746	0.363327
L18_L21	0.0967331	0.0989156	0.0964637	0.0944835	0.0937249	0.0958073	0.100277	0.0981695	0.0964063	0.0981719	0.0965931	0.0940267	0.0954784	0.0961808	0.0988517	0.0964734	0.0937871	0.0975063	0.0978977	0.0906853	0.0978153	-	0.989746	0.363327
L13_R24	0.047408	0.0476091	0.0466445	0.0473688	0.0481584	0.0468051	0.047706	0.0481911	0.0471479	0.0482826	0.047201	0.0492454	0.0448978	0.0477729	0.0496994	0.0461499	0.0450779	0.0465598	0.0489003	0.0469046	0.0487458	-	0.988388	0.364605
L43_L48	0.0704366	0.0699837	0.0699472	0.07146	0.0702671	0.0723815	0.071285	0.0711005	0.0716589	0.0694208	0.0734423	0.0742089	0.072124	0.0718848	0.0733048	0.0712718	0.0689492	0.0716861	0.0715101	0.071161	0.0710594	-	0.991787	0.364852
R43_R48	0.0704366	0.0699837	0.0699472	0.07146	0.0702671	0.0723815	0.071285	0.0711005	0.0716589	0.0694208	0.0734423	0.0742089	0.072124	0.0718848	0.0733048	0.0712718	0.0689492	0.0716861	0.0715101	0.071161	0.0710594	-	0.991787	0.364852
L49_R49	0.150847	0.152262	0.153332	0.154453	0.155685	0.159784	0.154736	0.1548	0.15809	0.14902	0.1586	0.157781	0.156283	0.155611	0.154996	0.156708	0.151559	0.15772	0.158004	0.156068	0.157873	-	1.00797	0.372539
L25_R25	0.0210036	0.0195252	0.0213926	0.0215866	0.0204581	0.0199605	0.020254	0.0211297	0.0210342	0.019947	0.0216208	0.0235982	0.017973	0.0188855	0.018742	0.0223141	0.0204294	0.0193186	0.0215142	0.0200702	0.0228876	-	1.03004	0.372875
R9_R23	0.0959379	0.0943445	0.0939138	0.0903231	0.0910284	0.0932022	0.0951336	0.0944173	0.0914221	0.092844	0.0949879	0.0920349	0.0943941	0.0934584	0.0941872	0.0945462	0.0955461	0.0948892	0.0936642	0.0923688	0.0935912	-	1.00705	0.377554
L9_L23	0.0959379	0.0943445	0.0939138	0.0903231	0.0910284	0.0932022	0.0951336	0.0944173	0.0914221	0.092844	0.0949879	0.0920349	0.0943941	0.0934584	0.0941872	0.0945462	0.0955461	0.0948892	0.0936642	0.0923688	0.0935912	-	1.00705	0.377554
L6_L17	0.112106	0.113598	0.113592	0.109589	0.113349	0.114893	0.110781	0.112165	0.110007	0.110292	0.111083	0.111247	0.111241	0.114368	0.112125	0.111574	0.111495	0.111755	0.111673	0.11215	0.109698	-	0.994305	0.378702
R6_R17	0.112106	0.113598	0.113592	0.109589	0.113349	0.114893	0.110781	0.112165	0.110007	0.110292	0.111083	0.111247	0.111241	0.114368	0.112125	0.111574	0.111495	0.111755	0.111673	0.11215	0.109698	-	0.994305	0.378702
R43_M6	0.0569181	0.0545157	0.0561504	0.0568375	0.0545899	0.0575619	0.0573081	0.0567454	0.0564342	0.0549038	0.0558389	0.0568106	0.0543563	0.0626742	0.0555454	0.0559234	0.0549833	0.0536381	0.0561531	0.0554479	0.057873	-	0.985667	0.381019
L43_M6	0.0569181	0.0545157	0.0561504	0.0568375	0.0545899	0.0575619	0.0573081	0.0567454	0.0564342	0.0549038	0.0558389	0.0568106	0.0543563	0.0626742	0.0555454	0.0559234	0.0549833	0.0536381	0.0561531	0.0554479	0.057873	-	0.985667	0.381019
R8_R28	0.238416	0.238981	0.23591	0.230694	0.237262	0.237007	0.236971	0.234945	0.236178	0.234761	0.235157	0.234207	0.236999	0.234872	0.236801	0.235476	0.236796	0.23566	0.233231	0.235454	0.234314	-	0.996656	0.382637
L8_L28	0.238416	0.238981	0.23591	0.230694	0.237262	0.237007	0.236971	0.234945	0.236178	0.234761	0.235157	0.234207	0.236999	0.234872	0.236801	0.235476	0.236796	0.23566	0.233231	0.235454	0.234314	-	0.996656	0.382637
R4_R28	0.10158	0.0987	0.102411	0.102276	0.10139	0.101877	0.101812	0.0992438	0.101193	0.103358	0.100326	0.0999425	0.1033	0.100334	0.101909	0.101685	0.100016	0.100922	0.100173	0.101599	0.100273	-	0.994747	0.383014
L4_L28	0.10158	0.0987	0.102411	0.102276	0.10139	0.101877	0.101812	0.0992438	0.101193	0.103358	0.100326	0.0999425	0.1033	0.100334	0.101909	0.101685	0.100016	0.100922	0.100173	0.101599	0.100273	-	0.994747	0.383014
R11_R13	0.0620622	0.0622468	0.062533	0.0608081	0.060175	0.0630785	0.063411	0.0630482	0.0618081	0.0627652	0.0621467	0.0593739	0.0612971	0.062365	0.0620985	0.063708	0.0642817	0.0626481	0.0614024	0.0615413	0.0611164	-	1.0081	0.3871
L11_L13	0.0620622	0.0622468	0.062533	0.0608081	0.060175	0.0630785	0.063411	0.0630482	0.0618081	0.0627652	0.0621467	0.0593739	0.0612971	0.062365	0.0620985	0.063708	0.0642817	0.0626481	0.0614024	0.0615413	0.0611164	-	1.0081	0.3871
L20_L24	0.0275329	0.0271321	0.024774	0.0252652	0.022587	0.0262447	0.0268561	0.0264922	0.0269565	0.0242678	0.0269786	0.0262628	0.0271574	0.0258184	0.0257907	0.026034	0.0259001	0.0239911	0.0265603	0.024478	0.0258744	-	0.979437	0.387272
R20_R24	0.0275329	0.0271321	0.024774	0.0252652	0.022587	0.0262447	0.0268561	0.0264922	0.0269565	0.0242678	0.0269786	0.0262628	0.0271574	0.0258184	0.0257907	0.026034	0.0259001	0.0239911	0.0265603	0.024478	0.0258744	-	0.979437	0.387272
R1_R13	0.120013	0.121986	0.120119	0.118386	0.122806	0.121728	0.122164	0.122583	0.116859	0.119416	0.121805	0.11965	0.123546	0.119825	0.121431	0.122685	0.123706	0.121427	0.119904	0.120803	0.120808	-	1.00608	0.389786
L1_L13	0.120013	0.121986	0.120119	0.118386	0.122806	0.121728	0.122164	0.122583	0.116859	0.119416	0.121805	0.11965	0.123546	0.119825	0.121431	0.122685	0.123706	0.121427	0.119904	0.120803	0.120808	-	1.00608	0.389786
R13_R19	0.0852905	0.0845045	0.0851613	0.08278	0.0839028	0.0852751	0.0844859	0.0844732	0.084652	0.0833947	0.0831583	0.0823685	0.0847119	0.0825904	0.0840442	0.0843848	0.0863921	0.0855963	0.0825856	0.0839609	0.0841557	-	1.00547	0.391078
L13_L19	0.0852905	0.0845045	0.0851613	0.08278	0.0839028	0.0852751	0.0844859	0.0844732	0.084652	0.0833947	0.0831583	0.0823685	0.0847119	0.0825904	0.0840442	0.0843848	0.0863921	0.0855963	0.0825856	0.0839609	0.0841557	-	1.00547	0.391078
R15_R16	0.00510345	0.00580477	0.00469799	0.00454066	0.00556318	0.00445553	0.00480334	0.00648957	0.0045833	0.00508117	0.00651845	0.0047973	0.00514605	0.00474206	0.00488829	0.00342028	0.00569962	0.00446014	0.00529254	0.0049821	0.00525711	-	0.942554	0.395685
L15_L16	0.00510345	0.00580477	0.00469799	0.00454066	0.00556318	0.00445553	0.00480334	0.00648957	0.0045833	0.00508117	0.00651845	0.0047973	0.00514605	0.00474206	0.00488829	0.00342028	0.00569962	0.00446014	0.00529254	0.0049821	0.00525711	-	0.942554	0.395685
R24_R29	0.112225	0.110744	0.108925	0.108492	0.107459	0.110244	0.11204	0.112925	0.109299	0.109028	0.109728	0.110502	0.110228	0.110112	0.112781	0.108285	0.108278	0.106974	0.112481	0.108945	0.112361	-	0.993097	0.397217
L24_L29	0.112225	0.110744	0.108925	0.108492	0.107459	0.110244	0.11204	0.112925	0.109299	0.109028	0.109728	0.110502	0.110228	0.110112	0.112781	0.108285	0.108278	0.106974	0.112481	0.108945	0.112361	-	0.993097	0.397217
R15_R21	0.127533	0.131126	0.129282	0.128556	0.129102	0.126553	0.129375	0.129997	0.129103	0.129039	0.12964	0.128281	0.130849	0.129415	0.13032	0.127933	0.1267	0.129595	0.12997	0.125125	0.131895	-	0.994775	0.39738
L15_L21	0.127533	0.131126	0.129282	0.128556	0.129102	0.126553	0.129375	0.129997	0.129103	0.129039	0.12964	0.128281	0.130849	0.129415	0.13032	0.127933	0.1267	0.129595	0.12997	0.125125	0.131895	-	0.994775	0.39738
L48_L49	0.0451073	0.0444962	0.0425476	0.0438462	0.0417157	0.042466	0.0445742	0.044096	0.0416619	0.044885	0.0427595	0.0442125	0.042481	0.0459488	0.0450079	0.0438429	0.043155	0.043303	0.0429348	0.043486	0.0426562	-	0.988776	0.39746
R48_R49	0.0451073	0.0444962	0.0425476	0.0438462	0.0417157	0.042466	0.0445742	0.044096	0.0416619	0.044885	0.0427595	0.0442125	0.042481	0.0459488	0.0450079	0.0438429	0.043155	0.043303	0.0429348	0.043486	0.0426562	-	0.988776	0.39746
R9_M2	0.0586531	0.0594826	0.0579381	0.0564542	0.0598768	0.0586812	0.0603861	0.0582974	0.0565144	0.0583155	0.0603131	0.0589323	0.0603175	0.0620173	0.0611142	0.0585022	0.0583259	0.0602114	0.0588277	0.0572557	0.0582067	-	0.989891	0.399895
L9_M2	0.0586531	0.0594826	0.0579381	0.0564542	0.0598768	0.0586812	0.0603861	0.0582974	0.0565144	0.0583155	0.0603131	0.0589323	0.0603175	0.0620173	0.0611142	0.0585022	0.0583259	0.0602114	0.0588277	0.0572557	0.0582067	-	0.989891	0.399895
L42_L45	0.049798	0.0493481	0.0521085	0.0491063	0.0516645	0.0488001	0.0494895	0.0485671	0.0466283	0.048695	0.052731	0.0528215	0.0499133	0.0528475	0.0500125	0.0491367	0.0478538	0.0535698	0.0492648	0.0468726	0.0493704	-	0.983575	0.400169
R42_R45	0.049798	0.0493481	0.0521085	0.0491063	0.0516645	0.0488001	0.0494895	0.0485671	0.0466283	0.048695	0.052731	0.0528215	0.0499133	0.0528475	0.0500125	0.0491367	0.0478538	0.0535698	0.0492648	0.0468726	0.0493704	-	0.983575	0.400169
L38_R38	0.198277	0.19878	0.199782	0.200306	0.200385	0.204568	0.194106	0.194885	0.197563	0.198401	0.194862	0.195776	0.196998	0.198743	0.196942	0.200181	0.199087	0.200912	0.197431	0.200609	0.196165	-	1.00525	0.400383
R8_R21	0.138468	0.140154	0.137492	0.13399	0.135061	0.135694	0.139156	0.137194	0.136358	0.136448	0.137955	0.135759	0.13792	0.136686	0.140286	0.135978	0.13596	0.137228	0.137783	0.13082	0.140158	-	0.993294	0.401814
L8_L21	0.138468	0.140154	0.137492	0.13399	0.135061	0.135694	0.139156	0.137194	0.136358	0.136448	0.137955	0.135759	0.13792	0.136686	0.140286	0.135978	0.13596	0.137228	0.137783	0.13082	0.140158	-	0.993294	0.401814
R4_R18	0.0821479	0.0849947	0.0803133	0.0772927	0.0812604	0.0803184	0.0825419	0.0833543	0.0809808	0.0787482	0.0804973	0.081209	0.0790012	0.07952	0.0786548	0.0821	0.0830878	0.0821103	0.0806453	0.0805504	0.0802667	-	1.00914	0.409234
L4_L18	0.0821479	0.0849947	0.0803133	0.0772927	0.0812604	0.0803184	0.0825419	0.0833543	0.0809808	0.0787482	0.0804973	0.081209	0.0790012	0.07952	0.0786548	0.0821	0.0830878	0.0821103	0.0806453	0.0805504	0.0802667	-	1.00914	0.409234
R18_R25	0.0961371	0.0973044	0.0963144	0.0949768	0.0928135	0.0964224	0.0987508	0.0977236	0.0960285	0.0968835	0.0955652	0.0945613	0.0940795	0.0954149	0.0984339	0.0956544	0.0949895	0.0948554	0.0969565	0.0932892	0.0970163	-	0.993405	0.412566
L18_L25	0.0961371	0.0973044	0.0963144	0.0949768	0.0928135	0.0964224	0.0987508	0.0977236	0.0960285	0.0968835	0.0955652	0.0945613	0.0940795	0.0954149	0.0984339	0.0956544	0.0949895	0.0948554	0.0969565	0.0932892	0.0970163	-	0.993405	0.412566
R9_R28	0.224509	0.224961	0.222124	0.217121	0.222037	0.222817	0.223368	0.222058	0.221834	0.220688	0.222146	0.220008	0.224269	0.221243	0.222733	0.222075	0.222013	0.223226	0.21958	0.220406	0.221103	-	0.996726	0.413942
L9_L28	0.224509	0.224961	0.222124	0.217121	0.222037	0.222817	0.223368	0.222058	0.221834	0.220688	0.222146	0.220008	0.224269	0.221243	0.222733	0.222075	0.222013	0.223226	0.21958	0.220406	0.221103	-	0.996726	0.413942
L13_R26	0.1095	0.108366	0.110794	0.113706	0.112406	0.110889	0.109759	0.108274	0.110763	0.110263	0.111924	0.115839	0.110128	0.111495	0.112089	0.111958	0.111557	0.109258	0.109667	0.110048	0.109685	-	0.993541	0.416376
L8_L26	0.177294	0.175998	0.175671	0.174304	0.176982	0.174137	0.177991	0.173733	0.174703	0.176244	0.176229	0.179005	0.174201	0.177578	0.177733	0.176997	0.176792	0.176001	0.174036	0.174524	0.174646	-	0.996475	0.416648
R8_R26	0.177294	0.175998	0.175671	0.174304	0.176982	0.174137	0.177991	0.173733	0.174703	0.176244	0.176229	0.179005	0.174201	0.177578	0.177733	0.176997	0.176792	0.176001	0.174036	0.174524	0.174646	-	0.996475	0.416648
R4_R27	0.0489701	0.0454081	0.0499554	0.0523012	0.0475072	0.0478085	0.0493969	0.0494656	0.0486092	0.0526721	0.0498413	0.0493044	0.0476447	0.0500275	0.0493012	0.051347	0.0488408	0.0491674	0.0505954	0.0492646	0.0499551	-	1.01316	0.419367
L4_L27	0.0489701	0.0454081	0.0499554	0.0523012	0.0475072	0.0478085	0.0493969	0.0494656	0.0486092	0.0526721	0.0498413	0.0493044	0.0476447	0.0500275	0.0493012	0.051347	0.0488408	0.0491674	0.0505954	0.0492646	0.0499551	-	1.01316	0.419367
R8_R13	0.105712	0.106363	0.104835	0.10025	0.104057	0.105608	0.105306	0.104237	0.103136	0.102943	0.10489	0.101934	0.104966	0.104397	0.105659	0.104784	0.108229	0.105725	0.102679	0.104428	0.103936	-	1.00649	0.420267
L8_L13	0.105712	0.106363	0.104835	0.10025	0.104057	0.105608	0.105306	0.104237	0.103136	0.102943	0.10489	0.101934	0.104966	0.104397	0.105659	0.104784	0.108229	0.105725	0.102679	0.104428	0.103936	-	1.00649	0.420267
L23_R26	0.108631	0.108035	0.110565	0.114319	0.11225	0.111359	0.109048	0.107624	0.111683	0.109634	0.111632	0.115528	0.110796	0.111386	0.111893	0.111884	0.111945	0.108163	0.109666	0.110081	0.109177	-	0.992735	0.420524
R23_R24	0.0403591	0.0423708	0.0412486	0.0397984	0.0428177	0.0419269	0.0416983	0.0421859	0.0415144	0.0415849	0.0408931	0.0414111	0.0394474	0.0412636	0.044174	0.0406321	0.0395996	0.0420012	0.0409943	0.0404096	0.0426901	-	0.988956	0.423081
L23_L24	0.0403591	0.0423708	0.0412486	0.0397984	0.0428177	0.0419269	0.0416983	0.0421859	0.0415144	0.0415849	0.0408931	0.0414111	0.0394474	0.0412636	0.044174	0.0406321	0.0395996	0.0420012	0.0409943	0.0404096	0.0426901	-	0.988956	0.423081
L10_M1	0.0292228	0.0295586	0.028693	0.0282158	0.029532	0.0306806	0.0292955	0.0292292	0.028377	0.0320774	0.0299625	0.0284604	0.0301657	0.0291149	0.030369	0.029558	0.0277619	0.0288112	0.0306306	0.0321074	0.031144	-	1.01598	0.424233
R10_M1	0.0292228	0.0295586	0.028693	0.0282158	0.029532	0.0306806	0.0292955	0.0292292	0.028377	0.0320774	0.0299625	0.0284604	0.0301657	0.0291149	0.030369	0.029558	0.0277619	0.0288112	0.0306306	0.0321074	0.031144	-	1.01598	0.424233
L11_R11	0.035646	0.034955	0.0379485	0.0375533	0.0362062	0.0358889	0.0363867	0.0348868	0.0352691	0.0380879	0.0350735	0.0360535	0.0354437	0.0343154	0.0364927	0.0372969	0.0353168	0.0361639	0.0348081	0.0344183	0.035459	-	0.987875	0.424728
R25_M2	0.0784006	0.0780813	0.078695	0.0771642	0.0758244	0.0772316	0.0774028	0.0799594	0.0788217	0.0785583	0.0782384	0.0769092	0.0763846	0.0763022	0.0786238	0.0767978	0.0763836	0.0759568	0.078703	0.0760679	0.0797338	-	0.993579	0.424749
L25_M2	0.0784006	0.0780813	0.078695	0.0771642	0.0758244	0.0772316	0.0774028	0.0799594	0.0788217	0.0785583	0.0782384	0.0769092	0.0763846	0.0763022	0.0786238	0.0767978	0.0763836	0.0759568	0.078703	0.0760679	0.0797338	-	0.993579	0.424749
R24_R27	0.0798157	0.0787571	0.0778818	0.0814522	0.0762134	0.0813112	0.077841	0.078728	0.0800388	0.0771746	0.0809628	0.0811913	0.0813922	0.0803105	0.0795596	0.0797805	0.0781018	0.0760303	0.0809689	0.0785034	0.0796949	-	0.991673	0.426939
L24_L27	0.0798157	0.0787571	0.0778818	0.0814522	0.0762134	0.0813112	0.077841	0.078728	0.0800388	0.0771746	0.0809628	0.0811913	0.0813922	0.0803105	0.0795596	0.0797805	0.0781018	0.0760303	0.0809689	0.0785034	0.0796949	-	0.991673	0.426939
L47_L49	0.0728611	0.0714239	0.0722718	0.0735264	0.0727698	0.0750675	0.0724302	0.0737224	0.0742298	0.0727505	0.0727761	0.073991	0.0727138	0.0741215	0.0744757	0.0735894	0.0721654	0.0752377	0.0723652	0.072989	0.0706344	-	0.993924	0.434712
R47_R49	0.0728611	0.0714239	0.0722718	0.0735264	0.0727698	0.0750675	0.0724302	0.0737224	0.0742298	0.0727505	0.0727761	0.073991	0.0727138	0.0741215	0.0744757	0.0735894	0.0721654	0.0752377	0.0723652	0.072989	0.0706344	-	0.993924	0.434712
R9_R12	0.0706803	0.0704487	0.0688905	0.0687025	0.0675404	0.0694515	0.0712006	0.068784	0.0677265	0.0697578	0.0706417	0.0692005	0.0695977	0.0701915	0.0709007	0.0715438	0.0722575	0.0694363	0.0686346	0.0683556	0.0700858	-	1.00677	0.445999
L9_L12	0.0706803	0.0704487	0.0688905	0.0687025	0.0675404	0.0694515	0.0712006	0.068784	0.0677265	0.0697578	0.0706417	0.0692005	0.0695977	0.0701915	0.0709007	0.0715438	0.0722575	0.0694363	0.0686346	0.0683556	0.0700858	-	1.00677	0.445999
M3_M4	0.100721	0.102445	0.102745	0.0970267	0.111391	0.0983449	0.0968872	0.0973702	0.100212	0.0961599	0.0862373	0.0989059	0.0942215	0.0967674	0.0953764	0.101425	0.109626	0.100729	0.0954509	0.0969982	0.0975828	-	1.02015	0.44718
L22_L29	0.0641199	0.0639049	0.0632122	0.0644024	0.0612451	0.0616785	0.0641216	0.0655823	0.0634065	0.0645323	0.0624479	0.062947	0.0633222	0.065061	0.0640204	0.0638312	0.0635085	0.0618085	0.0654135	0.0640845	0.0657206	-	1.00725	0.454496
R22_R29	0.0641199	0.0639049	0.0632122	0.0644024	0.0612451	0.0616785	0.0641216	0.0655823	0.0634065	0.0645323	0.0624479	0.062947	0.0633222	0.065061	0.0640204	0.0638312	0.0635085	0.0618085	0.0654135	0.0640845	0.0657206	-	1.00725	0.454496
L12_R23	0.0307235	0.0293477	0.030417	0.0285696	0.029602	0.0291808	0.0296678	0.0307533	0.0305112	0.0291113	0.0300681	0.0296309	0.0310609	0.0292228	0.0295634	0.0286464	0.0289806	0.0311897	0.0312158	0.0310109	0.0298251	-	1.0106	0.455883
R35_R38	0.123738	0.127293	0.1291	0.125325	0.127779	0.125408	0.123742	0.12071	0.123271	0.125505	0.11837	0.121812	0.124765	0.123457	0.121765	0.12594	0.131727	0.124641	0.119974	0.130193	0.120032	-	1.01032	0.457771
L35_L38	0.123738	0.127293	0.1291	0.125325	0.127779	0.125408	0.123742	0.12071	0.123271	0.125505	0.11837	0.121812	0.124765	0.123457	0.121765	0.12594	0.131727	0.124641	0.119974	0.130193	0.120032	-	1.01032	0.457771
L4_L7	0.140845	0.145727	0.139678	0.136325	0.142647	0.140216	0.142277	0.143298	0.141171	0.138534	0.141181	0.139797	0.140326	0.139534	0.139361	0.141891	0.144675	0.142674	0.140063	0.139802	0.139934	-	1.00553	0.460392
R4_R7	0.140845	0.145727	0.139678	0.136325	0.142647	0.140216	0.142277	0.143298	0.141171	0.138534	0.141181	0.139797	0.140326	0.139534	0.139361	0.141891	0.144675	0.142674	0.140063	0.139802	0.139934	-	1.00553	0.460392
L11_L29	0.0216031	0.0199167	0.0194209	0.0187276	0.0208067	0.0195646	0.0196927	0.0201897	0.0202781	0.0196836	0.0189847	0.0188192	0.0213305	0.0212594	0.0199102	0.0181849	0.0199409	0.0200531	0.0204233	0.0222946	0.0214997	-	1.01933	0.460735
R11_R29	0.0216031	0.0199167	0.0194209	0.0187276	0.0208067	0.0195646	0.0196927	0.0201897	0.0202781	0.0196836	0.0189847	0.0188192	0.0213305	0.0212594	0.0199102	0.0181849	0.0199409	0.0200531	0.0204233	0.0222946	0.0214997	-	1.01933	0.460735
R6_R25	0.081476	0.082914	0.0842401	0.0842594	0.0866667	0.0866516	0.0831918	0.0828331	0.0845038	0.0831289	0.0852351	0.0846055	0.0874581	0.0865002	0.0877777	0.0852908	0.0833594	0.0860039	0.0855872	0.0870342	0.085063	-	1.0074	0.466064
L6_L25	0.081476	0.082914	0.0842401	0.0842594	0.0866667	0.0866516	0.0831918	0.0828331	0.0845038	0.0831289	0.0852351	0.0846055	0.0874581	0.0865002	0.0877777	0.0852908	0.0833594	0.0860039	0.0855872	0.0870342	0.085063	-	1.0074	0.466064
R28_M2	0.178512	0.178691	0.176639	0.173771	0.176347	0.177095	0.176089	0.176087	0.177859	0.17734	0.174643	0.17374	0.175906	0.174505	0.174674	0.176533	0.175961	0.176048	0.173701	0.1768	0.174442	-	0.996903	0.466147
L28_M2	0.178512	0.178691	0.176639	0.173771	0.176347	0.177095	0.176089	0.176087	0.177859	0.17734	0.174643	0.17374	0.175906	0.174505	0.174674	0.176533	0.175961	0.176048	0.173701	0.1768	0.174442	-	0.996903	0.466147
R17_R19	0.016132	0.0159281	0.0166358	0.0154728	0.014174	0.0144922	0.0151122	0.0161053	0.0155159	0.0163991	0.015827	0.0149767	0.0144766	0.0168721	0.0145042	0.0172771	0.0178486	0.0168291	0.0137618	0.0155403	0.0142247	-	1.02614	0.467504
L17_L19	0.016132	0.0159281	0.0166358	0.0154728	0.014174	0.0144922	0.0151122	0.0161053	0.0155159	0.0163991	0.015827	0.0149767	0.0144766	0.0168721	0.0145042	0.0172771	0.0178486	0.0168291	0.0137618	0.0155403	0.0142247	-	1.02614	0.467504
L5_L29	0.0662367	0.0659148	0.0624761	0.0678351	0.062935	0.0652333	0.0669956	0.0667638	0.0655081	0.0653976	0.0656201	0.0687219	0.0645927	0.0639021	0.0674902	0.0677835	0.0668477	0.0639112	0.0671941	0.0657599	0.0663132	-	1.00903	0.467615
R5_R29	0.0662367	0.0659148	0.0624761	0.0678351	0.062935	0.0652333	0.0669956	0.0667638	0.0655081	0.0653976	0.0656201	0.0687219	0.0645927	0.0639021	0.0674902	0.0677835	0.0668477	0.0639112	0.0671941	0.0657599	0.0663132	-	1.00903	0.467615
R13_R24	0.0458497	0.0460176	0.045229	0.0447683	0.0459617	0.045057	0.0461103	0.0462416	0.045442	0.0459903	0.0449629	0.046839	0.043487	0.0456846	0.0476445	0.0444786	0.0429574	0.0449661	0.0473592	0.0448726	0.0469561	-	0.990791	0.467831
L13_L24	0.0458497	0.0460176	0.045229	0.0447683	0.0459617	0.045057	0.0461103	0.0462416	0.045442	0.0459903	0.0449629	0.046839	0.043487	0.0456846	0.0476445	0.0444786	0.0429574	0.0449661	0.0473592	0.0448726	0.0469561	-	0.990791	0.467831
R45_R48	0.0848295	0.0854114	0.0858207	0.0845298	0.0855452	0.0885519	0.0842656	0.0854204	0.0871198	0.0819338	0.0881877	0.0870971	0.0882476	0.0857447	0.0854898	0.0861332	0.0844497	0.0851904	0.0860474	0.0854493	0.084703	-	0.993586	0.469088
L45_L48	0.0848295	0.0854114	0.0858207	0.0845298	0.0855452	0.0885519	0.0842656	0.0854204	0.0871198	0.0819338	0.0881877	0.0870971	0.0882476	0.0857447	0.0854898	0.0861332	0.0844497	0.0851904	0.0860474	0.0854493	0.084703	-	0.993586	0.469088
L4_L9	0.131707	0.134089	0.129619	0.125952	0.130611	0.130168	0.131755	0.132337	0.13013	0.12652	0.13169	0.130685	0.131813	0.129492	0.130391	0.13064	0.132476	0.133122	0.129878	0.12947	0.131277	-	1.00521	0.47654
R4_R9	0.131707	0.134089	0.129619	0.125952	0.130611	0.130168	0.131755	0.132337	0.13013	0.12652	0.13169	0.130685	0.131813	0.129492	0.130391	0.13064	0.132476	0.133122	0.129878	0.12947	0.131277	-	1.00521	0.47654
L11_R23	0.0686801	0.0669537	0.0674887	0.0675033	0.0645629	0.0670968	0.0689251	0.0683559	0.066758	0.0686747	0.0676172	0.0666219	0.0660416	0.0677211	0.066979	0.0685797	0.0687641	0.066679	0.0685945	0.0670614	0.066628	-	1.00573	0.479441
L1_L26	0.172238	0.17262	0.170018	0.170838	0.174167	0.169096	0.174225	0.169905	0.164557	0.173188	0.170821	0.173179	0.170844	0.172336	0.172011	0.173732	0.173393	0.174025	0.170116	0.171203	0.170273	-	1.0046	0.483174
R1_R26	0.172238	0.17262	0.170018	0.170838	0.174167	0.169096	0.174225	0.169905	0.164557	0.173188	0.170821	0.173179	0.170844	0.172336	0.172011	0.173732	0.173393	0.174025	0.170116	0.171203	0.170273	-	1.0046	0.483174
R47_M6	0.109795	0.106842	0.107066	0.110853	0.106867	0.110475	0.111117	0.11124	0.111275	0.110683	0.110826	0.109962	0.107691	0.113545	0.109826	0.10987	0.107724	0.1081	0.111354	0.109425	0.109038	-	0.994365	0.483721
L47_M6	0.109795	0.106842	0.107066	0.110853	0.106867	0.110475	0.111117	0.11124	0.111275	0.110683	0.110826	0.109962	0.107691	0.113545	0.109826	0.10987	0.107724	0.1081	0.111354	0.109425	0.109038	-	0.994365	0.483721
R9_R13	0.0903921	0.0907721	0.0899121	0.0858659	0.0879322	0.0904642	0.0907089	0.09025	0.0880913	0.0883952	0.0909756	0.086677	0.0909263	0.0894877	0.0907793	0.090848	0.0925103	0.0915469	0.0877263	0.08821	0.0893405	-	1.00658	0.48816
L9_L13	0.0903921	0.0907721	0.0899121	0.0858659	0.0879322	0.0904642	0.0907089	0.09025	0.0880913	0.0883952	0.0909756	0.086677	0.0909263	0.0894877	0.0907793	0.090848	0.0925103	0.0915469	0.0877263	0.08821	0.0893405	-	1.00658	0.48816
R1_R12	0.0986468	0.099834	0.0971693	0.0997388	0.100782	0.0999794	0.101076	0.0994329	0.0945459	0.0989253	0.100262	0.10071	0.100586	0.0993552	0.100028	0.102055	0.10178	0.0976755	0.0993813	0.0992735	0.0996688	-	1.00571	0.48926
L1_L12	0.0986468	0.099834	0.0971693	0.0997388	0.100782	0.0999794	0.101076	0.0994329	0.0945459	0.0989253	0.100262	0.10071	0.100586	0.0993552	0.100028	0.102055	0.10178	0.0976755	0.0993813	0.0992735	0.0996688	-	1.00571	0.48926
R7_R13	0.111505	0.113819	0.112375	0.108979	0.112115	0.113028	0.113223	0.113041	0.11115	0.11124	0.112763	0.109306	0.112791	0.111445	0.11247	0.11412	0.115915	0.113441	0.110196	0.110458	0.111001	-	1.00511	0.489492
L7_L13	0.111505	0.113819	0.112375	0.108979	0.112115	0.113028	0.113223	0.113041	0.11115	0.11124	0.112763	0.109306	0.112791	0.111445	0.11247	0.11412	0.115915	0.113441	0.110196	0.110458	0.111001	-	1.00511	0.489492
R16_R25	0.126185	0.12882	0.128461	0.127802	0.128803	0.127239	0.128147	0.129767	0.128103	0.127564	0.12961	0.127921	0.129486	0.129537	0.130246	0.127682	0.128551	0.128175	0.129529	0.128149	0.131391	-	1.00311	0.490223
L16_L25	0.126185	0.12882	0.128461	0.127802	0.128803	0.127239	0.128147	0.129767	0.128103	0.127564	0.12961	0.127921	0.129486	0.129537	0.130246	0.127682	0.128551	0.128175	0.129529	0.128149	0.131391	-	1.00311	0.490223
L12_L13	0.023682	0.0241597	0.0251119	0.0206998	0.0244816	0.0244166	0.0236242	0.0249282	0.0247567	0.02254	0.023851	0.0214597	0.0255792	0.022875	0.023927	0.023169	0.0237444	0.0267423	0.0232706	0.0245686	0.0236846	-	1.01925	0.491624
R12_R13	0.023682	0.0241597	0.0251119	0.0206998	0.0244816	0.0244166	0.0236242	0.0249282	0.0247567	0.02254	0.023851	0.0214597	0.0255792	0.022875	0.023927	0.023169	0.0237444	0.0267423	0.0232706	0.0245686	0.0236846	-	1.01925	0.491624
R12_R24	0.0651163	0.0656969	0.0652478	0.0614191	0.0645714	0.0642624	0.0650107	0.0671334	0.0653204	0.063711	0.0643907	0.0637395	0.0646575	0.0638249	0.0665932	0.0624067	0.0621393	0.0652687	0.0659753	0.0635641	0.0659833	-	0.992426	0.495622
L12_L24	0.0651163	0.0656969	0.0652478	0.0614191	0.0645714	0.0642624	0.0650107	0.0671334	0.0653204	0.063711	0.0643907	0.0637395	0.0646575	0.0638249	0.0665932	0.0624067	0.0621393	0.0652687	0.0659753	0.0635641	0.0659833	-	0.992426	0.495622
R29_M1	0.0398035	0.0375746	0.0377031	0.0378402	0.038723	0.037926	0.0381582	0.037949	0.0379507	0.0391371	0.0374335	0.0381176	0.0385665	0.0384157	0.038819	0.037107	0.0369255	0.0382915	0.0387082	0.0408071	0.0396904	-	1.0082	0.500185
L29_M1	0.0398035	0.0375746	0.0377031	0.0378402	0.038723	0.037926	0.0381582	0.037949	0.0379507	0.0391371	0.0374335	0.0381176	0.0385665	0.0384157	0.038819	0.037107	0.0369255	0.0382915	0.0387082	0.0408071	0.0396904	-	1.0082	0.500185
R13_M2	0.0406264	0.0397832	0.0404842	0.0381497	0.0384342	0.0405109	0.0391039	0.0408631	0.0401314	0.0399577	0.0402178	0.0372884	0.0394748	0.0372525	0.0388399	0.0405595	0.0418136	0.0398819	0.0383411	0.0394324	0.0388174	-	1.01014	0.500234
L13_M2	0.0406264	0.0397832	0.0404842	0.0381497	0.0384342	0.0405109	0.0391039	0.0408631	0.0401314	0.0399577	0.0402178	0.0372884	0.0394748	0.0372525	0.0388399	0.0405595	0.0418136	0.0398819	0.0383411	0.0394324	0.0388174	-	1.01014	0.500234
R2_R28	0.205552	0.207438	0.205208	0.203297	0.207928	0.205951	0.206376	0.203946	0.204754	0.205751	0.202971	0.203856	0.20315	0.205858	0.202233	0.204374	0.205262	0.205361	0.204761	0.209079	0.204271	-	1.00276	0.501612
L2_L28	0.205552	0.207438	0.205208	0.203297	0.207928	0.205951	0.206376	0.203946	0.204754	0.205751	0.202971	0.203856	0.20315	0.205858	0.202233	0.204374	0.205262	0.205361	0.204761	0.209079	0.204271	-	1.00276	0.501612
R9_M1	0.0429125	0.0426198	0.0412807	0.0404604	0.043447	0.0430674	0.0419966	0.0412736	0.0407291	0.0432141	0.0442538	0.0426149	0.0436541	0.0431069	0.0447584	0.0430033	0.0398899	0.0432335	0.0432939	0.0449633	0.0441375	-	1.01081	0.502468
L9_M1	0.0429125	0.0426198	0.0412807	0.0404604	0.043447	0.0430674	0.0419966	0.0412736	0.0407291	0.0432141	0.0442538	0.0426149	0.0436541	0.0431069	0.0447584	0.0430033	0.0398899	0.0432335	0.0432939	0.0449633	0.0441375	-	1.01081	0.502468
L29_R29	0.0734514	0.0697031	0.0702627	0.069011	0.0701355	0.0688765	0.0706203	0.06931	0.0709909	0.0712912	0.0680125	0.067956	0.0709915	0.070488	0.0694507	0.068515	0.07044	0.0711366	0.0689111	0.0722058	0.0718465	-	1.00675	0.503433
L11_R12	0.048506	0.0477068	0.0483711	0.0504721	0.0473112	0.0489444	0.0503434	0.0476048	0.0480016	0.0508492	0.048377	0.0489376	0.0468893	0.0493984	0.0493903	0.0508896	0.0497793	0.0478143	0.0488876	0.0488313	0.048515	-	1.00778	0.505443
L18_L23	0.0716372	0.0706248	0.0700866	0.0674679	0.0669612	0.0707496	0.0731194	0.0707975	0.0682021	0.0707164	0.0696068	0.0674772	0.0683535	0.06896	0.069645	0.0713232	0.0705222	0.0711546	0.0704425	0.0688195	0.0686335	-	1.0075	0.506453
R18_R23	0.0716372	0.0706248	0.0700866	0.0674679	0.0669612	0.0707496	0.0731194	0.0707975	0.0682021	0.0707164	0.0696068	0.0674772	0.0683535	0.06896	0.069645	0.0713232	0.0705222	0.0711546	0.0704425	0.0688195	0.0686335	-	1.0075	0.506453
L5_L19	0.0485481	0.0467967	0.043561	0.0468924	0.0427473	0.046869	0.0475363	0.047354	0.0461873	0.0436714	0.0447541	0.0481444	0.0456073	0.0438185	0.0463857	0.0461378	0.0474222	0.0433356	0.0475109	0.0468151	0.0478054	-	1.01262	0.506989
R5_R19	0.0485481	0.0467967	0.043561	0.0468924	0.0427473	0.046869	0.0475363	0.047354	0.0461873	0.0436714	0.0447541	0.0481444	0.0456073	0.0438185	0.0463857	0.0461378	0.0474222	0.0433356	0.0475109	0.0468151	0.0478054	-	1.01262	0.506989
R8_R12	0.0862455	0.0862108	0.0841697	0.0834854	0.08401	0.0849313	0.0861817	0.0831588	0.0832217	0.0848013	0.0848305	0.0847826	0.0837769	0.0853318	0.0860976	0.0858747	0.0882092	0.0834719	0.0838538	0.0847406	0.0848511	-	1.00493	0.510147
L8_L12	0.0862455	0.0862108	0.0841697	0.0834854	0.08401	0.0849313	0.0861817	0.0831588	0.0832217	0.0848013	0.0848305	0.0847826	0.0837769	0.0853318	0.0860976	0.0858747	0.0882092	0.0834719	0.0838538	0.0847406	0.0848511	-	1.00493	0.510147
L11_R13	0.0632106	0.0633327	0.0635025	0.0627191	0.0615284	0.0642415	0.0645709	0.0643551	0.0629628	0.0642839	0.0636433	0.0611674	0.062377	0.0637703	0.0635311	0.0648207	0.0655357	0.0636059	0.0625658	0.062793	0.0624268	-	1.00545	0.518177
R6_R19	0.108612	0.109709	0.109632	0.104687	0.108943	0.111172	0.107025	0.108533	0.107499	0.104657	0.107325	0.107261	0.108718	0.109923	0.10871	0.106182	0.10633	0.107426	0.10949	0.108344	0.10798	-	0.995052	0.518223
L6_L19	0.108612	0.109709	0.109632	0.104687	0.108943	0.111172	0.107025	0.108533	0.107499	0.104657	0.107325	0.107261	0.108718	0.109923	0.10871	0.106182	0.10633	0.107426	0.10949	0.108344	0.10798	-	0.995052	0.518223
L24_R24	0.0360086	0.0381953	0.0403843	0.0381175	0.0454455	0.0389214	0.0366947	0.038574	0.0386651	0.0426594	0.0384301	0.0385614	0.0330923	0.0377831	0.0405587	0.0395038	0.0404991	0.0436215	0.0358024	0.0412444	0.0375148	-	1.02298	0.519142
L11_L25	0.096391	0.0967947	0.0968034	0.0963985	0.0933579	0.095896	0.0980065	0.0987815	0.0971417	0.097282	0.0967408	0.0957936	0.0948179	0.0969652	0.0983755	0.0960258	0.0956703	0.0944783	0.0981177	0.0942169	0.0985079	-	0.995168	0.523291
R11_R25	0.096391	0.0967947	0.0968034	0.0963985	0.0933579	0.095896	0.0980065	0.0987815	0.0971417	0.097282	0.0967408	0.0957936	0.0948179	0.0969652	0.0983755	0.0960258	0.0956703	0.0944783	0.0981177	0.0942169	0.0985079	-	0.995168	0.523291
R13_R26	0.106264	0.105183	0.108249	0.108739	0.108781	0.107563	0.106527	0.104553	0.107604	0.106181	0.107712	0.111282	0.107148	0.107403	0.108193	0.108879	0.107747	0.106458	0.106314	0.106298	0.106026	-	0.995608	0.524757
L13_L26	0.106264	0.105183	0.108249	0.108739	0.108781	0.107563	0.106527	0.104553	0.107604	0.106181	0.107712	0.111282	0.107148	0.107403	0.108193	0.108879	0.107747	0.106458	0.106314	0.106298	0.106026	-	0.995608	0.524757
R36_R38	0.124751	0.12664	0.128629	0.123585	0.126711	0.123561	0.122429	0.12065	0.123427	0.122763	0.119778	0.122777	0.123444	0.124151	0.12082	0.121196	0.129987	0.125746	0.12115	0.128337	0.120714	-	1.00739	0.525457
L36_L38	0.124751	0.12664	0.128629	0.123585	0.126711	0.123561	0.122429	0.12065	0.123427	0.122763	0.119778	0.122777	0.123444	0.124151	0.12082	0.121196	0.129987	0.125746	0.12115	0.128337	0.120714	-	1.00739	0.525457
L24_R26	0.124904	0.125744	0.128667	0.128876	0.132152	0.130037	0.124932	0.12558	0.127531	0.127379	0.128564	0.131332	0.125479	0.129211	0.130048	0.128846	0.128563	0.127747	0.125431	0.128121	0.125423	-	0.994737	0.525645
L12_L29	0.0531316	0.0514552	0.0503474	0.0526386	0.0497162	0.0512555	0.0524654	0.0520562	0.0499889	0.0525066	0.0506732	0.0517143	0.0505059	0.052169	0.0518178	0.0513718	0.0527345	0.0482101	0.0513876	0.0512114	0.0518308	-	0.992781	0.526686
R12_R29	0.0531316	0.0514552	0.0503474	0.0526386	0.0497162	0.0512555	0.0524654	0.0520562	0.0499889	0.0525066	0.0506732	0.0517143	0.0505059	0.052169	0.0518178	0.0513718	0.0527345	0.0482101	0.0513876	0.0512114	0.0518308	-	0.992781	0.526686
R7_M2	0.0738853	0.0768646	0.0749207	0.0742431	0.0774799	0.0754904	0.0771435	0.0753189	0.0739664	0.0748818	0.0760477	0.0757949	0.0764135	0.077918	0.0767988	0.0762393	0.0763909	0.0761925	0.0752867	0.0737602	0.0747284	-	0.995012	0.530572
L7_M2	0.0738853	0.0768646	0.0749207	0.0742431	0.0774799	0.0754904	0.0771435	0.0753189	0.0739664	0.0748818	0.0760477	0.0757949	0.0764135	0.077918	0.0767988	0.0762393	0.0763909	0.0761925	0.0752867	0.0737602	0.0747284	-	0.995012	0.530572
R8_R18	0.0658703	0.0654071	0.0648554	0.0638074	0.0668208	0.0658413	0.0650162	0.0640204	0.0654122	0.0653599	0.0658841	0.0650889	0.0668314	0.0664521	0.0681104	0.0641303	0.0657259	0.0657239	0.0648353	0.066216	0.0653839	-	0.995187	0.531228
L8_L18	0.0658703	0.0654071	0.0648554	0.0638074	0.0668208	0.0658413	0.0650162	0.0640204	0.0654122	0.0653599	0.0658841	0.0650889	0.0668314	0.0664521	0.0681104	0.0641303	0.0657259	0.0657239	0.0648353	0.066216	0.0653839	-	0.995187	0.531228
R17_R23	0.0897031	0.0870606	0.0885691	0.0859831	0.0868669	0.0870446	0.087649	0.0882022	0.085548	0.0871057	0.0871013	0.0863874	0.0872876	0.0873527	0.0861625	0.087435	0.0899039	0.0880918	0.0864122	0.0869743	0.0864663	-	1.00396	0.533118
L17_L23	0.0897031	0.0870606	0.0885691	0.0859831	0.0868669	0.0870446	0.087649	0.0882022	0.085548	0.0871057	0.0871013	0.0863874	0.0872876	0.0873527	0.0861625	0.087435	0.0899039	0.0880918	0.0864122	0.0869743	0.0864663	-	1.00396	0.533118
R7_R15	0.060832	0.0633585	0.0606135	0.0608253	0.0604605	0.0595299	0.0626737	0.061172	0.0622917	0.0645186	0.0603593	0.0588001	0.0590227	0.0637422	0.0619331	0.0636361	0.0616061	0.0622172	0.0614228	0.0600591	0.0620264	-	1.00792	0.53323
L7_L15	0.060832	0.0633585	0.0606135	0.0608253	0.0604605	0.0595299	0.0626737	0.061172	0.0622917	0.0645186	0.0603593	0.0588001	0.0590227	0.0637422	0.0619331	0.0636361	0.0616061	0.0622172	0.0614228	0.0600591	0.0620264	-	1.00792	0.53323
R6_R29	0.123676	0.125653	0.125009	0.122241	0.125734	0.126923	0.123792	0.125722	0.123427	0.122435	0.125384	0.125302	0.125286	0.126693	0.12709	0.124247	0.122038	0.123768	0.127555	0.124812	0.124388	-	0.99608	0.533952
L6_L29	0.123676	0.125653	0.125009	0.122241	0.125734	0.126923	0.123792	0.125722	0.123427	0.122435	0.125384	0.125302	0.125286	0.126693	0.12709	0.124247	0.122038	0.123768	0.127555	0.124812	0.124388	-	0.99608	0.533952
L7_L11	0.0519342	0.0538889	0.053194	0.0510465	0.0554583	0.0530396	0.0527191	0.0526376	0.0516858	0.051986	0.053009	0.0521275	0.0541834	0.05222	0.0538035	0.05336	0.0545264	0.054433	0.0519694	0.052217	0.0527263	-	1.00649	0.534312
R7_R11	0.0519342	0.0538889	0.053194	0.0510465	0.0554583	0.0530396	0.0527191	0.0526376	0.0516858	0.051986	0.053009	0.0521275	0.0541834	0.05222	0.0538035	0.05336	0.0545264	0.054433	0.0519694	0.052217	0.0527263	-	1.00649	0.534312
L45_L49	0.0990213	0.0993213	0.0996468	0.0998623	0.0997098	0.103526	0.0996486	0.100302	0.101215	0.0965842	0.100899	0.100808	0.101658	0.10113	0.0992101	0.101813	0.0998768	0.100537	0.100657	0.100844	0.0997986	-	1.00418	0.535629
R45_R49	0.0990213	0.0993213	0.0996468	0.0998623	0.0997098	0.103526	0.0996486	0.100302	0.101215	0.0965842	0.100899	0.100808	0.101658	0.10113	0.0992101	0.101813	0.0998768	0.100537	0.100657	0.100844	0.0997986	-	1.00418	0.535629
R5_R6	0.0633468	0.0656877	0.069408	0.0612003	0.0693467	0.0673389	0.0629712	0.0641643	0.06456	0.0640027	0.0655507	0.0623188	0.0664573	0.0688048	0.0653909	0.063162	0.0622728	0.0677947	0.0661193	0.0646257	0.0638916	-	0.9889	0.540091
L5_L6	0.0633468	0.0656877	0.069408	0.0612003	0.0693467	0.0673389	0.0629712	0.0641643	0.06456	0.0640027	0.0655507	0.0623188	0.0664573	0.0688048	0.0653909	0.063162	0.0622728	0.0677947	0.0661193	0.0646257	0.0638916	-	0.9889	0.540091
R10_R12	0.0569488	0.0569017	0.0552322	0.0565571	0.0539277	0.0562556	0.0576856	0.0556677	0.0543211	0.0565977	0.0561616	0.0576518	0.0548321	0.055712	0.0563594	0.0579466	0.0593441	0.0540445	0.0553364	0.0556868	0.0564349	-	1.00734	0.541241
L10_L12	0.0569488	0.0569017	0.0552322	0.0565571	0.0539277	0.0562556	0.0576856	0.0556677	0.0543211	0.0565977	0.0561616	0.0576518	0.0548321	0.055712	0.0563594	0.0579466	0.0593441	0.0540445	0.0553364	0.0556868	0.0564349	-	1.00734	0.541241
L13_R23	0.00714923	0.00566323	0.0055335	0.00904581	0.00575856	0.00555938	0.00625033	0.00629272	0.00674709	0.00711377	0.00691391	0.00882784	0.00601285	0.00696397	0.00645136	0.00581521	0.00627601	0.00458076	0.00810933	0.00685234	0.00650808	-	0.950847	0.54229
R25_R27	0.0867854	0.0877132	0.0868812	0.0894291	0.088234	0.0904691	0.0859155	0.0866825	0.0885161	0.0880485	0.0890713	0.08802	0.0889062	0.0892096	0.0896534	0.0881424	0.0880079	0.0879674	0.0877554	0.088773	0.0867211	-	0.996134	0.544897
L25_L27	0.0867854	0.0877132	0.0868812	0.0894291	0.088234	0.0904691	0.0859155	0.0866825	0.0885161	0.0880485	0.0890713	0.08802	0.0889062	0.0892096	0.0896534	0.0881424	0.0880079	0.0879674	0.0877554	0.088773	0.0867211	-	0.996134	0.544897
L12_R25	0.0628267	0.0635038	0.0646442	0.0616175	0.0632178	0.0621534	0.0631108	0.0655254	0.06483	0.0625609	0.0635099	0.0631767	0.0634634	0.0627946	0.0648764	0.0608894	0.0599369	0.0636772	0.0649397	0.0624175	0.0661258	-	0.992808	0.545425
L1_L6	0.184508	0.188069	0.186004	0.182496	0.189962	0.187875	0.186075	0.186525	0.18161	0.184087	0.186652	0.185403	0.188621	0.187614	0.187396	0.187349	0.185522	0.187439	0.187641	0.187091	0.185661	-	1.00317	0.551584
R1_R6	0.184508	0.188069	0.186004	0.182496	0.189962	0.187875	0.186075	0.186525	0.18161	0.184087	0.186652	0.185403	0.188621	0.187614	0.187396	0.187349	0.185522	0.187439	0.187641	0.187091	0.185661	-	1.00317	0.551584
L31_L32	0.0326295	0.0351085	0.0340358	0.0332609	0.0336941	0.0343824	0.0336747	0.0329288	0.0322334	0.0322278	0.0313315	0.0322352	0.0338616	0.0363721	0.0338141	0.0313523	0.033132	0.0357318	0.0329027	0.0336597	0.0315334	-	0.988022	0.551707
R31_R32	0.0326295	0.0351085	0.0340358	0.0332609	0.0336941	0.0343824	0.0336747	0.0329288	0.0322334	0.0322278	0.0313315	0.0322352	0.0338616	0.0363721	0.0338141	0.0313523	0.033132	0.0357318	0.0329027	0.0336597	0.0315334	-	0.988022	0.551707
R4_R5	0.0346619	0.0385323	0.0377585	0.0307992	0.0406593	0.035157	0.0344485	0.036435	0.0368365	0.0351982	0.0352548	0.0327964	0.0352256	0.0373371	0.0336871	0.0339118	0.0351536	0.0386545	0.0335601	0.0346101	0.0340126	-	0.981244	0.551795
L4_L5	0.0346619	0.0385323	0.0377585	0.0307992	0.0406593	0.035157	0.0344485	0.036435	0.0368365	0.0351982	0.0352548	0.0327964	0.0352256	0.0373371	0.0336871	0.0339118	0.0351536	0.0386545	0.0335601	0.0346101	0.0340126	-	0.981244	0.551795
R8_R19	0.0829525	0.0834584	0.0810184	0.0811789	0.0843678	0.0819386	0.0834389	0.0811749	0.0821825	0.0836823	0.0824543	0.0825295	0.081645	0.082257	0.0840441	0.0835662	0.0832901	0.0836342	0.0818114	0.0819542	0.0828377	-	1.00356	0.553325
L8_L19	0.0829525	0.0834584	0.0810184	0.0811789	0.0843678	0.0819386	0.0834389	0.0811749	0.0821825	0.0836823	0.0824543	0.0825295	0.081645	0.082257	0.0840441	0.0835662	0.0832901	0.0836342	0.0818114	0.0819542	0.0828377	-	1.00356	0.553325
R25_R28	0.120029	0.120511	0.118035	0.117428	0.120579	0.121769	0.119031	0.11868	0.120342	0.118817	0.119361	0.117757	0.122022	0.120063	0.119293	0.120004	0.119203	0.121048	0.117307	0.120811	0.116479	-	0.996326	0.554615
L25_L28	0.120029	0.120511	0.118035	0.117428	0.120579	0.121769	0.119031	0.11868	0.120342	0.118817	0.119361	0.117757	0.122022	0.120063	0.119293	0.120004	0.119203	0.121048	0.117307	0.120811	0.116479	-	0.996326	0.554615
R16_R28	0.195786	0.199399	0.19623	0.193558	0.198992	0.195199	0.19621	0.194263	0.194887	0.195611	0.193282	0.194461	0.195956	0.196869	0.193622	0.195976	0.197008	0.196068	0.194325	0.198336	0.195001	-	1.00254	0.555288
L16_L28	0.195786	0.199399	0.19623	0.193558	0.198992	0.195199	0.19621	0.194263	0.194887	0.195611	0.193282	0.194461	0.195956	0.196869	0.193622	0.195976	0.197008	0.196068	0.194325	0.198336	0.195001	-	1.00254	0.555288
L9_R9	0.00306344	0.00331408	0.00441837	0.00641903	0.00597996	0.00522412	0.00463638	0.00326358	0.00590293	0.00785386	0.00448224	0.00455299	0.00276353	0.00462786	0.00580509	0.00616275	0.00607911	0.00215225	0.00347061	0.00568981	0.00273504	-	0.908951	0.558
R6_R11	0.126353	0.128222	0.127754	0.124941	0.128135	0.129827	0.12692	0.127865	0.127687	0.125645	0.128618	0.127037	0.127809	0.130487	0.12935	0.128298	0.126342	0.127865	0.130423	0.128476	0.127723	-	1.00322	0.56338
L6_L11	0.126353	0.128222	0.127754	0.124941	0.128135	0.129827	0.12692	0.127865	0.127687	0.125645	0.128618	0.127037	0.127809	0.130487	0.12935	0.128298	0.126342	0.127865	0.130423	0.128476	0.127723	-	1.00322	0.56338
R4_M1	0.109572	0.11251	0.110023	0.107955	0.110467	0.109077	0.110806	0.111446	0.110562	0.10807	0.109753	0.109287	0.109871	0.109614	0.107581	0.109166	0.112028	0.109996	0.108624	0.108451	0.1081	-	0.996549	0.569216
L4_M1	0.109572	0.11251	0.110023	0.107955	0.110467	0.109077	0.110806	0.111446	0.110562	0.10807	0.109753	0.109287	0.109871	0.109614	0.107581	0.109166	0.112028	0.109996	0.108624	0.108451	0.1081	-	0.996549	0.569216
R5_R10	0.0956906	0.0939688	0.0910617	0.0961871	0.0915262	0.0918877	0.0945924	0.0925874	0.0927181	0.0897178	0.0936581	0.104069	0.0914518	0.0907965	0.0954785	0.0962676	0.0952911	0.0927536	0.0935581	0.0949788	0.0944122	-	1.00908	0.569737
L5_L10	0.0956906	0.0939688	0.0910617	0.0961871	0.0915262	0.0918877	0.0945924	0.0925874	0.0927181	0.0897178	0.0936581	0.104069	0.0914518	0.0907965	0.0954785	0.0962676	0.0952911	0.0927536	0.0935581	0.0949788	0.0944122	-	1.00908	0.569737
R6_R7	0.16912	0.173161	0.171258	0.166437	0.172249	0.172216	0.17013	0.170748	0.169415	0.168361	0.171256	0.168863	0.170979	0.171846	0.171448	0.171664	0.17114	0.171667	0.171869	0.169585	0.169742	-	1.00261	0.574345
L6_L7	0.16912	0.173161	0.171258	0.166437	0.172249	0.172216	0.17013	0.170748	0.169415	0.168361	0.171256	0.168863	0.170979	0.171846	0.171448	0.171664	0.17114	0.171667	0.171869	0.169585	0.169742	-	1.00261	0.574345
L17_L22	0.0702082	0.0704161	0.0710877	0.0713695	0.0682192	0.0680799	0.0691695	0.0706826	0.0699748	0.0705348	0.0684987	0.0693547	0.0691506	0.0706416	0.0692107	0.0709464	0.0723546	0.0683829	0.0692704	0.0690035	0.0705972	-	1.00458	0.579524
R17_R22	0.0702082	0.0704161	0.0710877	0.0713695	0.0682192	0.0680799	0.0691695	0.0706826	0.0699748	0.0705348	0.0684987	0.0693547	0.0691506	0.0706416	0.0692107	0.0709464	0.0723546	0.0683829	0.0692704	0.0690035	0.0705972	-	1.00458	0.579524
R4_R8	0.143637	0.146312	0.141365	0.1375	0.143929	0.142455	0.1434	0.14326	0.142672	0.138994	0.142896	0.142776	0.14246	0.14134	0.142683	0.142334	0.145385	0.143516	0.141327	0.142454	0.142372	-	1.00365	0.579608
L4_L8	0.143637	0.146312	0.141365	0.1375	0.143929	0.142455	0.1434	0.14326	0.142672	0.138994	0.142896	0.142776	0.14246	0.14134	0.142683	0.142334	0.145385	0.143516	0.141327	0.142454	0.142372	-	1.00365	0.579608
R44_M6	0.0777659	0.0739027	0.0769503	0.0785904	0.0759654	0.0764245	0.0802941	0.0797675	0.0791356	0.0771818	0.0775522	0.0799253	0.0762253	0.0811133	0.0765452	0.0786002	0.0762674	0.0747145	0.0790212	0.0772453	0.0780696	-	0.993537	0.584771
L44_M6	0.0777659	0.0739027	0.0769503	0.0785904	0.0759654	0.0764245	0.0802941	0.0797675	0.0791356	0.0771818	0.0775522	0.0799253	0.0762253	0.0811133	0.0765452	0.0786002	0.0762674	0.0747145	0.0790212	0.0772453	0.0780696	-	0.993537	0.584771
R15_R24	0.132159	0.133765	0.13224	0.131501	0.131836	0.132096	0.132416	0.133907	0.132078	0.130708	0.132762	0.133235	0.133072	0.132933	0.134082	0.132178	0.132542	0.131231	0.133882	0.132846	0.134446	-	1.00202	0.585825
L15_L24	0.132159	0.133765	0.13224	0.131501	0.131836	0.132096	0.132416	0.133907	0.132078	0.130708	0.132762	0.133235	0.133072	0.132933	0.134082	0.132178	0.132542	0.131231	0.133882	0.132846	0.134446	-	1.00202	0.585825
R10_R18	0.0412704	0.040475	0.0402221	0.0422214	0.0412208	0.040482	0.0407341	0.0394074	0.0398323	0.0376234	0.0416355	0.0493532	0.0405865	0.0401262	0.0434207	0.0402102	0.0399204	0.0405635	0.0404739	0.0424649	0.0401672	-	0.985273	0.587281
L10_L18	0.0412704	0.040475	0.0402221	0.0422214	0.0412208	0.040482	0.0407341	0.0394074	0.0398323	0.0376234	0.0416355	0.0493532	0.0405865	0.0401262	0.0434207	0.0402102	0.0399204	0.0405635	0.0404739	0.0424649	0.0401672	-	0.985273	0.587281
L3_L23	0.089591	0.0874383	0.0899922	0.0878902	0.0893251	0.0869153	0.0885769	0.0890708	0.0878573	0.0886452	0.0897832	0.0879728	0.0896128	0.0875674	0.0876517	0.0883147	0.0910932	0.090121	0.0870474	0.0872214	0.0892462	-	1.00355	0.588467
R3_R23	0.089591	0.0874383	0.0899922	0.0878902	0.0893251	0.0869153	0.0885769	0.0890708	0.0878573	0.0886452	0.0897832	0.0879728	0.0896128	0.0875674	0.0876517	0.0883147	0.0910932	0.090121	0.0870474	0.0872214	0.0892462	-	1.00355	0.588467
L12_R13	0.0255112	0.025815	0.0264659	0.0238531	0.0265781	0.0263047	0.0255537	0.0268593	0.0266006	0.0248773	0.0262956	0.0246026	0.0272557	0.0253279	0.0262808	0.0249826	0.0256814	0.0282425	0.0252903	0.0268085	0.0258709	-	1.01033	0.588691
R1_R8	0.0517631	0.0525599	0.051054	0.0520735	0.0537844	0.0519001	0.0539371	0.0537711	0.0550176	0.0534425	0.0539659	0.053118	0.0534836	0.0528823	0.0531662	0.0532278	0.0514269	0.052364	0.054576	0.0544745	0.0540255	-	1.00542	0.594471
L1_L8	0.0517631	0.0525599	0.051054	0.0520735	0.0537844	0.0519001	0.0539371	0.0537711	0.0550176	0.0534425	0.0539659	0.053118	0.0534836	0.0528823	0.0531662	0.0532278	0.0514269	0.052364	0.054576	0.0544745	0.0540255	-	1.00542	0.594471
R46_R47	0.00979877	0.00975793	0.0105005	0.0097129	0.011455	0.0132649	0.0107085	0.00922698	0.00864031	0.00834679	0.0117925	0.00966506	0.0131556	0.0101152	0.0104168	0.0089181	0.00882235	0.00982623	0.0122026	0.00901082	0.0115806	-	0.963873	0.598583
L46_L47	0.00979877	0.00975793	0.0105005	0.0097129	0.011455	0.0132649	0.0107085	0.00922698	0.00864031	0.00834679	0.0117925	0.00966506	0.0131556	0.0101152	0.0104168	0.0089181	0.00882235	0.00982623	0.0122026	0.00901082	0.0115806	-	0.963873	0.598583
L12_L17	0.06394	0.0630321	0.0630201	0.0643878	0.0623944	0.0630381	0.062704	0.0625639	0.0617244	0.0634075	0.0626936	0.0634315	0.0614451	0.0632768	0.0623618	0.0636327	0.0665567	0.0611825	0.0607576	0.0612941	0.0619144	-	0.994619	0.598708
R12_R17	0.06394	0.0630321	0.0630201	0.0643878	0.0623944	0.0630381	0.062704	0.0625639	0.0617244	0.0634075	0.0626936	0.0634315	0.0614451	0.0632768	0.0623618	0.0636327	0.0665567	0.0611825	0.0607576	0.0612941	0.0619144	-	0.994619	0.598708
R20_R22	0.0434773	0.0444029	0.0431642	0.042033	0.0433399	0.0424298	0.042497	0.0441689	0.0416448	0.0422101	0.0432958	0.043323	0.0431387	0.0421813	0.0425849	0.0416174	0.0425776	0.0423804	0.0441901	0.0440424	0.044114	-	1.0053	0.59883
L20_L22	0.0434773	0.0444029	0.0431642	0.042033	0.0433399	0.0424298	0.042497	0.0441689	0.0416448	0.0422101	0.0432958	0.043323	0.0431387	0.0421813	0.0425849	0.0416174	0.0425776	0.0423804	0.0441901	0.0440424	0.044114	-	1.0053	0.59883
L11_R25	0.100199	0.100258	0.100909	0.100515	0.097244	0.0995611	0.101697	0.102445	0.100888	0.101111	0.100584	0.100136	0.0981196	0.100251	0.101792	0.100266	0.0993696	0.098106	0.101862	0.0978141	0.102544	-	0.996144	0.603117
R7_R25	0.147372	0.149999	0.148602	0.14629	0.147414	0.147678	0.149566	0.150337	0.147946	0.147838	0.148878	0.147145	0.147944	0.148069	0.150584	0.148206	0.148847	0.147357	0.148715	0.144996	0.150023	-	0.997618	0.605744
L7_L25	0.147372	0.149999	0.148602	0.14629	0.147414	0.147678	0.149566	0.150337	0.147946	0.147838	0.148878	0.147145	0.147944	0.148069	0.150584	0.148206	0.148847	0.147357	0.148715	0.144996	0.150023	-	0.997618	0.605744
L41_R41	0.130924	0.1303	0.131935	0.125113	0.132716	0.130252	0.131174	0.13067	0.133711	0.12465	0.126803	0.130863	0.129986	0.127409	0.126845	0.128402	0.127392	0.135667	0.128648	0.125901	0.126951	-	0.994367	0.615205
L20_L29	0.0958499	0.0954537	0.0941722	0.094075	0.0935348	0.0932214	0.0960418	0.0975444	0.0928013	0.0944419	0.0941216	0.0953369	0.0945419	0.0950363	0.0958742	0.0931312	0.0937886	0.0922001	0.0978885	0.0961894	0.0980159	-	1.00421	0.627013
R20_R29	0.0958499	0.0954537	0.0941722	0.094075	0.0935348	0.0932214	0.0960418	0.0975444	0.0928013	0.0944419	0.0941216	0.0953369	0.0945419	0.0950363	0.0958742	0.0931312	0.0937886	0.0922001	0.0978885	0.0961894	0.0980159	-	1.00421	0.627013
L6_L18	0.110641	0.112703	0.112099	0.107297	0.111004	0.112803	0.110783	0.111243	0.109706	0.108574	0.110963	0.110405	0.109917	0.111801	0.111155	0.112173	0.109632	0.111156	0.112811	0.11018	0.110467	-	1.00298	0.632518
R6_R18	0.110641	0.112703	0.112099	0.107297	0.111004	0.112803	0.110783	0.111243	0.109706	0.108574	0.110963	0.110405	0.109917	0.111801	0.111155	0.112173	0.109632	0.111156	0.112811	0.11018	0.110467	-	1.00298	0.632518
R8_M1	0.058678	0.0582339	0.056593	0.0552798	0.0595298	0.0587373	0.0572182	0.0560202	0.0560281	0.0578374	0.0584687	0.0585104	0.057924	0.0580633	0.0598686	0.0572537	0.0554746	0.0572549	0.0588413	0.0609329	0.0591388	-	1.00605	0.63389
L8_M1	0.058678	0.0582339	0.056593	0.0552798	0.0595298	0.0587373	0.0572182	0.0560202	0.0560281	0.0578374	0.0584687	0.0585104	0.057924	0.0580633	0.0598686	0.0572537	0.0554746	0.0572549	0.0588413	0.0609329	0.0591388	-	1.00605	0.63389
R10_R17	0.0652766	0.0650989	0.0639015	0.0649112	0.064406	0.0616093	0.0644619	0.0630045	0.063393	0.061804	0.0644598	0.0717447	0.0622235	0.0635144	0.0651754	0.0648429	0.0657835	0.0650913	0.0632723	0.0655262	0.064383	-	1.00753	0.63766
L10_L17	0.0652766	0.0650989	0.0639015	0.0649112	0.064406	0.0616093	0.0644619	0.0630045	0.063393	0.061804	0.0644598	0.0717447	0.0622235	0.0635144	0.0651754	0.0648429	0.0657835	0.0650913	0.0632723	0.0655262	0.064383	-	1.00753	0.63766
L39_R39	0.0820123	0.0765674	0.0773695	0.0736869	0.0752618	0.0808003	0.079484	0.0824392	0.0809321	0.0781444	0.0773016	0.0741064	0.0785351	0.0824707	0.0788476	0.0804251	0.0770118	0.0793961	0.0772163	0.0773703	0.0761573	-	0.992345	0.637869
R39_R40	0.00922058	0.0121419	0.0116706	0.013454	0.012434	0.0109346	0.0113391	0.010829	0.0102477	0.0121818	0.0131527	0.0130503	0.0101944	0.00983415	0.0123464	0.00887511	0.0114549	0.0115934	0.0123072	0.0139041	0.0130438	-	1.02841	0.638657
L39_L40	0.00922058	0.0121419	0.0116706	0.013454	0.012434	0.0109346	0.0113391	0.010829	0.0102477	0.0121818	0.0131527	0.0130503	0.0101944	0.00983415	0.0123464	0.00887511	0.0114549	0.0115934	0.0123072	0.0139041	0.0130438	-	1.02841	0.638657
L45_R45	0.0264162	0.025311	0.0247424	0.0261493	0.0258282	0.0264779	0.0266508	0.0246707	0.0254635	0.0269517	0.0274603	0.0271058	0.02391	0.0254007	0.0257128	0.0266448	0.0258931	0.0274021	0.0251108	0.0264346	0.0251511	-	1.0086	0.640135
L23_L26	0.105494	0.104437	0.107499	0.10713	0.108686	0.107513	0.105867	0.104667	0.105971	0.10521	0.107533	0.109568	0.10711	0.107644	0.107307	0.108347	0.107072	0.106909	0.105432	0.105613	0.10536	-	0.997002	0.640156
R23_R26	0.105494	0.104437	0.107499	0.10713	0.108686	0.107513	0.105867	0.104667	0.105971	0.10521	0.107533	0.109568	0.10711	0.107644	0.107307	0.108347	0.107072	0.106909	0.105432	0.105613	0.10536	-	0.997002	0.640156
L1_R1	0.00442139	0.004868	0.00481829	0.00454518	0.00457164	0.00468827	0.00496403	0.0049753	0.00542393	0.00407719	0.00384956	0.00563974	0.00349779	0.00450655	0.00516921	0.00445349	0.00366158	0.00424527	0.00519919	0.00450481	0.00515997	-	0.972074	0.641955
R23_R29	0.0818687	0.0786054	0.0786515	0.0767883	0.0770113	0.0782609	0.0801362	0.0808412	0.0768463	0.0787473	0.0783175	0.0776744	0.0792441	0.0790906	0.0785936	0.0778915	0.0787645	0.0784201	0.0801248	0.0795015	0.0793144	-	1.0037	0.646422
L23_L29	0.0818687	0.0786054	0.0786515	0.0767883	0.0770113	0.0782609	0.0801362	0.0808412	0.0768463	0.0787473	0.0783175	0.0776744	0.0792441	0.0790906	0.0785936	0.0778915	0.0787645	0.0784201	0.0801248	0.0795015	0.0793144	-	1.0037	0.646422
R12_M2	0.0225304	0.020868	0.0208617	0.0225184	0.0210792	0.0228646	0.0218026	0.0210778	0.0212405	0.022418	0.0224934	0.0224451	0.0208339	0.0212979	0.0216212	0.0230528	0.0223271	0.0207786	0.022019	0.0219476	0.0212759	-	1.00782	0.64723
L12_M2	0.0225304	0.020868	0.0208617	0.0225184	0.0210792	0.0228646	0.0218026	0.0210778	0.0212405	0.022418	0.0224934	0.0224451	0.0208339	0.0212979	0.0216212	0.0230528	0.0223271	0.0207786	0.022019	0.0219476	0.0212759	-	1.00782	0.64723
R43_R49	0.0596206	0.0594346	0.0603488	0.061862	0.0617696	0.0645255	0.060944	0.060911	0.0616795	0.0581988	0.0623612	0.0629659	0.0616517	0.0634464	0.0617484	0.0616416	0.060347	0.0625372	0.0618826	0.0618368	0.0622742	-	1.00524	0.649746
L43_L49	0.0596206	0.0594346	0.0603488	0.061862	0.0617696	0.0645255	0.060944	0.060911	0.0616795	0.0581988	0.0623612	0.0629659	0.0616517	0.0634464	0.0617484	0.0616416	0.060347	0.0625372	0.0618826	0.0618368	0.0622742	-	1.00524	0.649746
L46_M6	0.107529	0.103932	0.105469	0.109076	0.1025	0.105981	0.108895	0.107937	0.109601	0.107488	0.106126	0.108111	0.104388	0.110063	0.105571	0.108915	0.105684	0.106813	0.108693	0.106904	0.10672	-	1.00415	0.653099
R46_M6	0.107529	0.103932	0.105469	0.109076	0.1025	0.105981	0.108895	0.107937	0.109601	0.107488	0.106126	0.108111	0.104388	0.110063	0.105571	0.108915	0.105684	0.106813	0.108693	0.106904	0.10672	-	1.00415	0.653099
R1_R18	0.0770167	0.0786703	0.077474	0.0786271	0.0820931	0.0787154	0.0790083	0.0790928	0.0771044	0.0784474	0.0800873	0.0788645	0.0826124	0.0788539	0.0797161	0.0789624	0.0792149	0.0793467	0.0790481	0.0801116	0.0796573	-	1.00377	0.657637
L1_L18	0.0770167	0.0786703	0.077474	0.0786271	0.0820931	0.0787154	0.0790083	0.0790928	0.0771044	0.0784474	0.0800873	0.0788645	0.0826124	0.0788539	0.0797161	0.0789624	0.0792149	0.0793467	0.0790481	0.0801116	0.0796573	-	1.00377	0.657637
R17_R20	0.0942775	0.0936369	0.0940075	0.0931373	0.0926934	0.0926969	0.0932698	0.0944006	0.0906729	0.0923948	0.0919333	0.0935744	0.0925241	0.094029	0.0928564	0.0917427	0.0937003	0.090883	0.0930444	0.0933931	0.0942992	-	0.99753	0.663423
L17_L20	0.0942775	0.0936369	0.0940075	0.0931373	0.0926934	0.0926969	0.0932698	0.0944006	0.0906729	0.0923948	0.0919333	0.0935744	0.0925241	0.094029	0.0928564	0.0917427	0.0937003	0.090883	0.0930444	0.0933931	0.0942992	-	0.99753	0.663423
L11_L26	0.128455	0.127326	0.128705	0.129714	0.12962	0.127457	0.130459	0.127617	0.128402	0.130475	0.129147	0.13135	0.126657	0.131773	0.130111	0.130382	0.129415	0.128999	0.128477	0.128454	0.127376	-	0.997673	0.664184
R11_R26	0.128455	0.127326	0.128705	0.129714	0.12962	0.127457	0.130459	0.127617	0.128402	0.130475	0.129147	0.13135	0.126657	0.131773	0.130111	0.130382	0.129415	0.128999	0.128477	0.128454	0.127376	-	0.997673	0.664184
R6_R22	0.0906207	0.0926985	0.0939416	0.0917172	0.0952057	0.0951577	0.0903271	0.0921999	0.0924135	0.0907531	0.093367	0.0932084	0.0946827	0.0938667	0.0948369	0.0934537	0.0908234	0.0937028	0.0948768	0.0940113	0.093128	-	1.00358	0.667702
L6_L22	0.0906207	0.0926985	0.0939416	0.0917172	0.0952057	0.0951577	0.0903271	0.0921999	0.0924135	0.0907531	0.093367	0.0932084	0.0946827	0.0938667	0.0948369	0.0934537	0.0908234	0.0937028	0.0948768	0.0940113	0.093128	-	1.00358	0.667702
R37_R38	0.105333	0.108219	0.106947	0.102328	0.105984	0.103469	0.108122	0.102062	0.106058	0.103688	0.101317	0.103793	0.104414	0.102832	0.104382	0.104688	0.108638	0.104569	0.105017	0.102861	0.104434	-	1.00419	0.668196
L37_L38	0.105333	0.108219	0.106947	0.102328	0.105984	0.103469	0.108122	0.102062	0.106058	0.103688	0.101317	0.103793	0.104414	0.102832	0.104382	0.104688	0.108638	0.104569	0.105017	0.102861	0.104434	-	1.00419	0.668196
R13_R18	0.0666951	0.0676148	0.0667873	0.0643616	0.0641675	0.0684411	0.0692335	0.0668075	0.0662482	0.0669506	0.0659954	0.0633586	0.0654488	0.0651594	0.0669654	0.0681718	0.0681053	0.0676306	0.0654644	0.0653258	0.064977	-	1.00498	0.668287
L13_L18	0.0666951	0.0676148	0.0667873	0.0643616	0.0641675	0.0684411	0.0692335	0.0668075	0.0662482	0.0669506	0.0659954	0.0633586	0.0654488	0.0651594	0.0669654	0.0681718	0.0681053	0.0676306	0.0654644	0.0653258	0.064977	-	1.00498	0.668287
L4_L14	0.0850971	0.0866356	0.0818459	0.0848147	0.0862618	0.0858149	0.0874023	0.0867286	0.086307	0.0857025	0.0861273	0.0856147	0.0848168	0.0864231	0.084524	0.0858641	0.0859361	0.0860867	0.0835232	0.0864456	0.0841795	-	0.996863	0.669976
R4_R14	0.0850971	0.0866356	0.0818459	0.0848147	0.0862618	0.0858149	0.0874023	0.0867286	0.086307	0.0857025	0.0861273	0.0856147	0.0848168	0.0864231	0.084524	0.0858641	0.0859361	0.0860867	0.0835232	0.0864456	0.0841795	-	0.996863	0.669976
R7_R18	0.0594951	0.0613777	0.0603996	0.0602519	0.0626844	0.0607454	0.0604468	0.0608129	0.0609816	0.0603908	0.061798	0.0601195	0.0627181	0.0611162	0.0615875	0.0608994	0.0627032	0.0615812	0.060365	0.0604805	0.0610446	-	1.00302	0.676991
L7_L18	0.0594951	0.0613777	0.0603996	0.0602519	0.0626844	0.0607454	0.0604468	0.0608129	0.0609816	0.0603908	0.061798	0.0601195	0.0627181	0.0611162	0.0615875	0.0608994	0.0627032	0.0615812	0.060365	0.0604805	0.0610446	-	1.00302	0.676991
R19_R20	0.0919783	0.0910382	0.0911324	0.0899268	0.0899063	0.0904787	0.091232	0.0920864	0.0894107	0.0889738	0.0889565	0.0906581	0.0907769	0.0903721	0.0909035	0.0884252	0.0901648	0.0888964	0.0921192	0.091357	0.0937921	-	1.00299	0.677862
L19_L20	0.0919783	0.0910382	0.0911324	0.0899268	0.0899063	0.0904787	0.091232	0.0920864	0.0894107	0.0889738	0.0889565	0.0906581	0.0907769	0.0903721	0.0909035	0.0884252	0.0901648	0.0888964	0.0921192	0.091357	0.0937921	-	1.00299	0.677862
R7_R12	0.0887523	0.0904599	0.088156	0.0891927	0.088593	0.0895969	0.0906931	0.0887184	0.0874542	0.0895974	0.0897373	0.0889722	0.0881908	0.0894382	0.0895347	0.0920299	0.0929275	0.0878253	0.0881287	0.0872231	0.0884562	-	1.00328	0.679527
L7_L12	0.0887523	0.0904599	0.088156	0.0891927	0.088593	0.0895969	0.0906931	0.0887184	0.0874542	0.0895974	0.0897373	0.0889722	0.0881908	0.0894382	0.0895347	0.0920299	0.0929275	0.0878253	0.0881287	0.0872231	0.0884562	-	1.00328	0.679527
L27_R27	0.179197	0.181024	0.180927	0.184966	0.181448	0.185958	0.176857	0.177771	0.182218	0.181144	0.181232	0.18103	0.180419	0.181651	0.181466	0.18169	0.181908	0.181243	0.180935	0.183791	0.179878	-	1.00232	0.680058
L43_L44	0.0268645	0.0280226	0.0297506	0.0279534	0.0290525	0.0270189	0.0291697	0.0293983	0.029224	0.0294181	0.0282552	0.0283025	0.0277849	0.027066	0.0279622	0.0286793	0.0282731	0.0293079	0.029691	0.02846	0.026844	-	1.00681	0.680888
R43_R44	0.0268645	0.0280226	0.0297506	0.0279534	0.0290525	0.0270189	0.0291697	0.0293983	0.029224	0.0294181	0.0282552	0.0283025	0.0277849	0.027066	0.0279622	0.0286793	0.0282731	0.0293079	0.029691	0.02846	0.026844	-	1.00681	0.680888
R6_R28	0.0692301	0.0682172	0.0668976	0.0680419	0.0684788	0.066338	0.0700462	0.0673458	0.0688732	0.0699828	0.0659406	0.0668124	0.0683559	0.0641764	0.0664446	0.0678441	0.0697179	0.067752	0.0636772	0.0684409	0.0665335	-	0.994812	0.681257
L6_L28	0.0692301	0.0682172	0.0668976	0.0680419	0.0684788	0.066338	0.0700462	0.0673458	0.0688732	0.0699828	0.0659406	0.0668124	0.0683559	0.0641764	0.0664446	0.0678441	0.0697179	0.067752	0.0636772	0.0684409	0.0665335	-	0.994812	0.681257
R5_R27	0.0730152	0.0731329	0.0770242	0.0729805	0.075674	0.0734327	0.0734553	0.0738132	0.073394	0.0756658	0.07369	0.0714148	0.0725073	0.0753328	0.072799	0.072637	0.0739426	0.075092	0.0729826	0.0733688	0.0733104	-	0.996389	0.684745
L5_L27	0.0730152	0.0731329	0.0770242	0.0729805	0.075674	0.0734327	0.0734553	0.0738132	0.073394	0.0756658	0.07369	0.0714148	0.0725073	0.0753328	0.072799	0.072637	0.0739426	0.075092	0.0729826	0.0733688	0.0733104	-	0.996389	0.684745
R27_M2	0.125665	0.125884	0.125603	0.126237	0.124092	0.126411	0.123499	0.124708	0.126074	0.126752	0.124804	0.12386	0.122894	0.124025	0.124676	0.125842	0.126844	0.12421	0.123849	0.125885	0.124827	-	1.00184	0.686807
L27_M2	0.125665	0.125884	0.125603	0.126237	0.124092	0.126411	0.123499	0.124708	0.126074	0.126752	0.124804	0.12386	0.122894	0.124025	0.124676	0.125842	0.126844	0.12421	0.123849	0.125885	0.124827	-	1.00184	0.686807
L9_L10	0.0149088	0.0149057	0.0144849	0.0128678	0.014943	0.0146475	0.0146137	0.0145993	0.0147098	0.0156932	0.0155168	0.0158714	0.0165197	0.016117	0.0153455	0.0147017	0.0143684	0.0168359	0.0143982	0.0135389	0.0153372	-	0.987626	0.686887
R9_R10	0.0149088	0.0149057	0.0144849	0.0128678	0.014943	0.0146475	0.0146137	0.0145993	0.0147098	0.0156932	0.0155168	0.0158714	0.0165197	0.016117	0.0153455	0.0147017	0.0143684	0.0168359	0.0143982	0.0135389	0.0153372	-	0.987626	0.686887
R8_R24	0.146337	0.146371	0.144567	0.140363	0.143427	0.144887	0.146168	0.145208	0.143572	0.142807	0.144829	0.143921	0.143917	0.143373	0.147762	0.143913	0.146135	0.144257	0.145142	0.143239	0.146291	-	1.00228	0.687075
L8_L24	0.146337	0.146371	0.144567	0.140363	0.143427	0.144887	0.146168	0.145208	0.143572	0.142807	0.144829	0.143921	0.143917	0.143373	0.147762	0.143913	0.146135	0.144257	0.145142	0.143239	0.146291	-	1.00228	0.687075
R6_R24	0.0739883	0.073423	0.0746974	0.0760093	0.0739833	0.0770177	0.0748969	0.0742144	0.0756382	0.0717251	0.0767207	0.077256	0.0796882	0.0770119	0.0770287	0.0765401	0.0731868	0.0735449	0.078352	0.0762818	0.0777864	-	1.00523	0.690938
L6_L24	0.0739883	0.073423	0.0746974	0.0760093	0.0739833	0.0770177	0.0748969	0.0742144	0.0756382	0.0717251	0.0767207	0.077256	0.0796882	0.0770119	0.0770287	0.0765401	0.0731868	0.0735449	0.078352	0.0762818	0.0777864	-	1.00523	0.690938
R47_M4	0.163015	0.161993	0.161653	0.164806	0.160922	0.162977	0.160223	0.162277	0.164418	0.163878	0.163154	0.162855	0.159703	0.159435	0.161977	0.162506	0.162991	0.161384	0.164316	0.161442	0.16239	-	1.00176	0.698089
L47_M4	0.163015	0.161993	0.161653	0.164806	0.160922	0.162977	0.160223	0.162277	0.164418	0.163878	0.163154	0.162855	0.159703	0.159435	0.161977	0.162506	0.162991	0.161384	0.164316	0.161442	0.16239	-	1.00176	0.698089
L23_L27	0.101022	0.101719	0.101929	0.102128	0.102379	0.103687	0.100081	0.101151	0.101767	0.101872	0.102224	0.101291	0.101017	0.101978	0.102152	0.102519	0.101716	0.102232	0.101203	0.101869	0.101854	-	1.00137	0.699012
R23_R27	0.101022	0.101719	0.101929	0.102128	0.102379	0.103687	0.100081	0.101151	0.101767	0.101872	0.102224	0.101291	0.101017	0.101978	0.102152	0.102519	0.101716	0.102232	0.101203	0.101869	0.101854	-	1.00137	0.699012
R10_R11	0.0214593	0.0210467	0.0208601	0.0205959	0.0208487	0.0196758	0.0200817	0.0195485	0.0185566	0.0170597	0.0205343	0.0279088	0.0203969	0.017913	0.0208241	0.0203693	0.0203944	0.0199293	0.0191227	0.0203426	0.0204551	-	0.981203	0.705207
L10_L11	0.0214593	0.0210467	0.0208601	0.0205959	0.0208487	0.0196758	0.0200817	0.0195485	0.0185566	0.0170597	0.0205343	0.0279088	0.0203969	0.017913	0.0208241	0.0203693	0.0203944	0.0199293	0.0191227	0.0203426	0.0204551	-	0.981203	0.705207
R18_R24	0.099726	0.0997202	0.09747	0.0960304	0.0940084	0.0991605	0.101801	0.0999009	0.0975053	0.0976721	0.0977321	0.0973966	0.0963009	0.0968949	0.100111	0.0986404	0.0973993	0.096434	0.0997772	0.0953212	0.0988872	-	0.99641	0.705479
L18_L24	0.099726	0.0997202	0.09747	0.0960304	0.0940084	0.0991605	0.101801	0.0999009	0.0975053	0.0976721	0.0977321	0.0973966	0.0963009	0.0968949	0.100111	0.0986404	0.0973993	0.096434	0.0997772	0.0953212	0.0988872	-	0.99641	0.705479
L5_L25	0.091011	0.0914352	0.0941378	0.0935183	0.0937948	0.092085	0.0925207	0.0912126	0.09366	0.0940761	0.0918174	0.0910905	0.0934739	0.0941379	0.0951192	0.0920878	0.092617	0.0952766	0.0921545	0.0924735	0.0940543	-	1.00256	0.714621
R5_R25	0.091011	0.0914352	0.0941378	0.0935183	0.0937948	0.092085	0.0925207	0.0912126	0.09366	0.0940761	0.0918174	0.0910905	0.0934739	0.0941379	0.0951192	0.0920878	0.092617	0.0952766	0.0921545	0.0924735	0.0940543	-	1.00256	0.714621
L12_L18	0.0440346	0.0448628	0.0432013	0.0447651	0.0409712	0.0449491	0.0466327	0.043541	0.0430448	0.0458357	0.0433186	0.0426043	0.0412525	0.043259	0.0441106	0.0458302	0.045772	0.0420613	0.0430612	0.0416918	0.042387	-	0.993335	0.715164
R12_R18	0.0440346	0.0448628	0.0432013	0.0447651	0.0409712	0.0449491	0.0466327	0.043541	0.0430448	0.0458357	0.0433186	0.0426043	0.0412525	0.043259	0.0441106	0.0458302	0.045772	0.0420613	0.0430612	0.0416918	0.042387	-	0.993335	0.715164
L10_L26	0.149074	0.147694	0.147903	0.148881	0.148056	0.145626	0.149776	0.146052	0.145929	0.146371	0.148523	0.156268	0.145446	0.148152	0.149445	0.149665	0.14869	0.147852	0.146352	0.147672	0.14653	-	0.997171	0.717486
R10_R26	0.149074	0.147694	0.147903	0.148881	0.148056	0.145626	0.149776	0.146052	0.145929	0.146371	0.148523	0.156268	0.145446	0.148152	0.149445	0.149665	0.14869	0.147852	0.146352	0.147672	0.14653	-	0.997171	0.717486
L12_R26	0.122895	0.121604	0.123513	0.124413	0.125791	0.124279	0.123471	0.120627	0.123258	0.122674	0.124437	0.127527	0.123609	0.124611	0.125175	0.124915	0.123342	0.125766	0.1233	0.124635	0.122833	-	1.0022	0.718891
R43_R45	0.0560533	0.0570082	0.0559225	0.0557242	0.0559127	0.0565426	0.0573858	0.0577891	0.0587283	0.0561727	0.0579129	0.0575483	0.0573171	0.0544747	0.0567602	0.0575657	0.0559922	0.0569431	0.0570754	0.05685	0.054995	-	0.996829	0.724026
L43_L45	0.0560533	0.0570082	0.0559225	0.0557242	0.0559127	0.0565426	0.0573858	0.0577891	0.0587283	0.0561727	0.0579129	0.0575483	0.0573171	0.0544747	0.0567602	0.0575657	0.0559922	0.0569431	0.0570754	0.05685	0.054995	-	0.996829	0.724026
R8_R9	0.0159228	0.0159762	0.015565	0.0151033	0.0165865	0.0158858	0.0153635	0.0148403	0.0156779	0.0152247	0.0144573	0.0160262	0.0144952	0.0153333	0.0153785	0.0145378	0.0160044	0.014304	0.0156538	0.0164439	0.0151076	-	0.992634	0.726492
L8_L9	0.0159228	0.0159762	0.015565	0.0151033	0.0165865	0.0158858	0.0153635	0.0148403	0.0156779	0.0152247	0.0144573	0.0160262	0.0144952	0.0153333	0.0153785	0.0145378	0.0160044	0.014304	0.0156538	0.0164439	0.0151076	-	0.992634	0.726492
L3_L22	0.0711397	0.0716847	0.0733574	0.0736892	0.0712539	0.0687041	0.0711385	0.0722899	0.0729207	0.0727663	0.071806	0.0716545	0.0721639	0.0714771	0.0714142	0.0725349	0.0740707	0.0712612	0.0705061	0.0698863	0.0741381	-	1.00328	0.726875
R3_R22	0.0711397	0.0716847	0.0733574	0.0736892	0.0712539	0.0687041	0.0711385	0.0722899	0.0729207	0.0727663	0.071806	0.0716545	0.0721639	0.0714771	0.0714142	0.0725349	0.0740707	0.0712612	0.0705061	0.0698863	0.0741381	-	1.00328	0.726875
L21_R25	0.0151645	0.0139078	0.0146622	0.0176244	0.0122367	0.0146121	0.0143416	0.0128321	0.0145014	0.0136113	0.0149263	0.018173	0.0126538	0.0120601	0.013245	0.0157051	0.0137538	0.0105213	0.0143492	0.0128331	0.0167323	-	0.977558	0.728025
R6_R9	0.160454	0.161944	0.161738	0.155933	0.161047	0.162657	0.159832	0.160623	0.159245	0.156779	0.162544	0.160093	0.163123	0.162343	0.163312	0.161125	0.15919	0.162602	0.162456	0.159559	0.161788	-	1.00213	0.729154
L6_L9	0.160454	0.161944	0.161738	0.155933	0.161047	0.162657	0.159832	0.160623	0.159245	0.156779	0.162544	0.160093	0.163123	0.162343	0.163312	0.161125	0.15919	0.162602	0.162456	0.159559	0.161788	-	1.00213	0.729154
L48_R48	0.172102	0.17276	0.173673	0.173549	0.172489	0.177227	0.171832	0.171815	0.174877	0.170208	0.177444	0.176401	0.175294	0.174814	0.174139	0.174931	0.170336	0.175304	0.17388	0.174044	0.172897	-	0.998027	0.730948
R16_R21	0.125916	0.129328	0.127482	0.126632	0.1281	0.125288	0.128583	0.128673	0.127301	0.127661	0.129072	0.126469	0.129828	0.128289	0.129269	0.127067	0.125839	0.128866	0.129042	0.123413	0.131103	-	0.997619	0.731246
L16_L21	0.125916	0.129328	0.127482	0.126632	0.1281	0.125288	0.128583	0.128673	0.127301	0.127661	0.129072	0.126469	0.129828	0.128289	0.129269	0.127067	0.125839	0.128866	0.129042	0.123413	0.131103	-	0.997619	0.731246
R24_M2	0.0853754	0.0845955	0.0840017	0.0819176	0.0825211	0.0842344	0.0840718	0.0859134	0.0842056	0.0844813	0.0839825	0.083043	0.0818855	0.0820106	0.085239	0.0835407	0.0831963	0.0829172	0.0845849	0.0828881	0.0846775	-	0.997641	0.73256
L24_M2	0.0853754	0.0845955	0.0840017	0.0819176	0.0825211	0.0842344	0.0840718	0.0859134	0.0842056	0.0844813	0.0839825	0.083043	0.0818855	0.0820106	0.085239	0.0835407	0.0831963	0.0829172	0.0845849	0.0828881	0.0846775	-	0.997641	0.73256
L17_L29	0.035255	0.0363952	0.0354976	0.0365527	0.0368966	0.0349269	0.0359015	0.0361232	0.0355159	0.0366136	0.0365488	0.0374414	0.0341133	0.0365722	0.0373004	0.0365446	0.0377706	0.0369972	0.0353541	0.0351918	0.0357443	-	1.00434	0.733487
R17_R29	0.035255	0.0363952	0.0354976	0.0365527	0.0368966	0.0349269	0.0359015	0.0361232	0.0355159	0.0366136	0.0365488	0.0374414	0.0341133	0.0365722	0.0373004	0.0365446	0.0377706	0.0369972	0.0353541	0.0351918	0.0357443	-	1.00434	0.733487
L7_L16	0.0639108	0.0658774	0.0630038	0.0624237	0.0634429	0.0623204	0.0643805	0.0647786	0.0648946	0.0671544	0.0651479	0.061042	0.0621983	0.0651433	0.064195	0.0652705	0.0645606	0.0642177	0.0651849	0.0621431	0.0640665	-	1.00385	0.737737
R7_R16	0.0639108	0.0658774	0.0630038	0.0624237	0.0634429	0.0623204	0.0643805	0.0647786	0.0648946	0.0671544	0.0651479	0.061042	0.0621983	0.0651433	0.064195	0.0652705	0.0645606	0.0642177	0.0651849	0.0621431	0.0640665	-	1.00385	0.737737
R1_R2	0.0613584	0.0635526	0.0602498	0.0582754	0.0620866	0.0595988	0.0612922	0.060911	0.0541215	0.0625438	0.0594686	0.0576084	0.0638059	0.0617715	0.0624212	0.0641642	0.0622743	0.0617851	0.0601777	0.058736	0.0588779	-	1.00657	0.738072
L1_L2	0.0613584	0.0635526	0.0602498	0.0582754	0.0620866	0.0595988	0.0612922	0.060911	0.0541215	0.0625438	0.0594686	0.0576084	0.0638059	0.0617715	0.0624212	0.0641642	0.0622743	0.0617851	0.0601777	0.058736	0.0588779	-	1.00657	0.738072
L31_L33	0.0617897	0.0617395	0.0625076	0.0629975	0.0610979	0.0606957	0.0595446	0.0596308	0.0595535	0.0600576	0.0610527	0.0647172	0.0615117	0.0616578	0.0608527	0.0603964	0.0602659	0.0594296	0.0644777	0.0631428	0.0615567	-	1.0041	0.742877
R31_R33	0.0617897	0.0617395	0.0625076	0.0629975	0.0610979	0.0606957	0.0595446	0.0596308	0.0595535	0.0600576	0.0610527	0.0647172	0.0615117	0.0616578	0.0608527	0.0603964	0.0602659	0.0594296	0.0644777	0.0631428	0.0615567	-	1.0041	0.742877
R8_R11	0.050206	0.0502634	0.0488693	0.0459922	0.0496347	0.0486752	0.0485901	0.0474221	0.0478261	0.0467891	0.0488177	0.0492384	0.0497023	0.0474601	0.0495235	0.0479543	0.0495249	0.0488036	0.0471428	0.048133	0.0489195	-	0.996138	0.743093
L8_L11	0.050206	0.0502634	0.0488693	0.0459922	0.0496347	0.0486752	0.0485901	0.0474221	0.0478261	0.0467891	0.0488177	0.0492384	0.0497023	0.0474601	0.0495235	0.0479543	0.0495249	0.0488036	0.0471428	0.048133	0.0489195	-	0.996138	0.743093
L44_L48	0.0782583	0.0794685	0.0802079	0.0784176	0.0788951	0.0819931	0.0795702	0.0786855	0.0795963	0.0771634	0.0821911	0.080886	0.080193	0.0805028	0.0810514	0.07971	0.0777896	0.0800049	0.0803089	0.0796142	0.0801619	-	0.997405	0.744215
R44_R48	0.0782583	0.0794685	0.0802079	0.0784176	0.0788951	0.0819931	0.0795702	0.0786855	0.0795963	0.0771634	0.0821911	0.080886	0.080193	0.0805028	0.0810514	0.07971	0.0777896	0.0800049	0.0803089	0.0796142	0.0801619	-	0.997405	0.744215
R24_R25	0.00946843	0.0106035	0.0101778	0.00895752	0.0132968	0.0109927	0.00990634	0.00981616	0.00969771	0.0120394	0.00958263	0.00891536	0.008909	0.0103431	0.0119427	0.0101401	0.0112904	0.0131662	0.00865053	0.0117227	0.00827496	-	1.02239	0.747355
L24_L25	0.00946843	0.0106035	0.0101778	0.00895752	0.0132968	0.0109927	0.00990634	0.00981616	0.00969771	0.0120394	0.00958263	0.00891536	0.008909	0.0103431	0.0119427	0.0101401	0.0112904	0.0131662	0.00865053	0.0117227	0.00827496	-	1.02239	0.747355
R11_R12	0.0394721	0.039176	0.0389456	0.0413297	0.0372348	0.0395287	0.041087	0.0391814	0.0385556	0.0418611	0.0392336	0.0390441	0.0369521	0.0406786	0.0395597	0.0417174	0.0417664	0.0373377	0.0395734	0.0388392	0.0388875	-	1.00585	0.749713
L11_L12	0.0394721	0.039176	0.0389456	0.0413297	0.0372348	0.0395287	0.041087	0.0391814	0.0385556	0.0418611	0.0392336	0.0390441	0.0369521	0.0406786	0.0395597	0.0417174	0.0417664	0.0373377	0.0395734	0.0388392	0.0388875	-	1.00585	0.749713
L20_L25	0.0317122	0.0334509	0.0315341	0.0312124	0.0316262	0.0318128	0.0318882	0.0321612	0.0328233	0.0325314	0.03253	0.0306592	0.0322355	0.0323856	0.0325253	0.0314573	0.0329498	0.0327724	0.0310704	0.0325175	0.0309736	-	0.996392	0.752436
R20_R25	0.0317122	0.0334509	0.0315341	0.0312124	0.0316262	0.0318128	0.0318882	0.0321612	0.0328233	0.0325314	0.03253	0.0306592	0.0322355	0.0323856	0.0325253	0.0314573	0.0329498	0.0327724	0.0310704	0.0325175	0.0309736	-	0.996392	0.752436
R10_R25	0.113399	0.113896	0.113366	0.111482	0.110348	0.112338	0.114033	0.115085	0.112422	0.112149	0.113194	0.11294	0.112243	0.111833	0.114724	0.112077	0.113109	0.110885	0.113666	0.110429	0.115847	-	0.99798	0.754181
L10_L25	0.113399	0.113896	0.113366	0.111482	0.110348	0.112338	0.114033	0.115085	0.112422	0.112149	0.113194	0.11294	0.112243	0.111833	0.114724	0.112077	0.113109	0.110885	0.113666	0.110429	0.115847	-	0.99798	0.754181
R6_R12	0.102601	0.104951	0.106162	0.102034	0.10677	0.106084	0.102511	0.104854	0.104643	0.102591	0.104993	0.103722	0.105915	0.105707	0.105784	0.104444	0.102589	0.105996	0.106199	0.10515	0.104711	-	1.00216	0.756834
L6_L12	0.102601	0.104951	0.106162	0.102034	0.10677	0.106084	0.102511	0.104854	0.104643	0.102591	0.104993	0.103722	0.105915	0.105707	0.105784	0.104444	0.102589	0.105996	0.106199	0.10515	0.104711	-	1.00216	0.756834
L4_L10	0.119734	0.121629	0.117272	0.116484	0.119483	0.117518	0.119363	0.119534	0.117597	0.112569	0.119164	0.126416	0.11728	0.116387	0.118173	0.119019	0.120268	0.119011	0.11779	0.119542	0.118188	-	1.00334	0.757247
R4_R10	0.119734	0.121629	0.117272	0.116484	0.119483	0.117518	0.119363	0.119534	0.117597	0.112569	0.119164	0.126416	0.11728	0.116387	0.118173	0.119019	0.120268	0.119011	0.11779	0.119542	0.118188	-	1.00334	0.757247
L13_L23	0.00595308	0.00386742	0.00426368	0.00498874	0.00358328	0.00334492	0.00477334	0.00464198	0.00393115	0.00479527	0.00445251	0.00559824	0.00430561	0.00490709	0.00362275	0.00411998	0.0035004	0.00399886	0.00664603	0.00476099	0.00455335	-	1.02864	0.758123
R13_R23	0.00595308	0.00386742	0.00426368	0.00498874	0.00358328	0.00334492	0.00477334	0.00464198	0.00393115	0.00479527	0.00445251	0.00559824	0.00430561	0.00490709	0.00362275	0.00411998	0.0035004	0.00399886	0.00664603	0.00476099	0.00455335	-	1.02864	0.758123
L30_R30	0.0133043	0.0106094	0.0107527	0.0164615	0.0130276	0.00721301	0.00852899	0.00625169	0.0258064	0.0185305	0.00923746	0.0132374	0.00793229	0.00449921	0.00826789	0.00842155	0.00783353	0.0177066	0.0100322	0.013419	0.00742341	-	0.93338	0.759377
R7_R26	0.162039	0.163173	0.161365	0.161256	0.16244	0.15865	0.164248	0.160489	0.160221	0.163737	0.161896	0.163157	0.159346	0.162732	0.161504	0.16399	0.164112	0.163354	0.160345	0.159945	0.160295	-	1.00159	0.759557
L7_L26	0.162039	0.163173	0.161365	0.161256	0.16244	0.15865	0.164248	0.160489	0.160221	0.163737	0.161896	0.163157	0.159346	0.162732	0.161504	0.16399	0.164112	0.163354	0.160345	0.159945	0.160295	-	1.00159	0.759557
L5_L24	0.089202	0.0879008	0.0898916	0.0894745	0.0878742	0.0888662	0.090009	0.0879285	0.0897564	0.0883518	0.0886742	0.088707	0.0908416	0.0901485	0.0904124	0.0890336	0.0883447	0.0895913	0.0901245	0.0878216	0.0912362	-	1.00175	0.760035
R5_R24	0.089202	0.0879008	0.0898916	0.0894745	0.0878742	0.0888662	0.090009	0.0879285	0.0897564	0.0883518	0.0886742	0.088707	0.0908416	0.0901485	0.0904124	0.0890336	0.0883447	0.0895913	0.0901245	0.0878216	0.0912362	-	1.00175	0.760035
M6_M7	0.10263	0.0993287	0.100449	0.102976	0.100128	0.101003	0.103425	0.103127	0.103861	0.0998126	0.102156	0.1045	0.101175	0.106681	0.100001	0.102294	0.101868	0.100785	0.103409	0.103016	0.102662	-	1.0025	0.776599
R9_R25	0.125539	0.125695	0.125721	0.122384	0.12202	0.124063	0.126058	0.126768	0.124202	0.123703	0.126117	0.123938	0.125157	0.124227	0.12768	0.124233	0.124688	0.124257	0.125466	0.12147	0.12778	-	0.998111	0.77791
L9_L25	0.125539	0.125695	0.125721	0.122384	0.12202	0.124063	0.126058	0.126768	0.124202	0.123703	0.126117	0.123938	0.125157	0.124227	0.12768	0.124233	0.124688	0.124257	0.125466	0.12147	0.12778	-	0.998111	0.77791
R10_R27	0.154978	0.155036	0.153715	0.154597	0.152813	0.153965	0.153644	0.153598	0.152446	0.152119	0.154361	0.159068	0.150977	0.153048	0.154755	0.154532	0.155433	0.151962	0.152705	0.154084	0.153539	-	0.998491	0.779285
L10_L27	0.154978	0.155036	0.153715	0.154597	0.152813	0.153965	0.153644	0.153598	0.152446	0.152119	0.154361	0.159068	0.150977	0.153048	0.154755	0.154532	0.155433	0.151962	0.152705	0.154084	0.153539	-	0.998491	0.779285
L44_R44	0.028059	0.0256315	0.0251203	0.0278548	0.0274335	0.0267886	0.025582	0.0282598	0.0280766	0.0262519	0.0266961	0.0284622	0.0278825	0.0252773	0.0249127	0.0276665	0.026598	0.0271072	0.0264674	0.0270486	0.025079	-	0.994104	0.784853
L8_L15	0.0908667	0.0916977	0.0887986	0.0884005	0.0900299	0.089081	0.0920072	0.0897389	0.0906232	0.0925628	0.0889486	0.0885582	0.0883955	0.093088	0.0927099	0.0913577	0.0896095	0.0909956	0.0900109	0.0900206	0.0914125	-	1.00222	0.785893
R8_R15	0.0908667	0.0916977	0.0887986	0.0884005	0.0900299	0.089081	0.0920072	0.0897389	0.0906232	0.0925628	0.0889486	0.0885582	0.0883955	0.093088	0.0927099	0.0913577	0.0896095	0.0909956	0.0900109	0.0900206	0.0914125	-	1.00222	0.785893
R11_R18	0.0227582	0.0232287	0.022104	0.0233863	0.0235286	0.0245502	0.0241074	0.0231179	0.024417	0.0243501	0.0238655	0.0223324	0.0238921	0.0250206	0.0254789	0.0225553	0.0232588	0.0240553	0.0241088	0.0247556	0.0230011	-	0.994944	0.790305
L11_L18	0.0227582	0.0232287	0.022104	0.0233863	0.0235286	0.0245502	0.0241074	0.0231179	0.024417	0.0243501	0.0238655	0.0223324	0.0238921	0.0250206	0.0254789	0.0225553	0.0232588	0.0240553	0.0241088	0.0247556	0.0230011	-	0.994944	0.790305
R1_R25	0.157421	0.159817	0.157955	0.157129	0.1598	0.157983	0.160076	0.161336	0.155158	0.157685	0.159493	0.158994	0.160197	0.158308	0.160968	0.158432	0.15791	0.157045	0.159965	0.15701	0.16129	-	0.99866	0.794032
L1_L25	0.157421	0.159817	0.157955	0.157129	0.1598	0.157983	0.160076	0.161336	0.155158	0.157685	0.159493	0.158994	0.160197	0.158308	0.160968	0.158432	0.15791	0.157045	0.159965	0.15701	0.16129	-	0.99866	0.794032
L46_L49	0.0784846	0.0767726	0.0792913	0.0795978	0.0784362	0.0820046	0.0789845	0.0782381	0.0797256	0.0763202	0.078321	0.0802247	0.0804629	0.079131	0.0791793	0.0797779	0.0773442	0.0819913	0.0799035	0.0780673	0.0781191	-	1.00239	0.795252
R46_R49	0.0784846	0.0767726	0.0792913	0.0795978	0.0784362	0.0820046	0.0789845	0.0782381	0.0797256	0.0763202	0.078321	0.0802247	0.0804629	0.079131	0.0791793	0.0797779	0.0773442	0.0819913	0.0799035	0.0780673	0.0781191	-	1.00239	0.795252
R4_R17	0.0881574	0.090324	0.0868981	0.084021	0.0886487	0.0871553	0.0870473	0.0893195	0.0866156	0.0854357	0.0857659	0.0865927	0.0850637	0.087443	0.0846096	0.086957	0.0891619	0.0874982	0.0848461	0.0867259	0.0847391	-	0.997485	0.797051
L4_L17	0.0881574	0.090324	0.0868981	0.084021	0.0886487	0.0871553	0.0870473	0.0893195	0.0866156	0.0854357	0.0857659	0.0865927	0.0850637	0.087443	0.0846096	0.086957	0.0891619	0.0874982	0.0848461	0.0867259	0.0847391	-	0.997485	0.797051
R4_R19	0.0815688	0.0837606	0.0794803	0.0759641	0.0815649	0.0806749	0.0804407	0.0825554	0.0809545	0.0766548	0.0786736	0.0796108	0.0794356	0.0794037	0.0782663	0.0780973	0.0808142	0.0798486	0.0795154	0.07995	0.0799881	-	0.997102	0.79732
L4_L19	0.0815688	0.0837606	0.0794803	0.0759641	0.0815649	0.0806749	0.0804407	0.0825554	0.0809545	0.0766548	0.0786736	0.0796108	0.0794356	0.0794037	0.0782663	0.0780973	0.0808142	0.0798486	0.0795154	0.07995	0.0799881	-	0.997102	0.79732
L7_L10	0.0396518	0.0408311	0.0403298	0.0400993	0.0417347	0.0402395	0.0409337	0.0401295	0.039924	0.0395568	0.0407568	0.0446912	0.0402992	0.0404354	0.0419841	0.0413101	0.0407772	0.0417183	0.0400881	0.0405658	0.039297	-	0.996394	0.799966
R7_R10	0.0396518	0.0408311	0.0403298	0.0400993	0.0417347	0.0402395	0.0409337	0.0401295	0.039924	0.0395568	0.0407568	0.0446912	0.0402992	0.0404354	0.0419841	0.0413101	0.0407772	0.0417183	0.0400881	0.0405658	0.039297	-	0.996394	0.799966
R13_R29	0.0765553	0.0752706	0.0750035	0.0730572	0.073927	0.0756165	0.0758715	0.0765639	0.0743675	0.0745692	0.0743465	0.0729915	0.0758905	0.0749219	0.0755225	0.0743878	0.0760361	0.0747185	0.0745194	0.0755795	0.0752947	-	1.00166	0.800865
L13_L29	0.0765553	0.0752706	0.0750035	0.0730572	0.073927	0.0756165	0.0758715	0.0765639	0.0743675	0.0745692	0.0743465	0.0729915	0.0758905	0.0749219	0.0755225	0.0743878	0.0760361	0.0747185	0.0745194	0.0755795	0.0752947	-	1.00166	0.800865
R4_R6	0.0324899	0.0306947	0.0359216	0.0343984	0.0336775	0.0358392	0.0318929	0.0321069	0.0327307	0.0336639	0.0346946	0.0334755	0.0353152	0.0365852	0.0360307	0.0341724	0.0303923	0.0333454	0.0368861	0.0335052	0.0341679	-	0.993438	0.80604
L4_L6	0.0324899	0.0306947	0.0359216	0.0343984	0.0336775	0.0358392	0.0318929	0.0321069	0.0327307	0.0336639	0.0346946	0.0334755	0.0353152	0.0365852	0.0360307	0.0341724	0.0303923	0.0333454	0.0368861	0.0335052	0.0341679	-	0.993438	0.80604
L1_L7	0.0238657	0.0243542	0.024477	0.0251524	0.0256823	0.023754	0.0245975	0.0247082	0.0267906	0.0258601	0.0258482	0.0248763	0.0262177	0.0250783	0.0243779	0.0250364	0.0235192	0.024833	0.0256111	0.0266628	0.0252402	-	1.0043	0.810959
R1_R7	0.0238657	0.0243542	0.024477	0.0251524	0.0256823	0.023754	0.0245975	0.0247082	0.0267906	0.0258601	0.0258482	0.0248763	0.0262177	0.0250783	0.0243779	0.0250364	0.0235192	0.024833	0.0256111	0.0266628	0.0252402	-	1.0043	0.810959
L9_L26	0.163446	0.162287	0.161995	0.16072	0.162142	0.160045	0.164157	0.16058	0.160463	0.162059	0.163395	0.164757	0.16188	0.163966	0.163939	0.163731	0.162786	0.164389	0.160441	0.160183	0.161719	-	0.998888	0.813732
R9_R26	0.163446	0.162287	0.161995	0.16072	0.162142	0.160045	0.164157	0.16058	0.160463	0.162059	0.163395	0.164757	0.16188	0.163966	0.163939	0.163731	0.162786	0.164389	0.160441	0.160183	0.161719	-	0.998888	0.813732
L22_R26	0.121264	0.119303	0.121191	0.121994	0.123286	0.122292	0.121743	0.117762	0.120708	0.120567	0.121767	0.124815	0.120453	0.121436	0.122161	0.122272	0.122599	0.121908	0.11929	0.121618	0.119557	-	0.998555	0.820036
L13_L17	0.0850799	0.0842629	0.0855145	0.0831046	0.0840382	0.0845426	0.0839716	0.08427	0.0838513	0.0836015	0.0835706	0.0828316	0.0841716	0.0832998	0.0837164	0.0844008	0.0875556	0.0845126	0.0815982	0.0835299	0.0830886	-	1.0015	0.828839
R13_R17	0.0850799	0.0842629	0.0855145	0.0831046	0.0840382	0.0845426	0.0839716	0.08427	0.0838513	0.0836015	0.0835706	0.0828316	0.0841716	0.0832998	0.0837164	0.0844008	0.0875556	0.0845126	0.0815982	0.0835299	0.0830886	-	1.0015	0.828839
L12_L19	0.0637621	0.0629824	0.0625471	0.0639782	0.0619644	0.0631512	0.062872	0.0625446	0.0622372	0.0633287	0.0618494	0.0625734	0.061541	0.0619042	0.0622892	0.0633034	0.0652505	0.0616958	0.0612435	0.0612517	0.0624294	-	0.998308	0.829081
R12_R19	0.0637621	0.0629824	0.0625471	0.0639782	0.0619644	0.0631512	0.062872	0.0625446	0.0622372	0.0633287	0.0618494	0.0625734	0.061541	0.0619042	0.0622892	0.0633034	0.0652505	0.0616958	0.0612435	0.0612517	0.0624294	-	0.998308	0.829081
R6_R8	0.173319	0.174932	0.174443	0.168461	0.175184	0.175823	0.172358	0.172445	0.172608	0.170016	0.174592	0.17317	0.174701	0.175104	0.176384	0.1736	0.172898	0.173871	0.17498	0.173411	0.173799	-	1.0011	0.837062
L6_L8	0.173319	0.174932	0.174443	0.168461	0.175184	0.175823	0.172358	0.172445	0.172608	0.170016	0.174592	0.17317	0.174701	0.175104	0.176384	0.1736	0.172898	0.173871	0.17498	0.173411	0.173799	-	1.0011	0.837062
L8_L27	0.182295	0.182544	0.180949	0.179231	0.180799	0.181706	0.180985	0.180421	0.180471	0.181229	0.181421	0.180554	0.179129	0.181386	0.18247	0.181256	0.183362	0.17978	0.179735	0.180509	0.180957	-	0.999412	0.845021
R8_R27	0.182295	0.182544	0.180949	0.179231	0.180799	0.181706	0.180985	0.180421	0.180471	0.181229	0.181421	0.180554	0.179129	0.181386	0.18247	0.181256	0.183362	0.17978	0.179735	0.180509	0.180957	-	0.999412	0.845021
L11_L24	0.101815	0.101523	0.100117	0.099508	0.0976627	0.10114	0.103199	0.103036	0.100919	0.100881	0.101082	0.100436	0.0990826	0.100873	0.102855	0.101117	0.100584	0.099188	0.102771	0.0990354	0.102161	-	0.998687	0.85741
R11_R24	0.101815	0.101523	0.100117	0.099508	0.0976627	0.10114	0.103199	0.103036	0.100919	0.100881	0.101082	0.100436	0.0990826	0.100873	0.102855	0.101117	0.100584	0.099188	0.102771	0.0990354	0.102161	-	0.998687	0.85741
R26_M1	0.129933	0.129548	0.130203	0.130405	0.129453	0.127639	0.131389	0.127896	0.129109	0.130073	0.129071	0.131464	0.127719	0.130716	0.129611	0.13119	0.133103	0.130995	0.12727	0.126944	0.127298	-	0.998854	0.857848
L26_M1	0.129933	0.129548	0.130203	0.130405	0.129453	0.127639	0.131389	0.127896	0.129109	0.130073	0.129071	0.131464	0.127719	0.130716	0.129611	0.13119	0.133103	0.130995	0.12727	0.126944	0.127298	-	0.998854	0.857848
R32_M3	0.169333	0.167024	0.167429	0.173321	0.164999	0.172271	0.168406	0.169672	0.169696	0.170477	0.17118	0.168106	0.1737	0.166593	0.167531	0.172347	0.162461	0.165709	0.174301	0.166933	0.172497	-	0.99838	0.862529
L32_M3	0.169333	0.167024	0.167429	0.173321	0.164999	0.172271	0.168406	0.169672	0.169696	0.170477	0.17118	0.168106	0.1737	0.166593	0.167531	0.172347	0.162461	0.165709	0.174301	0.166933	0.172497	-	0.99838	0.862529
L3_L4	0.0902884	0.0932673	0.0909865	0.0882115	0.0916256	0.0884144	0.0911578	0.0926662	0.0908155	0.0893152	0.090462	0.0903246	0.0898839	0.0904327	0.0870221	0.0900936	0.0906264	0.0920907	0.0893168	0.0896064	0.0895464	-	0.998765	0.879355
R3_R4	0.0902884	0.0932673	0.0909865	0.0882115	0.0916256	0.0884144	0.0911578	0.0926662	0.0908155	0.0893152	0.090462	0.0903246	0.0898839	0.0904327	0.0870221	0.0900936	0.0906264	0.0920907	0.0893168	0.0896064	0.0895464	-	0.998765	0.879355
R10_R19	0.061879	0.06151	0.0601295	0.0626313	0.062159	0.0592566	0.0613253	0.0594594	0.0597067	0.0584606	0.0612085	0.0702698	0.0588738	0.0590318	0.0624713	0.0621706	0.0611187	0.0620803	0.0603156	0.0621375	0.0606051	-	1.00294	0.88319
L10_L19	0.061879	0.06151	0.0601295	0.0626313	0.062159	0.0592566	0.0613253	0.0594594	0.0597067	0.0584606	0.0612085	0.0702698	0.0588738	0.0590318	0.0624713	0.0621706	0.0611187	0.0620803	0.0603156	0.0621375	0.0606051	-	1.00294	0.88319
R3_R13	0.0853956	0.0848956	0.0872527	0.0853441	0.0866823	0.0845021	0.0852447	0.0853988	0.0863563	0.0855615	0.0864682	0.0848798	0.0865074	0.0837093	0.085539	0.0855718	0.0889279	0.0867761	0.0825449	0.0840337	0.0862387	-	1.00116	0.883589
L3_L13	0.0853956	0.0848956	0.0872527	0.0853441	0.0866823	0.0845021	0.0852447	0.0853988	0.0863563	0.0855615	0.0864682	0.0848798	0.0865074	0.0837093	0.085539	0.0855718	0.0889279	0.0867761	0.0825449	0.0840337	0.0862387	-	1.00116	0.883589
R9_R24	0.131819	0.131556	0.130322	0.126597	0.127888	0.130481	0.132307	0.132052	0.129056	0.128727	0.131526	0.129466	0.130518	0.129245	0.133481	0.130409	0.130785	0.130679	0.131005	0.12751	0.1324	-	1.00098	0.883671
L9_L24	0.131819	0.131556	0.130322	0.126597	0.127888	0.130481	0.132307	0.132052	0.129056	0.128727	0.131526	0.129466	0.130518	0.129245	0.133481	0.130409	0.130785	0.130679	0.131005	0.12751	0.1324	-	1.00098	0.883671
R40_R41	0.056915	0.0572619	0.0570149	0.0545017	0.0546807	0.0569121	0.0564435	0.0577318	0.0572195	0.0530453	0.0551074	0.0555344	0.057944	0.0566659	0.0547925	0.0559184	0.0554234	0.0569759	0.0577046	0.0555232	0.0557209	-	1.00166	0.884311
L40_L41	0.056915	0.0572619	0.0570149	0.0545017	0.0546807	0.0569121	0.0564435	0.0577318	0.0572195	0.0530453	0.0551074	0.0555344	0.057944	0.0566659	0.0547925	0.0559184	0.0554234	0.0569759	0.0577046	0.0555232	0.0557209	-	1.00166	0.884311
L3_L12	0.0670193	0.066478	0.0676322	0.0691096	0.0681411	0.0664322	0.0669664	0.066686	0.0669374	0.0681191	0.0684072	0.0679294	0.0669017	0.0674158	0.0672641	0.0680489	0.0704397	0.0675777	0.0648405	0.0650015	0.0681326	-	0.998678	0.886535
R3_R12	0.0670193	0.066478	0.0676322	0.0691096	0.0681411	0.0664322	0.0669664	0.066686	0.0669374	0.0681191	0.0684072	0.0679294	0.0669017	0.0674158	0.0672641	0.0680489	0.0704397	0.0675777	0.0648405	0.0650015	0.0681326	-	0.998678	0.886535
L49_M6	0.0818123	0.0817776	0.0827234	0.0836409	0.083566	0.0857483	0.0846435	0.0845121	0.0861919	0.0809285	0.0858855	0.0858968	0.0838155	0.0855779	0.0842758	0.0841666	0.0811078	0.0841552	0.0857235	0.0838792	0.0860608	-	1.00138	0.889231
R49_M6	0.0818123	0.0817776	0.0827234	0.0836409	0.083566	0.0857483	0.0846435	0.0845121	0.0861919	0.0809285	0.0858855	0.0858968	0.0838155	0.0855779	0.0842758	0.0841666	0.0811078	0.0841552	0.0857235	0.0838792	0.0860608	-	1.00138	0.889231
R1_R27	0.187822	0.190244	0.187426	0.187746	0.190461	0.188925	0.18876	0.188527	0.183589	0.189243	0.187786	0.187252	0.188081	0.188814	0.188453	0.18901	0.190324	0.187209	0.186567	0.188223	0.187321	-	0.99947	0.894262
L1_L27	0.187822	0.190244	0.187426	0.187746	0.190461	0.188925	0.18876	0.188527	0.183589	0.189243	0.187786	0.187252	0.188081	0.188814	0.188453	0.18901	0.190324	0.187209	0.186567	0.188223	0.187321	-	0.99947	0.894262
L43_L47	0.053403	0.0531846	0.0517984	0.054849	0.0530405	0.0538498	0.0543652	0.0549687	0.0552979	0.056293	0.0555407	0.0537364	0.0537728	0.0524721	0.0548664	0.0543865	0.0534543	0.0550101	0.0557996	0.0545475	0.0518377	-	1.00142	0.901547
R43_R47	0.053403	0.0531846	0.0517984	0.054849	0.0530405	0.0538498	0.0543652	0.0549687	0.0552979	0.056293	0.0555407	0.0537364	0.0537728	0.0524721	0.0548664	0.0543865	0.0534543	0.0550101	0.0557996	0.0545475	0.0518377	-	1.00142	0.901547
L4_L29	0.0950706	0.0981321	0.0932714	0.0921696	0.0958602	0.094661	0.0958269	0.0978827	0.0949756	0.0925593	0.0950346	0.0959424	0.0944197	0.0942888	0.0944583	0.0944838	0.0955115	0.0946464	0.0954563	0.0949309	0.094279	-	0.999099	0.904054
R4_R29	0.0950706	0.0981321	0.0932714	0.0921696	0.0958602	0.094661	0.0958269	0.0978827	0.0949756	0.0925593	0.0950346	0.0959424	0.0944197	0.0942888	0.0944583	0.0944838	0.0955115	0.0946464	0.0954563	0.0949309	0.094279	-	0.999099	0.904054
R44_R45	0.034186	0.0349847	0.0332137	0.0332893	0.0323802	0.0363597	0.0334943	0.0340376	0.0342528	0.0323266	0.0342702	0.0336347	0.0337854	0.0333675	0.0341352	0.033964	0.033158	0.0343877	0.0326395	0.034479	0.0341392	-	0.998426	0.90697
L44_L45	0.034186	0.0349847	0.0332137	0.0332893	0.0323802	0.0363597	0.0334943	0.0340376	0.0342528	0.0323266	0.0342702	0.0336347	0.0337854	0.0333675	0.0341352	0.033964	0.033158	0.0343877	0.0326395	0.034479	0.0341392	-	0.998426	0.90697
L12_R24	0.0710141	0.0715958	0.0716457	0.0680016	0.0723794	0.0709442	0.0712732	0.0729054	0.0718547	0.0706568	0.0708794	0.0706662	0.0704164	0.0702741	0.073529	0.0692406	0.0685746	0.0730484	0.0721125	0.0713453	0.0724158	-	0.998883	0.910198
R22_R23	0.0198453	0.0170138	0.0177859	0.014748	0.018935	0.0192487	0.0190609	0.0177841	0.0158522	0.0169012	0.0187928	0.0172322	0.0182596	0.0171633	0.0172425	0.0169287	0.0177935	0.0201409	0.0172707	0.0182909	0.016367	-	1.00419	0.910584
L22_L23	0.0198453	0.0170138	0.0177859	0.014748	0.018935	0.0192487	0.0190609	0.0177841	0.0158522	0.0169012	0.0187928	0.0172322	0.0182596	0.0171633	0.0172425	0.0169287	0.0177935	0.0201409	0.0172707	0.0182909	0.016367	-	1.00419	0.910584
R10_R29	0.0338332	0.0315958	0.0315203	0.0317753	0.0312508	0.0296667	0.0313487	0.029827	0.0304691	0.0273983	0.0309549	0.0399401	0.0304248	0.0302758	0.0313242	0.0312245	0.0311599	0.0313105	0.0305138	0.0335623	0.0316427	-	1.00409	0.912755
L10_L29	0.0338332	0.0315958	0.0315203	0.0317753	0.0312508	0.0296667	0.0313487	0.029827	0.0304691	0.0273983	0.0309549	0.0399401	0.0304248	0.0302758	0.0313242	0.0312245	0.0311599	0.0313105	0.0305138	0.0335623	0.0316427	-	1.00409	0.912755
L9_L27	0.168676	0.168911	0.167499	0.165922	0.165942	0.167886	0.167537	0.167715	0.166428	0.167249	0.168712	0.166625	0.166898	0.167946	0.168742	0.168053	0.169033	0.167891	0.166378	0.165933	0.16812	-	1.00033	0.91386
R9_R27	0.168676	0.168911	0.167499	0.165922	0.165942	0.167886	0.167537	0.167715	0.166428	0.167249	0.168712	0.166625	0.166898	0.167946	0.168742	0.168053	0.169033	0.167891	0.166378	0.165933	0.16812	-	1.00033	0.91386
L10_L24	0.119577	0.11948	0.117704	0.115611	0.115961	0.118416	0.120022	0.120052	0.116941	0.116497	0.118394	0.11897	0.117192	0.116527	0.120355	0.118072	0.118859	0.116756	0.118988	0.116345	0.120154	-	1.0007	0.914002
R10_R24	0.119577	0.11948	0.117704	0.115611	0.115961	0.118416	0.120022	0.120052	0.116941	0.116497	0.118394	0.11897	0.117192	0.116527	0.120355	0.118072	0.118859	0.116756	0.118988	0.116345	0.120154	-	1.0007	0.914002
L10_R10	0.0117257	0.0139934	0.0140166	0.0107427	0.0129516	0.0165655	0.0149917	0.0157664	0.0170426	0.0241302	0.0126095	0.00867643	0.0173526	0.015991	0.0125251	0.0139712	0.0168471	0.0154263	0.013742	0.0111693	0.0154736	-	0.988555	0.916349
R31_M3	0.173289	0.171994	0.170018	0.175847	0.169359	0.175965	0.171648	0.170859	0.171345	0.175568	0.173955	0.170171	0.175382	0.173053	0.171	0.172674	0.164354	0.169851	0.179085	0.17383	0.175054	-	0.999099	0.921472
L31_M3	0.173289	0.171994	0.170018	0.175847	0.169359	0.175965	0.171648	0.170859	0.171345	0.175568	0.173955	0.170171	0.175382	0.173053	0.171	0.172674	0.164354	0.169851	0.179085	0.17383	0.175054	-	0.999099	0.921472
R6_R10	0.147626	0.148859	0.148595	0.14545	0.148936	0.149343	0.146736	0.14718	0.145971	0.142329	0.149041	0.15398	0.147856	0.14832	0.150158	0.14857	0.146354	0.147658	0.149507	0.148728	0.147973	-	1.00072	0.923188
L6_L10	0.147626	0.148859	0.148595	0.14545	0.148936	0.149343	0.146736	0.14718	0.145971	0.142329	0.149041	0.15398	0.147856	0.14832	0.150158	0.14857	0.146354	0.147658	0.149507	0.148728	0.147973	-	1.00072	0.923188
R8_R16	0.0930359	0.0931651	0.090212	0.08895	0.0921673	0.091085	0.0930332	0.0923692	0.092242	0.0943009	0.0930074	0.0897237	0.0907975	0.0936791	0.0941761	0.0923177	0.0918364	0.0923608	0.0929432	0.0911061	0.0926141	-	1.00072	0.924552
L8_L16	0.0930359	0.0931651	0.090212	0.08895	0.0921673	0.091085	0.0930332	0.0923692	0.092242	0.0943009	0.0930074	0.0897237	0.0907975	0.0936791	0.0941761	0.0923177	0.0918364	0.0923608	0.0929432	0.0911061	0.0926141	-	1.00072	0.924552
R9_R18	0.0535986	0.0532974	0.0526623	0.0516942	0.0530654	0.053314	0.0531266	0.0526172	0.0526773	0.0525333	0.0543268	0.0523527	0.0557865	0.0541375	0.0556217	0.0520976	0.0527061	0.0554569	0.0528699	0.0529829	0.0538989	-	0.999025	0.927274
L9_L18	0.0535986	0.0532974	0.0526623	0.0516942	0.0530654	0.053314	0.0531266	0.0526172	0.0526773	0.0525333	0.0543268	0.0523527	0.0557865	0.0541375	0.0556217	0.0520976	0.0527061	0.0554569	0.0528699	0.0529829	0.0538989	-	0.999025	0.927274
L13_L22	0.0160773	0.0148795	0.0154608	0.0130283	0.0166367	0.0172591	0.0163412	0.0144848	0.0151236	0.0143721	0.0158648	0.0147485	0.0157446	0.0141431	0.015412	0.0147966	0.0160395	0.0170684	0.0137736	0.0158033	0.01405	-	0.996743	0.928488
R13_R22	0.0160773	0.0148795	0.0154608	0.0130283	0.0166367	0.0172591	0.0163412	0.0144848	0.0151236	0.0143721	0.0158648	0.0147485	0.0157446	0.0141431	0.015412	0.0147966	0.0160395	0.0170684	0.0137736	0.0158033	0.01405	-	0.996743	0.928488
L13_L27	0.103302	0.103516	0.103902	0.105179	0.103607	0.10495	0.101959	0.102391	0.104564	0.104049	0.103686	0.104376	0.102562	0.103394	0.103985	0.1042	0.103463	0.102732	0.103932	0.10393	0.103696	-	0.999651	0.928513
R13_R27	0.103302	0.103516	0.103902	0.105179	0.103607	0.10495	0.101959	0.102391	0.104564	0.104049	0.103686	0.104376	0.102562	0.103394	0.103985	0.1042	0.103463	0.102732	0.103932	0.10393	0.103696	-	0.999651	0.928513
R1_M2	0.0798747	0.0826095	0.0800815	0.0808181	0.0852901	0.0817412	0.0835794	0.0822229	0.0769269	0.0800287	0.0821588	0.0832512	0.0845705	0.0834133	0.083196	0.0824253	0.0821068	0.0818445	0.0821636	0.081606	0.0822466	-	1.00099	0.928514
L1_M2	0.0798747	0.0826095	0.0800815	0.0808181	0.0852901	0.0817412	0.0835794	0.0822229	0.0769269	0.0800287	0.0821588	0.0832512	0.0845705	0.0834133	0.083196	0.0824253	0.0821068	0.0818445	0.0821636	0.081606	0.0822466	-	1.00099	0.928514
L11_R24	0.107934	0.107898	0.107499	0.106458	0.105752	0.107825	0.109477	0.109372	0.107463	0.108636	0.107543	0.107134	0.104834	0.107107	0.109814	0.108157	0.107459	0.106845	0.108665	0.10596	0.108476	-	0.99948	0.928961
R11_R27	0.133526	0.134031	0.132959	0.134188	0.132302	0.134388	0.133563	0.134088	0.133928	0.135237	0.133854	0.132617	0.130772	0.135238	0.134036	0.134213	0.135144	0.132117	0.133686	0.13379	0.133193	-	1.00031	0.93819
L11_L27	0.133526	0.134031	0.132959	0.134188	0.132302	0.134388	0.133563	0.134088	0.133928	0.135237	0.133854	0.132617	0.130772	0.135238	0.134036	0.134213	0.135144	0.132117	0.133686	0.13379	0.133193	-	1.00031	0.93819
L21_R24	0.0237178	0.0238441	0.0247085	0.0263428	0.025441	0.025228	0.0233587	0.0224458	0.023962	0.025432	0.0239865	0.0265153	0.0208671	0.022164	0.0249078	0.0251829	0.0249289	0.0233371	0.0223648	0.024498	0.0245442	-	0.997846	0.941596
R7_R24	0.152903	0.15478	0.152036	0.149485	0.151627	0.15294	0.154797	0.154643	0.151699	0.151537	0.153176	0.151813	0.152198	0.151941	0.155077	0.153341	0.153816	0.151982	0.153381	0.149749	0.153657	-	0.999634	0.941902
L7_L24	0.152903	0.15478	0.152036	0.149485	0.151627	0.15294	0.154797	0.154643	0.151699	0.151537	0.153176	0.151813	0.152198	0.151941	0.155077	0.153341	0.153816	0.151982	0.153381	0.149749	0.153657	-	0.999634	0.941902
L11_R26	0.150555	0.149343	0.152099	0.153056	0.152263	0.150221	0.152491	0.148578	0.149814	0.153836	0.150745	0.153221	0.148767	0.152689	0.152572	0.153667	0.152152	0.15223	0.150298	0.150585	0.14952	-	1.00039	0.94299
R6_R20	0.0530716	0.0531632	0.0565018	0.0560776	0.058454	0.0590982	0.0543981	0.0540362	0.0559127	0.0540478	0.0563729	0.0570458	0.0584965	0.0577774	0.0592162	0.0570181	0.0533697	0.0568173	0.057367	0.056673	0.0565841	-	1.00107	0.950143
L6_L20	0.0530716	0.0531632	0.0565018	0.0560776	0.058454	0.0590982	0.0543981	0.0540362	0.0559127	0.0540478	0.0563729	0.0570458	0.0584965	0.0577774	0.0592162	0.0570181	0.0533697	0.0568173	0.057367	0.056673	0.0565841	-	1.00107	0.950143
L19_L29	0.0283609	0.0300819	0.0287746	0.0311865	0.031528	0.0298948	0.0301527	0.0297975	0.0293657	0.0310988	0.0304616	0.0315395	0.028536	0.0289828	0.0316351	0.0310541	0.0301955	0.0310005	0.0300395	0.0288023	0.0292935	-	0.999041	0.956309
R19_R29	0.0283609	0.0300819	0.0287746	0.0311865	0.031528	0.0298948	0.0301527	0.0297975	0.0293657	0.0310988	0.0304616	0.0315395	0.028536	0.0289828	0.0316351	0.0310541	0.0301955	0.0310005	0.0300395	0.0288023	0.0292935	-	0.999041	0.956309
R15_R28	0.196567	0.199533	0.196902	0.193985	0.198903	0.195836	0.195517	0.194345	0.195801	0.195825	0.193811	0.195026	0.196388	0.196144	0.193425	0.195903	0.19668	0.195531	0.194751	0.198412	0.194188	-	1.00022	0.957387
L15_L28	0.196567	0.199533	0.196902	0.193985	0.198903	0.195836	0.195517	0.194345	0.195801	0.195825	0.193811	0.195026	0.196388	0.196144	0.193425	0.195903	0.19668	0.195531	0.194751	0.198412	0.194188	-	1.00022	0.957387
L22_R22	0.0313658	0.0290928	0.0292059	0.0288509	0.0316228	0.0314157	0.0327231	0.0287537	0.0303045	0.030213	0.030987	0.0311491	0.0293551	0.030084	0.0303839	0.0295251	0.0305964	0.0318508	0.0286225	0.0317706	0.0296502	-	0.998972	0.957863
R1_R24	0.163742	0.165485	0.162328	0.161099	0.165223	0.164159	0.166052	0.166474	0.159689	0.16253	0.164526	0.164392	0.165149	0.163168	0.166562	0.164367	0.163763	0.162821	0.165241	0.162783	0.165535	-	1.00028	0.958186
L1_L24	0.163742	0.165485	0.162328	0.161099	0.165223	0.164159	0.166052	0.166474	0.159689	0.16253	0.164526	0.164392	0.165149	0.163168	0.166562	0.164367	0.163763	0.162821	0.165241	0.162783	0.165535	-	1.00028	0.958186
L7_L27	0.174512	0.177394	0.17484	0.174094	0.174887	0.174983	0.175259	0.175191	0.174171	0.176168	0.17485	0.173026	0.172539	0.175153	0.17454	0.1759	0.178222	0.173893	0.173255	0.173361	0.173885	-	0.999881	0.975796
R7_R27	0.174512	0.177394	0.17484	0.174094	0.174887	0.174983	0.175259	0.175191	0.174171	0.176168	0.17485	0.173026	0.172539	0.175153	0.17454	0.1759	0.178222	0.173893	0.173255	0.173361	0.173885	-	0.999881	0.975796
R8_R25	0.140195	0.140637	0.140044	0.136149	0.137571	0.138514	0.139958	0.140025	0.138709	0.137711	0.139446	0.138478	0.138618	0.138416	0.141994	0.137728	0.140073	0.138016	0.139676	0.137251	0.141746	-	0.999884	0.982658
L8_L25	0.140195	0.140637	0.140044	0.136149	0.137571	0.138514	0.139958	0.140025	0.138709	0.137711	0.139446	0.138478	0.138618	0.138416	0.141994	0.137728	0.140073	0.138016	0.139676	0.137251	0.141746	-	0.999884	0.982658
R18_R27	0.117993	0.118753	0.117413	0.11684	0.115245	0.117451	0.118199	0.117916	0.116477	0.118123	0.11669	0.116578	0.113318	0.116604	0.116055	0.118614	0.118773	0.115467	0.116269	0.115633	0.116659	-	0.999934	0.990954
L18_L27	0.117993	0.118753	0.117413	0.11684	0.115245	0.117451	0.118199	0.117916	0.116477	0.118123	0.11669	0.116578	0.113318	0.116604	0.116055	0.118614	0.118773	0.115467	0.116269	0.115633	0.116659	-	0.999934	0.990954
R9_R11	0.0354967	0.0354478	0.0346082	0.0318676	0.0338565	0.0337673	0.0342324	0.0337859	0.0328537	0.0321785	0.0351828	0.0342664	0.0364091	0.0330228	0.0349377	0.0340656	0.034265	0.0359864	0.032803	0.0325125	0.0351072	-	0.999874	0.994568
L9_L11	0.0354967	0.0354478	0.0346082	0.0318676	0.0338565	0.0337673	0.0342324	0.0337859	0.0328537	0.0321785	0.0351828	0.0342664	0.0364091	0.0330228	0.0349377	0.0340656	0.034265	0.0359864	0.032803	0.0325125	0.0351072	-	0.999874	0.994568
R15_R25	0.127671	0.130424	0.130101	0.129622	0.129557	0.128383	0.128757	0.13081	0.129769	0.128768	0.129986	0.129592	0.130375	0.130415	0.131124	0.128409	0.129189	0.128657	0.130298	0.129595	0.131983	-	0.999986	0.997165
L15_L25	0.127671	0.130424	0.130101	0.129622	0.129557	0.128383	0.128757	0.13081	0.129769	0.128768	0.129986	0.129592	0.130375	0.130415	0.131124	0.128409	0.129189	0.128657	0.130298	0.129595	0.131983	-	0.999986	0.997165
