# Supplementary material for: Morphometric analysis of the size-adjusted linear dimensions of the skull landmarks revealed craniofacial dysmorphology in Mid1-cKO mice
Source: BMC Genomics. 2023 Feb 9;24:68. doi: 10.1186/s12864-023-09162-2 (PMC9912615; doi:10.1186/s12864-023-09162-2)
Supplement: Supplementary file 8 — Additional file 8: Table S4. RDs calculated using size-adjustedlandmark coordinates of symmetric Regression Residuals for Wnt1-Cre transgenicmice. [file 12864_2023_9162_MOESM8_ESM.xlsx]

## Sheet: Sheet1
Table S4 RDs calculated using size-adjusted landmark coordinates of symmetric Regression Residuals for Wnt1-Cre transgenic mice
dist	Mid1+/y; Wnt1-cre (F1-3×B)	Mid1+/y; Wnt1-cre (F1-3×B)	Mid1+/y; Wnt1-cre (F1-7×D)	Mid1+/y; Wnt1-cre (F1-8×D)	Mid1+/y; Wnt1-cre (F1-9×C)	Mid1+/y; Wnt1-cre (F1-9×C)	Mid1flox/y (F1-3×B)	Mid1flox/y (F1-3×B)	Mid1flox/y (F1-1×A)	Mid1flox/y (F1-2×B)	Mid1flox/y (F1-5×B)	Mid1flox/y (F1-6×B)	Mid1flox/y (F1-6×B)	Mid1flox/y (F1-9×C)	Mid1+/y (F1-9×C)	Defining features	RDs_Ratio(Wnt1-Cre/others)	t-test
L38_R38	0.198277	0.19878	0.199782	0.200306	0.200385	0.204568	0.194106	0.194885	0.197563	0.198401	0.194862	0.195776	0.196998	0.198743	0.196942	-	1.01972	0.00189258
L36_L38	0.124751	0.12664	0.128629	0.123585	0.126711	0.123561	0.122429	0.12065	0.123427	0.122763	0.119778	0.122777	0.123444	0.124151	0.12082	-	1.02779	0.00236338
L20_L22	0.0434773	0.0444029	0.0431642	0.042033	0.0433399	0.0424298	0.042497	0.0441689	0.0416448	0.0422101	0.0432958	0.043323	0.0431387	0.0421813	0.0425849	-	1.00838	0.406972
L23_L28	0.144613	0.145944	0.144117	0.141541	0.146032	0.145782	0.14415	0.144103	0.145323	0.143808	0.143396	0.142643	0.145303	0.144166	0.144032	-	1.00395	0.405273
L27_L28	0.0607	0.0612916	0.0596188	0.0568211	0.061911	0.0599784	0.060318	0.058269	0.0602502	0.0589986	0.0581344	0.0589789	0.0620629	0.0586091	0.0588679	-	1.01121	0.411581
R20_R22	0.0434773	0.0444029	0.0431642	0.042033	0.0433399	0.0424298	0.042497	0.0441689	0.0416448	0.0422101	0.0432958	0.043323	0.0431387	0.0421813	0.0425849	-	1.00838	0.406972
R23_R28	0.144613	0.145944	0.144117	0.141541	0.146032	0.145782	0.14415	0.144103	0.145323	0.143808	0.143396	0.142643	0.145303	0.144166	0.144032	-	1.00395	0.405273
L49_M5	0.138676	0.13823	0.13783	0.138272	0.137625	0.138687	0.138969	0.138776	0.138414	0.137256	0.13908	0.139243	0.139064	0.140462	0.136494	-	0.996971	0.41592
R27_R28	0.0607	0.0612916	0.0596188	0.0568211	0.061911	0.0599784	0.060318	0.058269	0.0602502	0.0589986	0.0581344	0.0589789	0.0620629	0.0586091	0.0588679	-	1.01121	0.411581
R5_R6	0.0633468	0.0656877	0.069408	0.0612003	0.0693467	0.0673389	0.0629712	0.0641643	0.06456	0.0640027	0.0655507	0.0623188	0.0664573	0.0688048	0.0653909	-	1.01758	0.412239
L18_L27	0.117993	0.118753	0.117413	0.11684	0.115245	0.117451	0.118199	0.117916	0.116477	0.118123	0.11669	0.116578	0.113318	0.116604	0.116055	-	1.00532	0.408855
L4_L19	0.0815688	0.0837606	0.0794803	0.0759641	0.0815649	0.0806749	0.0804407	0.0825554	0.0809545	0.0766548	0.0786736	0.0796108	0.0794356	0.0794037	0.0782663	-	1.01191	0.407039
R49_M5	0.138676	0.13823	0.13783	0.138272	0.137625	0.138687	0.138969	0.138776	0.138414	0.137256	0.13908	0.139243	0.139064	0.140462	0.136494	-	0.996971	0.41592
L16_L23	0.0992087	0.0986709	0.0995403	0.0979725	0.0995484	0.0983666	0.0992574	0.100344	0.0979616	0.0983964	0.100777	0.0980804	0.10139	0.0993748	0.0985902	-	0.99529	0.41329
L5_L6	0.0633468	0.0656877	0.069408	0.0612003	0.0693467	0.0673389	0.0629712	0.0641643	0.06456	0.0640027	0.0655507	0.0623188	0.0664573	0.0688048	0.0653909	-	1.01758	0.412239
R18_R27	0.117993	0.118753	0.117413	0.11684	0.115245	0.117451	0.118199	0.117916	0.116477	0.118123	0.11669	0.116578	0.113318	0.116604	0.116055	-	1.00532	0.408855
R8_R11	0.050206	0.0502634	0.0488693	0.0459922	0.0496347	0.0486752	0.0485901	0.0474221	0.0478261	0.0467891	0.0488177	0.0492384	0.0497023	0.0474601	0.0495235	-	1.0117	0.416095
L48_L49	0.0451073	0.0444962	0.0425476	0.0438462	0.0417157	0.042466	0.0445742	0.044096	0.0416619	0.044885	0.0427595	0.0442125	0.042481	0.0459488	0.0450079	-	0.986456	0.420981
R4_R19	0.0815688	0.0837606	0.0794803	0.0759641	0.0815649	0.0806749	0.0804407	0.0825554	0.0809545	0.0766548	0.0786736	0.0796108	0.0794356	0.0794037	0.0782663	-	1.01191	0.407039
R7_R29	0.0460279	0.0480976	0.0471061	0.0451004	0.0476299	0.0465025	0.0471461	0.0459351	0.046738	0.0465318	0.0471614	0.0450203	0.0466216	0.0459043	0.0460639	-	1.00857	0.401052
R16_R23	0.0992087	0.0986709	0.0995403	0.0979725	0.0995484	0.0983666	0.0992574	0.100344	0.0979616	0.0983964	0.100777	0.0980804	0.10139	0.0993748	0.0985902	-	0.99529	0.41329
L42_L46	0.0607242	0.0623142	0.0619447	0.0594125	0.0615342	0.060839	0.0605354	0.0590951	0.056185	0.0574789	0.0616821	0.0638109	0.060836	0.0630703	0.0593839	-	1.0149	0.42205
L8_L11	0.050206	0.0502634	0.0488693	0.0459922	0.0496347	0.0486752	0.0485901	0.0474221	0.0478261	0.0467891	0.0488177	0.0492384	0.0497023	0.0474601	0.0495235	-	1.0117	0.416095
R48_R49	0.0451073	0.0444962	0.0425476	0.0438462	0.0417157	0.042466	0.0445742	0.044096	0.0416619	0.044885	0.0427595	0.0442125	0.042481	0.0459488	0.0450079	-	0.986456	0.420981
R2_R26	0.128697	0.12796	0.127136	0.128919	0.129319	0.126813	0.130109	0.125212	0.125208	0.129691	0.12742	0.129449	0.124138	0.127702	0.127162	-	1.00626	0.416668
L24_R25	0.0290854	0.0292951	0.0311049	0.030051	0.0332646	0.0299621	0.029006	0.0301896	0.030122	0.0315574	0.0303762	0.0314557	0.0259641	0.028645	0.0300463	-	1.02537	0.399484
L7_L29	0.0460279	0.0480976	0.0471061	0.0451004	0.0476299	0.0465025	0.0471461	0.0459351	0.046738	0.0465318	0.0471614	0.0450203	0.0466216	0.0459043	0.0460639	-	1.00857	0.401052
R42_R46	0.0607242	0.0623142	0.0619447	0.0594125	0.0615342	0.060839	0.0605354	0.0590951	0.056185	0.0574789	0.0616821	0.0638109	0.060836	0.0630703	0.0593839	-	1.0149	0.42205
R18_R25	0.0961371	0.0973044	0.0963144	0.0949768	0.0928135	0.0964224	0.0987508	0.0977236	0.0960285	0.0968835	0.0955652	0.0945613	0.0940795	0.0954149	0.0984339	-	0.99252	0.417746
L2_L26	0.128697	0.12796	0.127136	0.128919	0.129319	0.126813	0.130109	0.125212	0.125208	0.129691	0.12742	0.129449	0.124138	0.127702	0.127162	-	1.00626	0.416668
L7_L24	0.152903	0.15478	0.152036	0.149485	0.151627	0.15294	0.154797	0.154643	0.151699	0.151537	0.153176	0.151813	0.152198	0.151941	0.155077	-	0.995477	0.422352
R9_R12	0.0706803	0.0704487	0.0688905	0.0687025	0.0675404	0.0694515	0.0712006	0.068784	0.0677265	0.0697578	0.0706417	0.0692005	0.0695977	0.0701915	0.0709007	-	0.992945	0.423852
L18_L25	0.0961371	0.0973044	0.0963144	0.0949768	0.0928135	0.0964224	0.0987508	0.0977236	0.0960285	0.0968835	0.0955652	0.0945613	0.0940795	0.0954149	0.0984339	-	0.99252	0.417746
R7_R24	0.152903	0.15478	0.152036	0.149485	0.151627	0.15294	0.154797	0.154643	0.151699	0.151537	0.153176	0.151813	0.152198	0.151941	0.155077	-	0.995477	0.422352
L9_L12	0.0706803	0.0704487	0.0688905	0.0687025	0.0675404	0.0694515	0.0712006	0.068784	0.0677265	0.0697578	0.0706417	0.0692005	0.0695977	0.0701915	0.0709007	-	0.992945	0.423852
L8_L10	0.0304618	0.0302552	0.0297109	0.0279312	0.0312304	0.0301097	0.0296411	0.0288178	0.0300328	0.0303036	0.0297716	0.0309338	0.0301251	0.0309721	0.0305982	-	0.993926	0.696477
L4_L15	0.119882	0.123703	0.120463	0.118554	0.122519	0.118766	0.120532	0.122212	0.121714	0.119047	0.120217	0.120376	0.12013	0.120373	0.118189	-	1.00281	0.694626
L8_L12	0.0862455	0.0862108	0.0841697	0.0834854	0.08401	0.0849313	0.0861817	0.0831588	0.0832217	0.0848013	0.0848305	0.0847826	0.0837769	0.0853318	0.0860976	-	1.00183	0.799926
L3_R3	0.105384	0.103538	0.105198	0.105645	0.108762	0.102482	0.104312	0.103058	0.106497	0.108579	0.104558	0.103001	0.10467	0.102985	0.10633	-	1.00268	0.794985
L10_L28	0.210977	0.21136	0.20838	0.205671	0.209026	0.209019	0.20966	0.208167	0.208024	0.206108	0.207791	0.211521	0.208576	0.206744	0.208651	-	1.00342	0.459941
L31_L35	0.113065	0.109427	0.11427	0.112818	0.112576	0.107697	0.111354	0.109473	0.112903	0.112622	0.106389	0.113608	0.110424	0.109654	0.109088	-	1.00931	0.424162
R8_R10	0.0304618	0.0302552	0.0297109	0.0279312	0.0312304	0.0301097	0.0296411	0.0288178	0.0300328	0.0303036	0.0297716	0.0309338	0.0301251	0.0309721	0.0305982	-	0.993926	0.696477
L6_L20	0.0530716	0.0531632	0.0565018	0.0560776	0.058454	0.0590982	0.0543981	0.0540362	0.0559127	0.0540478	0.0563729	0.0570458	0.0584965	0.0577774	0.0592162	-	0.994571	0.795277
R30_R41	0.237343	0.238215	0.235752	0.236607	0.238967	0.23772	0.238839	0.237978	0.237998	0.235949	0.237818	0.238367	0.238414	0.238254	0.235458	-	0.998985	0.698794
R3_R4	0.0902884	0.0932673	0.0909865	0.0882115	0.0916256	0.0884144	0.0911578	0.0926662	0.0908155	0.0893152	0.090462	0.0903246	0.0898839	0.0904327	0.0870221	-	1.0026	0.796861
L22_R24	0.0613655	0.0606887	0.0603538	0.0581917	0.0635019	0.0627774	0.0615081	0.0610346	0.0600228	0.0606993	0.0614504	0.0616988	0.0588509	0.0597549	0.0633718	-	1.00351	0.798419
R4_R15	0.119882	0.123703	0.120463	0.118554	0.122519	0.118766	0.120532	0.122212	0.121714	0.119047	0.120217	0.120376	0.12013	0.120373	0.118189	-	1.00281	0.694626
R8_R12	0.0862455	0.0862108	0.0841697	0.0834854	0.08401	0.0849313	0.0861817	0.0831588	0.0832217	0.0848013	0.0848305	0.0847826	0.0837769	0.0853318	0.0860976	-	1.00183	0.799926
R5_R10	0.0956906	0.0939688	0.0910617	0.0961871	0.0915262	0.0918877	0.0945924	0.0925874	0.0927181	0.0897178	0.0936581	0.104069	0.0914518	0.0907965	0.0954785	-	0.994573	0.791738
L1_M1	0.0649442	0.0654731	0.0630137	0.0653174	0.0695736	0.0663002	0.066792	0.0659618	0.0621496	0.0653358	0.0664872	0.068167	0.0679258	0.0648881	0.0683044	-	0.993157	0.679891
L48_R48	0.172102	0.17276	0.173673	0.173549	0.172489	0.177227	0.171832	0.171815	0.174877	0.170208	0.177444	0.176401	0.175294	0.174814	0.174139	-	0.997369	0.696806
L32_L35	0.121087	0.118108	0.124768	0.123608	0.120835	0.118691	0.120839	0.121406	0.123519	0.119848	0.118062	0.123622	0.122846	0.118459	0.119186	-	1.00263	0.800343
L17_L21	0.113657	0.114549	0.113817	0.111925	0.112986	0.111582	0.113948	0.114523	0.112629	0.113823	0.112955	0.111857	0.113208	0.114015	0.114444	-	0.996449	0.457681
L23_R23	0.00388323	0.00438705	0.00386336	0.009058	0.00446673	0.00477917	0.00399091	0.00378205	0.00736104	0.00545051	0.00521244	0.00777006	0.00467502	0.00472706	0.00577775	-	0.9366	0.697366
R6_R20	0.0530716	0.0531632	0.0565018	0.0560776	0.058454	0.0590982	0.0543981	0.0540362	0.0559127	0.0540478	0.0563729	0.0570458	0.0584965	0.0577774	0.0592162	-	0.994571	0.795277
L12_L24	0.0651163	0.0656969	0.0652478	0.0614191	0.0645714	0.0642624	0.0650107	0.0671334	0.0653204	0.063711	0.0643907	0.0637395	0.0646575	0.0638249	0.0665932	-	0.991597	0.460795
L3_L4	0.0902884	0.0932673	0.0909865	0.0882115	0.0916256	0.0884144	0.0911578	0.0926662	0.0908155	0.0893152	0.090462	0.0903246	0.0898839	0.0904327	0.0870221	-	1.0026	0.796861
R10_R28	0.210977	0.21136	0.20838	0.205671	0.209026	0.209019	0.20966	0.208167	0.208024	0.206108	0.207791	0.211521	0.208576	0.206744	0.208651	-	1.00342	0.459941
L30_L41	0.237343	0.238215	0.235752	0.236607	0.238967	0.23772	0.238839	0.237978	0.237998	0.235949	0.237818	0.238367	0.238414	0.238254	0.235458	-	0.998985	0.698794
R6_R22	0.0906207	0.0926985	0.0939416	0.0917172	0.0952057	0.0951577	0.0903271	0.0921999	0.0924135	0.0907531	0.093367	0.0932084	0.0946827	0.0938667	0.0948369	-	1.00402	0.684189
L21_R26	0.112692	0.112479	0.114573	0.118379	0.114568	0.116073	0.11293	0.11042	0.114632	0.112216	0.115551	0.119946	0.114783	0.114181	0.115326	-	1.00307	0.792669
L5_L10	0.0956906	0.0939688	0.0910617	0.0961871	0.0915262	0.0918877	0.0945924	0.0925874	0.0927181	0.0897178	0.0936581	0.104069	0.0914518	0.0907965	0.0954785	-	0.994573	0.791738
L19_L25	0.11131	0.111202	0.11123	0.110134	0.109643	0.111097	0.111024	0.112114	0.111281	0.109936	0.109639	0.109948	0.110813	0.110588	0.112794	-	0.998786	0.787621
R31_R35	0.113065	0.109427	0.11427	0.112818	0.112576	0.107697	0.111354	0.109473	0.112903	0.112622	0.106389	0.113608	0.110424	0.109654	0.109088	-	1.00931	0.424162
L10_L27	0.154978	0.155036	0.153715	0.154597	0.152813	0.153965	0.153644	0.153598	0.152446	0.152119	0.154361	0.159068	0.150977	0.153048	0.154755	-	1.00263	0.689628
L3_L7	0.0785765	0.0811979	0.0793465	0.0795623	0.0809554	0.0781856	0.0807388	0.0792736	0.0797916	0.082252	0.0791848	0.0772483	0.0786812	0.0827201	0.0797437	-	0.995973	0.699319
R1_M1	0.0649442	0.0654731	0.0630137	0.0653174	0.0695736	0.0663002	0.066792	0.0659618	0.0621496	0.0653358	0.0664872	0.068167	0.0679258	0.0648881	0.0683044	-	0.993157	0.679891
R46_M5	0.0627385	0.0634937	0.0610291	0.0616417	0.0614549	0.0604785	0.0622524	0.0629482	0.0610143	0.0627689	0.0636755	0.0625926	0.0615813	0.0636688	0.0599919	-	0.992436	0.463716
R32_R35	0.121087	0.118108	0.124768	0.123608	0.120835	0.118691	0.120839	0.121406	0.123519	0.119848	0.118062	0.123622	0.122846	0.118459	0.119186	-	1.00263	0.800343
R1_R14	0.110499	0.112536	0.116743	0.113782	0.116279	0.111587	0.113146	0.112131	0.106316	0.109629	0.113275	0.114945	0.120432	0.112547	0.115024	-	1.00461	0.776841
R14_R23	0.0198844	0.0181149	0.0162426	0.0158555	0.0185952	0.019224	0.0193124	0.0200272	0.0184548	0.0195793	0.0184372	0.0167284	0.0163772	0.0192508	0.016667	-	0.982046	0.680511
L2_L7	0.0686554	0.0718679	0.0694392	0.0670524	0.0688301	0.0665526	0.0691613	0.0687967	0.0684307	0.0724341	0.0689623	0.064604	0.0706214	0.0702224	0.0693912	-	0.993531	0.682128
L32_L34	0.0810851	0.0811387	0.082952	0.0828766	0.0808733	0.0822466	0.0791195	0.0817019	0.0808984	0.0787627	0.080661	0.0847479	0.0821616	0.0808801	0.0820349	-	1.00792	0.433691
R30_R35	0.128907	0.125426	0.132	0.129218	0.132408	0.125216	0.129257	0.127277	0.130111	0.128598	0.121299	0.132997	0.1257	0.128587	0.123951	-	1.01044	0.462005
L9_L13	0.0903921	0.0907721	0.0899121	0.0858659	0.0879322	0.0904642	0.0907089	0.09025	0.0880913	0.0883952	0.0909756	0.086677	0.0909263	0.0894877	0.0907793	-	0.995928	0.690981
R2_R20	0.120995	0.122619	0.122139	0.121825	0.122219	0.120741	0.12307	0.123613	0.119996	0.121136	0.122797	0.122017	0.122068	0.122229	0.120186	-	0.99881	0.802554
R45_R46	0.0261399	0.0274534	0.0251819	0.0268397	0.0248465	0.0248176	0.0254115	0.0269883	0.0270328	0.0281974	0.026547	0.0244299	0.0252077	0.026952	0.0237633	-	0.993129	0.800866
L9_M1	0.0429125	0.0426198	0.0412807	0.0404604	0.043447	0.0430674	0.0419966	0.0412736	0.0407291	0.0432141	0.0442538	0.0426149	0.0436541	0.0431069	0.0447584	-	0.987241	0.429487
L6_L22	0.0906207	0.0926985	0.0939416	0.0917172	0.0952057	0.0951577	0.0903271	0.0921999	0.0924135	0.0907531	0.093367	0.0932084	0.0946827	0.0938667	0.0948369	-	1.00402	0.684189
R19_R25	0.11131	0.111202	0.11123	0.110134	0.109643	0.111097	0.111024	0.112114	0.111281	0.109936	0.109639	0.109948	0.110813	0.110588	0.112794	-	0.998786	0.787621
R17_R21	0.113657	0.114549	0.113817	0.111925	0.112986	0.111582	0.113948	0.114523	0.112629	0.113823	0.112955	0.111857	0.113208	0.114015	0.114444	-	0.996449	0.457681
L5_L27	0.0730152	0.0731329	0.0770242	0.0729805	0.075674	0.0734327	0.0734553	0.0738132	0.073394	0.0756658	0.07369	0.0714148	0.0725073	0.0753328	0.072799	-	1.00879	0.424486
R10_R27	0.154978	0.155036	0.153715	0.154597	0.152813	0.153965	0.153644	0.153598	0.152446	0.152119	0.154361	0.159068	0.150977	0.153048	0.154755	-	1.00263	0.689628
R3_R7	0.0785765	0.0811979	0.0793465	0.0795623	0.0809554	0.0781856	0.0807388	0.0792736	0.0797916	0.082252	0.0791848	0.0772483	0.0786812	0.0827201	0.0797437	-	0.995973	0.699319
L6_L21	0.0874434	0.0884653	0.0912296	0.0883577	0.0951496	0.0923001	0.0890894	0.0913959	0.0912053	0.089496	0.091807	0.0902192	0.0926971	0.0933534	0.0932303	-	0.990182	0.452719
R12_R24	0.0651163	0.0656969	0.0652478	0.0614191	0.0645714	0.0642624	0.0650107	0.0671334	0.0653204	0.063711	0.0643907	0.0637395	0.0646575	0.0638249	0.0665932	-	0.991597	0.460795
R14_M2	0.0312656	0.0306257	0.037669	0.0337583	0.0317678	0.0305759	0.030362	0.0305962	0.0305618	0.0303123	0.0317053	0.0324339	0.03654	0.0297736	0.0325874	-	1.03026	0.454304
L1_L14	0.110499	0.112536	0.116743	0.113782	0.116279	0.111587	0.113146	0.112131	0.106316	0.109629	0.113275	0.114945	0.120432	0.112547	0.115024	-	1.00461	0.776841
L12_R13	0.0255112	0.025815	0.0264659	0.0238531	0.0265781	0.0263047	0.0255537	0.0268593	0.0266006	0.0248773	0.0262956	0.0246026	0.0272557	0.0253279	0.0262808	-	0.992034	0.687871
L2_L8	0.0926178	0.0943919	0.0915413	0.0888097	0.0922735	0.0901172	0.0930523	0.091789	0.0906176	0.0944108	0.0920613	0.0884933	0.0936499	0.0936039	0.0937227	-	0.991853	0.467974
L17_M1	0.0590395	0.0584483	0.0582096	0.0587434	0.0588099	0.0568111	0.0589331	0.0577696	0.0591213	0.0590088	0.0577924	0.0585522	0.0579189	0.0580852	0.0587701	-	0.998367	0.788021
L2_L20	0.120995	0.122619	0.122139	0.121825	0.122219	0.120741	0.12307	0.123613	0.119996	0.121136	0.122797	0.122017	0.122068	0.122229	0.120186	-	0.99881	0.802554
R2_R7	0.0686554	0.0718679	0.0694392	0.0670524	0.0688301	0.0665526	0.0691613	0.0687967	0.0684307	0.0724341	0.0689623	0.064604	0.0706214	0.0702224	0.0693912	-	0.993531	0.682128
L14_L23	0.0198844	0.0181149	0.0162426	0.0158555	0.0185952	0.019224	0.0193124	0.0200272	0.0184548	0.0195793	0.0184372	0.0167284	0.0163772	0.0192508	0.016667	-	0.982046	0.680511
R9_R13	0.0903921	0.0907721	0.0899121	0.0858659	0.0879322	0.0904642	0.0907089	0.09025	0.0880913	0.0883952	0.0909756	0.086677	0.0909263	0.0894877	0.0907793	-	0.995928	0.690981
L45_L46	0.0261399	0.0274534	0.0251819	0.0268397	0.0248465	0.0248176	0.0254115	0.0269883	0.0270328	0.0281974	0.026547	0.0244299	0.0252077	0.026952	0.0237633	-	0.993129	0.800866
R30_R34	0.104708	0.105161	0.104264	0.103824	0.106341	0.104303	0.104134	0.106374	0.103606	0.103074	0.105481	0.105054	0.105848	0.107039	0.103926	-	0.998269	0.777287
L4_L22	0.0726116	0.0744936	0.0736971	0.074885	0.0750398	0.0736764	0.073573	0.0744685	0.0738333	0.0727388	0.0739233	0.0749096	0.0749736	0.0737261	0.0733795	-	1.00162	0.782049
L46_M5	0.0627385	0.0634937	0.0610291	0.0616417	0.0614549	0.0604785	0.0622524	0.0629482	0.0610143	0.0627689	0.0636755	0.0625926	0.0615813	0.0636688	0.0599919	-	0.992436	0.463716
R6_R7	0.16912	0.173161	0.171258	0.166437	0.172249	0.172216	0.17013	0.170748	0.169415	0.168361	0.171256	0.168863	0.170979	0.171846	0.171448	-	1.00236	0.684206
L19_L21	0.112839	0.113559	0.112451	0.110313	0.111765	0.111136	0.113335	0.113816	0.112625	0.112146	0.111522	0.110341	0.112844	0.112082	0.113827	-	0.995612	0.430549
R2_R11	0.0679502	0.0695482	0.071434	0.0694586	0.0724896	0.0687362	0.070073	0.0698653	0.068337	0.0733405	0.0699003	0.0662132	0.0714011	0.0713822	0.0712308	-	0.99633	0.802931
R20_R25	0.0317122	0.0334509	0.0315341	0.0312124	0.0316262	0.0318128	0.0318882	0.0321612	0.0328233	0.0325314	0.03253	0.0306592	0.0322355	0.0323856	0.0325253	-	0.990624	0.4273
R5_R17	0.0568287	0.0552247	0.0528649	0.0560526	0.0514195	0.0549164	0.0558217	0.0558162	0.0535368	0.053756	0.0533114	0.0563765	0.0528259	0.0529956	0.0540797	-	1.005	0.760075
L30_L35	0.128907	0.125426	0.132	0.129218	0.132408	0.125216	0.129257	0.127277	0.130111	0.128598	0.121299	0.132997	0.1257	0.128587	0.123951	-	1.01044	0.462005
R32_R36	0.125983	0.123059	0.128823	0.128064	0.124326	0.125117	0.124777	0.126154	0.127854	0.124643	0.123787	0.126643	0.127691	0.124079	0.124713	-	1.0024	0.758392
R20_R28	0.104422	0.103987	0.103388	0.102216	0.104936	0.106715	0.103293	0.102457	0.105372	0.103121	0.103197	0.102645	0.106027	0.103494	0.10378	-	1.00547	0.434518
L3_L13	0.0853956	0.0848956	0.0872527	0.0853441	0.0866823	0.0845021	0.0852447	0.0853988	0.0863563	0.0855615	0.0864682	0.0848798	0.0865074	0.0837093	0.085539	-	1.00188	0.756749
R32_R34	0.0810851	0.0811387	0.082952	0.0828766	0.0808733	0.0822466	0.0791195	0.0817019	0.0808984	0.0787627	0.080661	0.0847479	0.0821616	0.0808801	0.0820349	-	1.00792	0.433691
L25_R25	0.0210036	0.0195252	0.0213926	0.0215866	0.0204581	0.0199605	0.020254	0.0211297	0.0210342	0.019947	0.0216208	0.0235982	0.017973	0.0188855	0.018742	-	1.01477	0.699359
L39_L40	0.00922058	0.0121419	0.0116706	0.013454	0.012434	0.0109346	0.0113391	0.010829	0.0102477	0.0121818	0.0131527	0.0130503	0.0101944	0.00983415	0.0123464	-	1.01559	0.804277
R17_M1	0.0590395	0.0584483	0.0582096	0.0587434	0.0588099	0.0568111	0.0589331	0.0577696	0.0591213	0.0590088	0.0577924	0.0585522	0.0579189	0.0580852	0.0587701	-	0.998367	0.788021
L19_L22	0.0700352	0.0703283	0.0705198	0.0709188	0.0678941	0.0684902	0.0692801	0.0707048	0.0705884	0.070052	0.0680333	0.0687381	0.0695282	0.0696416	0.0693423	-	1.00219	0.778277
R9_M1	0.0429125	0.0426198	0.0412807	0.0404604	0.043447	0.0430674	0.0419966	0.0412736	0.0407291	0.0432141	0.0442538	0.0426149	0.0436541	0.0431069	0.0447584	-	0.987241	0.429487
L34_L41	0.167243	0.167994	0.168124	0.169421	0.169641	0.171181	0.169195	0.166165	0.16536	0.166403	0.168748	0.172485	0.168378	0.168844	0.168145	-	1.00442	0.465812
R9_R20	0.123361	0.123723	0.12218	0.118838	0.120043	0.120107	0.123478	0.123738	0.119856	0.120616	0.122953	0.121197	0.122431	0.121427	0.123067	-	0.994189	0.425431
L24_M1	0.0997887	0.101085	0.10051	0.0969546	0.0971265	0.0989587	0.100473	0.101689	0.0992132	0.0984636	0.0991278	0.0974571	0.0980681	0.0992923	0.0995769	-	0.998069	0.807193
L30_L34	0.104708	0.105161	0.104264	0.103824	0.106341	0.104303	0.104134	0.106374	0.103606	0.103074	0.105481	0.105054	0.105848	0.107039	0.103926	-	0.998269	0.777287
L23_M2	0.0465236	0.0436264	0.0447005	0.0430124	0.0420058	0.0438361	0.04383	0.0454408	0.0437811	0.0446976	0.0446421	0.0426496	0.0437499	0.042124	0.0423833	-	1.00574	0.721578
L20_M2	0.0789501	0.0789578	0.0780706	0.0766882	0.0760836	0.0761058	0.0775943	0.0794211	0.0772422	0.078185	0.0776818	0.0767527	0.0765413	0.0760127	0.0761907	-	1.00239	0.773181
R4_R22	0.0726116	0.0744936	0.0736971	0.074885	0.0750398	0.0736764	0.073573	0.0744685	0.0738333	0.0727388	0.0739233	0.0749096	0.0749736	0.0737261	0.0733795	-	1.00162	0.782049
R10_R26	0.149074	0.147694	0.147903	0.148881	0.148056	0.145626	0.149776	0.146052	0.145929	0.146371	0.148523	0.156268	0.145446	0.148152	0.149445	-	0.996176	0.699706
L13_R24	0.047408	0.0476091	0.0466445	0.0473688	0.0481584	0.0468051	0.047706	0.0481911	0.0471479	0.0482826	0.047201	0.0492454	0.0448978	0.0477729	0.0496994	-	0.990345	0.455154
R5_R27	0.0730152	0.0731329	0.0770242	0.0729805	0.075674	0.0734327	0.0734553	0.0738132	0.073394	0.0756658	0.07369	0.0714148	0.0725073	0.0753328	0.072799	-	1.00879	0.424486
R6_R21	0.0874434	0.0884653	0.0912296	0.0883577	0.0951496	0.0923001	0.0890894	0.0913959	0.0912053	0.089496	0.091807	0.0902192	0.0926971	0.0933534	0.0932303	-	0.990182	0.452719
L2_L11	0.0679502	0.0695482	0.071434	0.0694586	0.0724896	0.0687362	0.070073	0.0698653	0.068337	0.0733405	0.0699003	0.0662132	0.0714011	0.0713822	0.0712308	-	0.99633	0.802931
L14_M2	0.0312656	0.0306257	0.037669	0.0337583	0.0317678	0.0305759	0.030362	0.0305962	0.0305618	0.0303123	0.0317053	0.0324339	0.03654	0.0297736	0.0325874	-	1.03026	0.454304
L25_L28	0.120029	0.120511	0.118035	0.117428	0.120579	0.121769	0.119031	0.11868	0.120342	0.118817	0.119361	0.117757	0.122022	0.120063	0.119293	-	1.00201	0.750438
L5_L17	0.0568287	0.0552247	0.0528649	0.0560526	0.0514195	0.0549164	0.0558217	0.0558162	0.0535368	0.053756	0.0533114	0.0563765	0.0528259	0.0529956	0.0540797	-	1.005	0.760075
R2_R8	0.0926178	0.0943919	0.0915413	0.0888097	0.0922735	0.0901172	0.0930523	0.091789	0.0906176	0.0944108	0.0920613	0.0884933	0.0936499	0.0936039	0.0937227	-	0.991853	0.467974
L6_L7	0.16912	0.173161	0.171258	0.166437	0.172249	0.172216	0.17013	0.170748	0.169415	0.168361	0.171256	0.168863	0.170979	0.171846	0.171448	-	1.00236	0.684206
L20_L27	0.06035	0.0594487	0.0608185	0.063499	0.0610697	0.0640749	0.0591309	0.0598582	0.0615565	0.0609073	0.0619362	0.0622934	0.0616358	0.0619348	0.0623634	-	1.00412	0.74388
L4_L7	0.140845	0.145727	0.139678	0.136325	0.142647	0.140216	0.142277	0.143298	0.141171	0.138534	0.141181	0.139797	0.140326	0.139534	0.139361	-	1.00212	0.808424
L32_L36	0.125983	0.123059	0.128823	0.128064	0.124326	0.125117	0.124777	0.126154	0.127854	0.124643	0.123787	0.126643	0.127691	0.124079	0.124713	-	1.0024	0.758392
R3_R13	0.0853956	0.0848956	0.0872527	0.0853441	0.0866823	0.0845021	0.0852447	0.0853988	0.0863563	0.0855615	0.0864682	0.0848798	0.0865074	0.0837093	0.085539	-	1.00188	0.756749
L22_M2	0.0357917	0.0350631	0.0353851	0.0351715	0.032912	0.0338236	0.0353019	0.0358244	0.0361571	0.0364729	0.034697	0.03369	0.0336999	0.0341185	0.033877	-	0.994844	0.760763
R39_R40	0.00922058	0.0121419	0.0116706	0.013454	0.012434	0.0109346	0.0113391	0.010829	0.0102477	0.0121818	0.0131527	0.0130503	0.0101944	0.00983415	0.0123464	-	1.01559	0.804277
R6_M2	0.122369	0.123588	0.124567	0.121526	0.124682	0.125286	0.121829	0.122991	0.123647	0.122462	0.123718	0.122594	0.123779	0.123715	0.124331	-	1.00357	0.463846
R6_R12	0.102601	0.104951	0.106162	0.102034	0.10677	0.106084	0.102511	0.104854	0.104643	0.102591	0.104993	0.103722	0.105915	0.105707	0.105784	-	1.00232	0.779247
L14_L29	0.0696508	0.0687962	0.072534	0.070746	0.0702429	0.0684446	0.070046	0.0696415	0.0672251	0.0682608	0.0692913	0.0709997	0.0745687	0.0708385	0.0720517	-	0.996363	0.804967
L17_L22	0.0702082	0.0704161	0.0710877	0.0713695	0.0682192	0.0680799	0.0691695	0.0706826	0.0699748	0.0705348	0.0684987	0.0693547	0.0691506	0.0706416	0.0692107	-	1.00295	0.722667
R1_R6	0.184508	0.188069	0.186004	0.182496	0.189962	0.187875	0.186075	0.186525	0.18161	0.184087	0.186652	0.185403	0.188621	0.187614	0.187396	-	1.00262	0.700875
R19_R22	0.0700352	0.0703283	0.0705198	0.0709188	0.0678941	0.0684902	0.0692801	0.0707048	0.0705884	0.070052	0.0680333	0.0687381	0.0695282	0.0696416	0.0693423	-	1.00219	0.778277
L22_R22	0.0313658	0.0290928	0.0292059	0.0288509	0.0316228	0.0314157	0.0327231	0.0287537	0.0303045	0.030213	0.030987	0.0311491	0.0293551	0.030084	0.0303839	-	0.994077	0.78228
L5_L23	0.0838094	0.0821328	0.0844785	0.0831473	0.0839982	0.0827127	0.0842297	0.0822596	0.0830339	0.0843863	0.0826465	0.0822372	0.0835242	0.0833459	0.0834883	-	1.00169	0.748407
L45_M4	0.166829	0.165898	0.165734	0.167111	0.165429	0.167623	0.164373	0.165892	0.168231	0.16559	0.168372	0.16701	0.16468	0.163599	0.165141	-	1.00338	0.468557
R19_R29	0.0283609	0.0300819	0.0287746	0.0311865	0.031528	0.0298948	0.0301527	0.0297975	0.0293657	0.0310988	0.0304616	0.0315395	0.028536	0.0289828	0.0316351	-	0.993263	0.746786
L19_M1	0.0608005	0.0603492	0.0601108	0.0609647	0.0609626	0.0596803	0.060778	0.0598082	0.0609304	0.0617749	0.0597819	0.0602543	0.0599637	0.0593248	0.0607246	-	1.00177	0.767739
R24_M1	0.0997887	0.101085	0.10051	0.0969546	0.0971265	0.0989587	0.100473	0.101689	0.0992132	0.0984636	0.0991278	0.0974571	0.0980681	0.0992923	0.0995769	-	0.998069	0.807193
L22_R25	0.0525197	0.0516521	0.0522655	0.0510077	0.0530913	0.0532396	0.0526115	0.0527192	0.05206	0.0512838	0.0533803	0.0536382	0.0513037	0.0513244	0.0537276	-	0.997066	0.763629
R10_R11	0.0214593	0.0210467	0.0208601	0.0205959	0.0208487	0.0196758	0.0200817	0.0195485	0.0185566	0.0170597	0.0205343	0.0279088	0.0203969	0.017913	0.0208241	-	1.02137	0.745018
R19_R21	0.112839	0.113559	0.112451	0.110313	0.111765	0.111136	0.113335	0.113816	0.112625	0.112146	0.111522	0.110341	0.112844	0.112082	0.113827	-	0.995612	0.430549
R20_M2	0.0789501	0.0789578	0.0780706	0.0766882	0.0760836	0.0761058	0.0775943	0.0794211	0.0772422	0.078185	0.0776818	0.0767527	0.0765413	0.0760127	0.0761907	-	1.00239	0.773181
R23_M2	0.0465236	0.0436264	0.0447005	0.0430124	0.0420058	0.0438361	0.04383	0.0454408	0.0437811	0.0446976	0.0446421	0.0426496	0.0437499	0.042124	0.0423833	-	1.00574	0.721578
L32_M3	0.169333	0.167024	0.167429	0.173321	0.164999	0.172271	0.168406	0.169672	0.169696	0.170477	0.17118	0.168106	0.1737	0.166593	0.167531	-	0.997511	0.764303
L20_L25	0.0317122	0.0334509	0.0315341	0.0312124	0.0316262	0.0318128	0.0318882	0.0321612	0.0328233	0.0325314	0.03253	0.0306592	0.0322355	0.0323856	0.0325253	-	0.990624	0.4273
L20_L28	0.104422	0.103987	0.103388	0.102216	0.104936	0.106715	0.103293	0.102457	0.105372	0.103121	0.103197	0.102645	0.106027	0.103494	0.10378	-	1.00547	0.434518
L10_L26	0.149074	0.147694	0.147903	0.148881	0.148056	0.145626	0.149776	0.146052	0.145929	0.146371	0.148523	0.156268	0.145446	0.148152	0.149445	-	0.996176	0.699706
R25_R28	0.120029	0.120511	0.118035	0.117428	0.120579	0.121769	0.119031	0.11868	0.120342	0.118817	0.119361	0.117757	0.122022	0.120063	0.119293	-	1.00201	0.750438
L35_L36	0.00700348	0.00773048	0.00621192	0.00788973	0.00728194	0.0125768	0.00705527	0.00756897	0.00638269	0.00896376	0.00840954	0.00403051	0.00912177	0.00944913	0.00940724	-	1.03769	0.782652
L7_L20	0.139565	0.142139	0.139641	0.137526	0.13952	0.138144	0.141371	0.141664	0.137844	0.139192	0.139913	0.138785	0.139434	0.139344	0.139943	-	0.997861	0.684305
R4_R7	0.140845	0.145727	0.139678	0.136325	0.142647	0.140216	0.142277	0.143298	0.141171	0.138534	0.141181	0.139797	0.140326	0.139534	0.139361	-	1.00212	0.808424
R20_R27	0.06035	0.0594487	0.0608185	0.063499	0.0610697	0.0640749	0.0591309	0.0598582	0.0615565	0.0609073	0.0619362	0.0622934	0.0616358	0.0619348	0.0623634	-	1.00412	0.74388
L43_M4	0.118561	0.116539	0.117451	0.119689	0.11637	0.117577	0.116278	0.116334	0.11781	0.116988	0.119632	0.118531	0.117033	0.115649	0.116273	-	1.00451	0.443248
R34_R41	0.167243	0.167994	0.168124	0.169421	0.169641	0.171181	0.169195	0.166165	0.16536	0.166403	0.168748	0.172485	0.168378	0.168844	0.168145	-	1.00442	0.465812
R22_M2	0.0357917	0.0350631	0.0353851	0.0351715	0.032912	0.0338236	0.0353019	0.0358244	0.0361571	0.0364729	0.034697	0.03369	0.0336999	0.0341185	0.033877	-	0.994844	0.760763
L6_L12	0.102601	0.104951	0.106162	0.102034	0.10677	0.106084	0.102511	0.104854	0.104643	0.102591	0.104993	0.103722	0.105915	0.105707	0.105784	-	1.00232	0.779247
L20_L26	0.0759704	0.0747673	0.0793789	0.0807119	0.0797094	0.0805698	0.0767647	0.0767006	0.0787164	0.0752874	0.0793328	0.0833154	0.0804733	0.0810146	0.0793076	-	0.99402	0.725232
R10_R20	0.110303	0.110644	0.108846	0.107553	0.107415	0.107024	0.110276	0.110607	0.106675	0.106911	0.109112	0.112042	0.107779	0.107551	0.109269	-	0.997403	0.761482
R14_R29	0.0696508	0.0687962	0.072534	0.070746	0.0702429	0.0684446	0.070046	0.0696415	0.0672251	0.0682608	0.0692913	0.0709997	0.0745687	0.0708385	0.0720517	-	0.996363	0.804967
L9_L20	0.123361	0.123723	0.12218	0.118838	0.120043	0.120107	0.123478	0.123738	0.119856	0.120616	0.122953	0.121197	0.122431	0.121427	0.123067	-	0.994189	0.425431
L2_L17	0.0611263	0.0611802	0.0615886	0.0606423	0.0614758	0.0596544	0.0622374	0.0609898	0.0617658	0.0631053	0.0615804	0.0588512	0.0626008	0.0598231	0.0612629	-	0.993272	0.504348
L31_R31	0.0729944	0.0729757	0.0710872	0.0742805	0.0756786	0.0735175	0.0747701	0.070851	0.0738609	0.0752132	0.0739222	0.0706915	0.0726819	0.0744949	0.0724359	-	1.00285	0.808887
R17_R22	0.0702082	0.0704161	0.0710877	0.0713695	0.0682192	0.0680799	0.0691695	0.0706826	0.0699748	0.0705348	0.0684987	0.0693547	0.0691506	0.0706416	0.0692107	-	1.00295	0.722667
L14_L18	0.0606406	0.0622434	0.0643251	0.0624144	0.0609963	0.0622775	0.0644884	0.0610436	0.0603242	0.0614882	0.061862	0.0616361	0.0645343	0.0619131	0.063656	-	0.997148	0.818502
R5_R23	0.0838094	0.0821328	0.0844785	0.0831473	0.0839982	0.0827127	0.0842297	0.0822596	0.0830339	0.0843863	0.0826465	0.0822372	0.0835242	0.0833459	0.0834883	-	1.00169	0.748407
L1_L6	0.184508	0.188069	0.186004	0.182496	0.189962	0.187875	0.186075	0.186525	0.18161	0.184087	0.186652	0.185403	0.188621	0.187614	0.187396	-	1.00262	0.700875
R19_M1	0.0608005	0.0603492	0.0601108	0.0609647	0.0609626	0.0596803	0.060778	0.0598082	0.0609304	0.0617749	0.0597819	0.0602543	0.0599637	0.0593248	0.0607246	-	1.00177	0.767739
L19_L29	0.0283609	0.0300819	0.0287746	0.0311865	0.031528	0.0298948	0.0301527	0.0297975	0.0293657	0.0310988	0.0304616	0.0315395	0.028536	0.0289828	0.0316351	-	0.993263	0.746786
R5_M2	0.0847717	0.0833467	0.0831205	0.0861128	0.0830321	0.0831006	0.0849901	0.0831799	0.0851024	0.0852491	0.0832113	0.084902	0.0834945	0.0825468	0.0844701	-	0.997465	0.723342
L22_R26	0.121264	0.119303	0.121191	0.121994	0.123286	0.122292	0.121743	0.117762	0.120708	0.120567	0.121767	0.124815	0.120453	0.121436	0.122161	-	1.00237	0.750715
L44_L49	0.0762677	0.0769744	0.0791685	0.0784609	0.0790619	0.0812725	0.0791332	0.0779885	0.0791392	0.0759827	0.0798785	0.0793086	0.079174	0.0799925	0.0784505	-	0.996843	0.751494
L6_L14	0.100441	0.102573	0.0978885	0.098815	0.102792	0.104184	0.101457	0.102108	0.102648	0.101701	0.102497	0.100483	0.0998977	0.103559	0.10246	-	0.992618	0.434946
R10_R18	0.0412704	0.040475	0.0402221	0.0422214	0.0412208	0.040482	0.0407341	0.0394074	0.0398323	0.0376234	0.0416355	0.0493532	0.0405865	0.0401262	0.0434207	-	0.989585	0.76517
L10_L11	0.0214593	0.0210467	0.0208601	0.0205959	0.0208487	0.0196758	0.0200817	0.0195485	0.0185566	0.0170597	0.0205343	0.0279088	0.0203969	0.017913	0.0208241	-	1.02137	0.745018
R32_M3	0.169333	0.167024	0.167429	0.173321	0.164999	0.172271	0.168406	0.169672	0.169696	0.170477	0.17118	0.168106	0.1737	0.166593	0.167531	-	0.997511	0.764303
L6_M2	0.122369	0.123588	0.124567	0.121526	0.124682	0.125286	0.121829	0.122991	0.123647	0.122462	0.123718	0.122594	0.123779	0.123715	0.124331	-	1.00357	0.463846
L19_R19	0.120205	0.119722	0.119569	0.120514	0.120237	0.117655	0.120139	0.118646	0.120565	0.122829	0.118725	0.118497	0.118865	0.117684	0.119313	-	1.00148	0.809291
L12_R23	0.0307235	0.0293477	0.030417	0.0285696	0.029602	0.0291808	0.0296678	0.0307533	0.0305112	0.0291113	0.0300681	0.0296309	0.0310609	0.0292228	0.0295634	-	0.989507	0.430783
R35_R36	0.00700348	0.00773048	0.00621192	0.00788973	0.00728194	0.0125768	0.00705527	0.00756897	0.00638269	0.00896376	0.00840954	0.00403051	0.00912177	0.00944913	0.00940724	-	1.03769	0.782652
L2_L15	0.029455	0.0293547	0.0292566	0.0281111	0.0296108	0.0290251	0.0292406	0.0290368	0.0282736	0.0305693	0.0284675	0.0266932	0.0303784	0.0286122	0.0292536	-	1.0065	0.718188
L8_L24	0.146337	0.146371	0.144567	0.140363	0.143427	0.144887	0.146168	0.145208	0.143572	0.142807	0.144829	0.143921	0.143917	0.143373	0.147762	-	0.99798	0.769708
R45_M4	0.166829	0.165898	0.165734	0.167111	0.165429	0.167623	0.164373	0.165892	0.168231	0.16559	0.168372	0.16701	0.16468	0.163599	0.165141	-	1.00338	0.468557
R7_R20	0.139565	0.142139	0.139641	0.137526	0.13952	0.138144	0.141371	0.141664	0.137844	0.139192	0.139913	0.138785	0.139434	0.139344	0.139943	-	0.997861	0.684305
L1_L2	0.0613584	0.0635526	0.0602498	0.0582754	0.0620866	0.0595988	0.0612922	0.060911	0.0541215	0.0625438	0.0594686	0.0576084	0.0638059	0.0617715	0.0624212	-	1.00687	0.767937
L10_L20	0.110303	0.110644	0.108846	0.107553	0.107415	0.107024	0.110276	0.110607	0.106675	0.106911	0.109112	0.112042	0.107779	0.107551	0.109269	-	0.997403	0.761482
R11_R12	0.0394721	0.039176	0.0389456	0.0413297	0.0372348	0.0395287	0.041087	0.0391814	0.0385556	0.0418611	0.0392336	0.0390441	0.0369521	0.0406786	0.0395597	-	0.992636	0.70111
R20_R26	0.0759704	0.0747673	0.0793789	0.0807119	0.0797094	0.0805698	0.0767647	0.0767006	0.0787164	0.0752874	0.0793328	0.0833154	0.0804733	0.0810146	0.0793076	-	0.99402	0.725232
R14_R18	0.0606406	0.0622434	0.0643251	0.0624144	0.0609963	0.0622775	0.0644884	0.0610436	0.0603242	0.0614882	0.061862	0.0616361	0.0645343	0.0619131	0.063656	-	0.997148	0.818502
L13_L15	0.0956099	0.0972729	0.0977534	0.0961427	0.0971851	0.0965108	0.0960358	0.0972442	0.0970125	0.0957357	0.0970392	0.0956188	0.0983674	0.0959454	0.0967476	-	1.00111	0.816035
L17_R17	0.109017	0.108437	0.108733	0.10842	0.108958	0.10516	0.108915	0.107202	0.109622	0.110242	0.107779	0.107236	0.10878	0.107001	0.107799	-	0.998473	0.811152
R47_M5	0.0697801	0.0704367	0.069043	0.0691118	0.0683456	0.0686477	0.0699482	0.0689882	0.0679305	0.0686891	0.0706273	0.0691868	0.0700242	0.0702745	0.0659402	-	1.00231	0.809488
L5_M2	0.0847717	0.0833467	0.0831205	0.0861128	0.0830321	0.0831006	0.0849901	0.0831799	0.0851024	0.0852491	0.0832113	0.084902	0.0834945	0.0825468	0.0844701	-	0.997465	0.723342
R44_R49	0.0762677	0.0769744	0.0791685	0.0784609	0.0790619	0.0812725	0.0791332	0.0779885	0.0791392	0.0759827	0.0798785	0.0793086	0.079174	0.0799925	0.0784505	-	0.996843	0.751494
L10_L18	0.0412704	0.040475	0.0402221	0.0422214	0.0412208	0.040482	0.0407341	0.0394074	0.0398323	0.0376234	0.0416355	0.0493532	0.0405865	0.0401262	0.0434207	-	0.989585	0.76517
L35_M3	0.0812711	0.084669	0.0804932	0.0859362	0.0788479	0.0920641	0.0827542	0.0835312	0.080141	0.0849062	0.0922485	0.0788354	0.0890735	0.0868077	0.084182	-	0.990088	0.725647
L7_M2	0.0738853	0.0768646	0.0749207	0.0742431	0.0774799	0.0754904	0.0771435	0.0753189	0.0739664	0.0748818	0.0760477	0.0757949	0.0764135	0.077918	0.0767988	-	0.992755	0.436026
L43_L44	0.0268645	0.0280226	0.0297506	0.0279534	0.0290525	0.0270189	0.0291697	0.0293983	0.029224	0.0294181	0.0282552	0.0283025	0.0277849	0.027066	0.0279622	-	0.98602	0.444071
R43_M4	0.118561	0.116539	0.117451	0.119689	0.11637	0.117577	0.116278	0.116334	0.11781	0.116988	0.119632	0.118531	0.117033	0.115649	0.116273	-	1.00451	0.443248
R2_R17	0.0611263	0.0611802	0.0615886	0.0606423	0.0614758	0.0596544	0.0622374	0.0609898	0.0617658	0.0631053	0.0615804	0.0588512	0.0626008	0.0598231	0.0612629	-	0.993272	0.504348
L24_R24	0.0360086	0.0381953	0.0403843	0.0381175	0.0454455	0.0389214	0.0366947	0.038574	0.0386651	0.0426594	0.0384301	0.0385614	0.0330923	0.0377831	0.0405587	-	1.03069	0.449601
R8_R24	0.146337	0.146371	0.144567	0.140363	0.143427	0.144887	0.146168	0.145208	0.143572	0.142807	0.144829	0.143921	0.143917	0.143373	0.147762	-	0.99798	0.769708
R2_R15	0.029455	0.0293547	0.0292566	0.0281111	0.0296108	0.0290251	0.0292406	0.0290368	0.0282736	0.0305693	0.0284675	0.0266932	0.0303784	0.0286122	0.0292536	-	1.0065	0.718188
L43_L49	0.0596206	0.0594346	0.0603488	0.061862	0.0617696	0.0645255	0.060944	0.060911	0.0616795	0.0581988	0.0623612	0.0629659	0.0616517	0.0634464	0.0617484	-	0.995369	0.751931
R1_R2	0.0613584	0.0635526	0.0602498	0.0582754	0.0620866	0.0595988	0.0612922	0.060911	0.0541215	0.0625438	0.0594686	0.0576084	0.0638059	0.0617715	0.0624212	-	1.00687	0.767937
L16_R16	0.0543219	0.0528432	0.054404	0.0532479	0.0545618	0.0548563	0.0539231	0.0525473	0.0540025	0.0563525	0.0530552	0.0515715	0.056177	0.0537979	0.0534624	-	1.00302	0.818579
L11_L12	0.0394721	0.039176	0.0389456	0.0413297	0.0372348	0.0395287	0.041087	0.0391814	0.0385556	0.0418611	0.0392336	0.0390441	0.0369521	0.0406786	0.0395597	-	0.992636	0.70111
L20_L23	0.0441991	0.0458914	0.0444297	0.0422873	0.0443873	0.0429525	0.0445157	0.0452225	0.0433269	0.0439627	0.0442586	0.0433139	0.0433719	0.0439226	0.043232	-	1.00277	0.811214
R13_R15	0.0956099	0.0972729	0.0977534	0.0961427	0.0971851	0.0965108	0.0960358	0.0972442	0.0970125	0.0957357	0.0970392	0.0956188	0.0983674	0.0959454	0.0967476	-	1.00111	0.816035
R6_R14	0.100441	0.102573	0.0978885	0.098815	0.102792	0.104184	0.101457	0.102108	0.102648	0.101701	0.102497	0.100483	0.0998977	0.103559	0.10246	-	0.992618	0.434946
L47_M5	0.0697801	0.0704367	0.069043	0.0691118	0.0683456	0.0686477	0.0699482	0.0689882	0.0679305	0.0686891	0.0706273	0.0691868	0.0700242	0.0702745	0.0659402	-	1.00231	0.809488
R6_R18	0.110641	0.112703	0.112099	0.107297	0.111004	0.112803	0.110783	0.111243	0.109706	0.108574	0.110963	0.110405	0.109917	0.111801	0.111155	-	1.0053	0.468602
L20_R20	0.080913	0.0827945	0.0801811	0.079714	0.0794491	0.0788911	0.080126	0.0810973	0.0811511	0.080593	0.0818821	0.0804995	0.0788464	0.0794115	0.0777901	-	1.0021	0.812483
R23_R29	0.0818687	0.0786054	0.0786515	0.0767883	0.0770113	0.0782609	0.0801362	0.0808412	0.0768463	0.0787473	0.0783175	0.0776744	0.0792441	0.0790906	0.0785936	-	0.996177	0.70398
L21_R21	0.00918248	0.00828183	0.00756161	0.0134377	0.00357198	0.00866474	0.00840716	0.00398696	0.00766012	0.00719162	0.00806912	0.0124112	0.00730867	0.00470782	0.00748055	-	1.13131	0.504672
L19_L24	0.113515	0.111932	0.110737	0.109718	0.10854	0.112317	0.112536	0.112785	0.11121	0.108689	0.110213	0.111396	0.111644	0.110559	0.112811	-	0.998299	0.820479
R35_M3	0.0812711	0.084669	0.0804932	0.0859362	0.0788479	0.0920641	0.0827542	0.0835312	0.080141	0.0849062	0.0922485	0.0788354	0.0890735	0.0868077	0.084182	-	0.990088	0.725647
L21_M1	0.0910616	0.0940294	0.0926012	0.0899911	0.0877718	0.0887566	0.0928792	0.0927292	0.0913623	0.0912169	0.091484	0.0884603	0.0916811	0.0912683	0.0909749	-	0.993019	0.505461
R4_R5	0.0346619	0.0385323	0.0377585	0.0307992	0.0406593	0.035157	0.0344485	0.036435	0.0368365	0.0351982	0.0352548	0.0327964	0.0352256	0.0373371	0.0336871	-	1.02879	0.445184
L21_R22	0.0485655	0.0489491	0.0471799	0.047382	0.0473703	0.0480738	0.0493984	0.0467794	0.0472097	0.0475088	0.0490089	0.0488393	0.0485427	0.0462678	0.0497021	-	0.995439	0.701484
L14_L15	0.0816167	0.0835222	0.0879085	0.0862625	0.0846614	0.0817895	0.0821084	0.0826228	0.0824072	0.0812297	0.0842466	0.0853584	0.0897062	0.0833085	0.0849083	-	1.00363	0.82195
L3_L8	0.10296	0.103217	0.102055	0.101281	0.104341	0.101323	0.103964	0.101412	0.102454	0.104556	0.10204	0.101266	0.101767	0.105967	0.10438	-	0.994567	0.492514
L7_L10	0.0396518	0.0408311	0.0403298	0.0400993	0.0417347	0.0402395	0.0409337	0.0401295	0.039924	0.0395568	0.0407568	0.0446912	0.0402992	0.0404354	0.0419841	-	0.988117	0.490854
R43_R49	0.0596206	0.0594346	0.0603488	0.061862	0.0617696	0.0645255	0.060944	0.060911	0.0616795	0.0581988	0.0623612	0.0629659	0.0616517	0.0634464	0.0617484	-	0.995369	0.751931
L23_L24	0.0403591	0.0423708	0.0412486	0.0397984	0.0428177	0.0419269	0.0416983	0.0421859	0.0415144	0.0415849	0.0408931	0.0414111	0.0394474	0.0412636	0.044174	-	0.996284	0.812975
L12_M2	0.0225304	0.020868	0.0208617	0.0225184	0.0210792	0.0228646	0.0218026	0.0210778	0.0212405	0.022418	0.0224934	0.0224451	0.0208339	0.0212979	0.0216212	-	1.00437	0.818581
L44_L45	0.034186	0.0349847	0.0332137	0.0332893	0.0323802	0.0363597	0.0334943	0.0340376	0.0342528	0.0323266	0.0342702	0.0336347	0.0337854	0.0333675	0.0341352	-	1.01093	0.501233
R20_R23	0.0441991	0.0458914	0.0444297	0.0422873	0.0443873	0.0429525	0.0445157	0.0452225	0.0433269	0.0439627	0.0442586	0.0433139	0.0433719	0.0439226	0.043232	-	1.00277	0.811214
L2_L13	0.0912057	0.092413	0.09348	0.0922615	0.0935443	0.0929325	0.0934029	0.0940456	0.0922397	0.0919693	0.0944591	0.0918118	0.0939133	0.0917623	0.0920351	-	0.997746	0.701913
L2_L18	0.0731558	0.0753706	0.0747441	0.0743266	0.0750649	0.0741772	0.0762726	0.0748366	0.0748343	0.0762694	0.0754096	0.0718266	0.0761876	0.0745021	0.0745554	-	0.993426	0.446487
R43_R44	0.0268645	0.0280226	0.0297506	0.0279534	0.0290525	0.0270189	0.0291697	0.0293983	0.029224	0.0294181	0.0282552	0.0283025	0.0277849	0.027066	0.0279622	-	0.98602	0.444071
R7_M2	0.0738853	0.0768646	0.0749207	0.0742431	0.0774799	0.0754904	0.0771435	0.0753189	0.0739664	0.0748818	0.0760477	0.0757949	0.0764135	0.077918	0.0767988	-	0.992755	0.436026
L8_L14	0.102622	0.103316	0.107568	0.101755	0.104838	0.102218	0.103333	0.100713	0.0998473	0.100283	0.103106	0.103931	0.107975	0.104104	0.105935	-	1.00457	0.725792
L4_L20	0.0460597	0.0442181	0.0477527	0.0509068	0.0484008	0.0482216	0.0489375	0.0465376	0.0466965	0.0476226	0.0473164	0.0495934	0.0493794	0.048397	0.0495432	-	0.986904	0.493757
R4_R12	0.0817718	0.0840004	0.0824373	0.0815605	0.0836512	0.0815448	0.0827137	0.0839266	0.0829211	0.0812135	0.0822278	0.0823466	0.0826997	0.081687	0.0809534	-	1.00238	0.712907
R19_R24	0.113515	0.111932	0.110737	0.109718	0.10854	0.112317	0.112536	0.112785	0.11121	0.108689	0.110213	0.111396	0.111644	0.110559	0.112811	-	0.998299	0.820479
L11_R23	0.0686801	0.0669537	0.0674887	0.0675033	0.0645629	0.0670968	0.0689251	0.0683559	0.066758	0.0686747	0.0676172	0.0666219	0.0660416	0.0677211	0.066979	-	0.99298	0.447937
L23_L29	0.0818687	0.0786054	0.0786515	0.0767883	0.0770113	0.0782609	0.0801362	0.0808412	0.0768463	0.0787473	0.0783175	0.0776744	0.0792441	0.0790906	0.0785936	-	0.996177	0.70398
R14_R15	0.0816167	0.0835222	0.0879085	0.0862625	0.0846614	0.0817895	0.0821084	0.0826228	0.0824072	0.0812297	0.0842466	0.0853584	0.0897062	0.0833085	0.0849083	-	1.00363	0.82195
R23_R24	0.0403591	0.0423708	0.0412486	0.0397984	0.0428177	0.0419269	0.0416983	0.0421859	0.0415144	0.0415849	0.0408931	0.0414111	0.0394474	0.0412636	0.044174	-	0.996284	0.812975
R12_M2	0.0225304	0.020868	0.0208617	0.0225184	0.0210792	0.0228646	0.0218026	0.0210778	0.0212405	0.022418	0.0224934	0.0224451	0.0208339	0.0212979	0.0216212	-	1.00437	0.818581
L4_M2	0.10118	0.102393	0.100571	0.100077	0.102147	0.100705	0.101712	0.102144	0.101826	0.100361	0.101139	0.101323	0.100885	0.100016	0.0996036	-	1.00176	0.709419
L21_R25	0.0151645	0.0139078	0.0146622	0.0176244	0.0122367	0.0146121	0.0143416	0.0128321	0.0145014	0.0136113	0.0149263	0.018173	0.0126538	0.0120601	0.013245	-	1.04723	0.495132
L6_L18	0.110641	0.112703	0.112099	0.107297	0.111004	0.112803	0.110783	0.111243	0.109706	0.108574	0.110963	0.110405	0.109917	0.111801	0.111155	-	1.0053	0.468602
L4_M1	0.109572	0.11251	0.110023	0.107955	0.110467	0.109077	0.110806	0.111446	0.110562	0.10807	0.109753	0.109287	0.109871	0.109614	0.107581	-	1.00245	0.714133
R21_M1	0.0910616	0.0940294	0.0926012	0.0899911	0.0877718	0.0887566	0.0928792	0.0927292	0.0913623	0.0912169	0.091484	0.0884603	0.0916811	0.0912683	0.0909749	-	0.993019	0.505461
L18_R18	0.0793443	0.0801911	0.0795225	0.0814623	0.0797368	0.0829489	0.0832814	0.0790402	0.0819966	0.083331	0.0805516	0.0786923	0.080741	0.0804898	0.0839342	-	0.990098	0.392325
R2_R13	0.0912057	0.092413	0.09348	0.0922615	0.0935443	0.0929325	0.0934029	0.0940456	0.0922397	0.0919693	0.0944591	0.0918118	0.0939133	0.0917623	0.0920351	-	0.997746	0.701913
R3_R8	0.10296	0.103217	0.102055	0.101281	0.104341	0.101323	0.103964	0.101412	0.102454	0.104556	0.10204	0.101266	0.101767	0.105967	0.10438	-	0.994567	0.492514
L4_L5	0.0346619	0.0385323	0.0377585	0.0307992	0.0406593	0.035157	0.0344485	0.036435	0.0368365	0.0351982	0.0352548	0.0327964	0.0352256	0.0373371	0.0336871	-	1.02879	0.445184
R3_R16	0.0340078	0.0350312	0.0341605	0.0350889	0.036803	0.0337466	0.0347099	0.0346948	0.0350184	0.0351695	0.0348519	0.0342422	0.0345495	0.0354739	0.036003	-	0.995373	0.710687
L4_L8	0.143637	0.146312	0.141365	0.1375	0.143929	0.142455	0.1434	0.14326	0.142672	0.138994	0.142896	0.142776	0.14246	0.14134	0.142683	-	1.00181	0.822166
R7_R10	0.0396518	0.0408311	0.0403298	0.0400993	0.0417347	0.0402395	0.0409337	0.0401295	0.039924	0.0395568	0.0407568	0.0446912	0.0402992	0.0404354	0.0419841	-	0.988117	0.490854
R8_R14	0.102622	0.103316	0.107568	0.101755	0.104838	0.102218	0.103333	0.100713	0.0998473	0.100283	0.103106	0.103931	0.107975	0.104104	0.105935	-	1.00457	0.725792
L2_L23	0.0963564	0.0957266	0.0971123	0.0964728	0.0968664	0.0961442	0.0975616	0.098221	0.0953317	0.0960199	0.0984743	0.0963436	0.0980112	0.096446	0.0950103	-	0.996097	0.50765
R44_R45	0.034186	0.0349847	0.0332137	0.0332893	0.0323802	0.0363597	0.0334943	0.0340376	0.0342528	0.0323266	0.0342702	0.0336347	0.0337854	0.0333675	0.0341352	-	1.01093	0.501233
L7_L19	0.064785	0.0675674	0.065043	0.0655936	0.0669878	0.0643413	0.0667874	0.0657037	0.0656175	0.0678387	0.0667736	0.0648259	0.0651899	0.0651156	0.065668	-	0.996557	0.704127
L4_L12	0.0817718	0.0840004	0.0824373	0.0815605	0.0836512	0.0815448	0.0827137	0.0839266	0.0829211	0.0812135	0.0822278	0.0823466	0.0826997	0.081687	0.0809534	-	1.00238	0.712907
R20_R21	0.0370395	0.0387156	0.0374996	0.0345188	0.0391254	0.0362771	0.0373722	0.039655	0.03847	0.0382674	0.0384285	0.0353224	0.0371555	0.0384371	0.0370793	-	0.984058	0.436169
L1_L22	0.112586	0.114945	0.112763	0.113391	0.114517	0.112226	0.115425	0.115419	0.1104	0.113745	0.113828	0.113506	0.115381	0.1143	0.113929	-	0.994842	0.43937
L21_M2	0.0764403	0.0772481	0.0757766	0.0747668	0.0728657	0.0737781	0.076311	0.0766604	0.0761427	0.076945	0.0760997	0.0738487	0.0753706	0.0735322	0.0763263	-	0.992773	0.472145
R4_M2	0.10118	0.102393	0.100571	0.100077	0.102147	0.100705	0.101712	0.102144	0.101826	0.100361	0.101139	0.101323	0.100885	0.100016	0.0996036	-	1.00176	0.709419
R2_R18	0.0731558	0.0753706	0.0747441	0.0743266	0.0750649	0.0741772	0.0762726	0.0748366	0.0748343	0.0762694	0.0754096	0.0718266	0.0761876	0.0745021	0.0745554	-	0.993426	0.446487
R4_R20	0.0460597	0.0442181	0.0477527	0.0509068	0.0484008	0.0482216	0.0489375	0.0465376	0.0466965	0.0476226	0.0473164	0.0495934	0.0493794	0.048397	0.0495432	-	0.986904	0.493757
R6_R26	0.056031	0.0568162	0.0604923	0.0596547	0.0600755	0.0594544	0.0588872	0.0603175	0.0612737	0.0574012	0.0583738	0.0617219	0.0588238	0.0608982	0.0572544	-	0.988474	0.468906
L18_M1	0.0406989	0.041506	0.0412067	0.0418238	0.0411594	0.042778	0.042744	0.0408048	0.0421221	0.0429009	0.0416786	0.0403806	0.0417356	0.0414448	0.0426388	-	0.992852	0.498541
L23_R24	0.0420558	0.0443041	0.0430983	0.0439224	0.0451259	0.0440894	0.0434188	0.043881	0.0448114	0.0442925	0.0432731	0.0448832	0.0413619	0.0433738	0.0467512	-	0.994564	0.73818
R4_M1	0.109572	0.11251	0.110023	0.107955	0.110467	0.109077	0.110806	0.111446	0.110562	0.10807	0.109753	0.109287	0.109871	0.109614	0.107581	-	1.00245	0.714133
L42_L44	0.0832806	0.0838309	0.084874	0.0818428	0.0831	0.083792	0.0825069	0.0818537	0.0799158	0.0804656	0.0847811	0.0854241	0.0826272	0.0850542	0.0829369	-	1.0074	0.495297
R5_R8	0.118429	0.117543	0.113685	0.116159	0.114797	0.116026	0.117779	0.115673	0.116799	0.115936	0.116366	0.118339	0.115713	0.11519	0.118749	-	0.994683	0.437535
R4_R8	0.143637	0.146312	0.141365	0.1375	0.143929	0.142455	0.1434	0.14326	0.142672	0.138994	0.142896	0.142776	0.14246	0.14134	0.142683	-	1.00181	0.822166
L6_L28	0.0692301	0.0682172	0.0668976	0.0680419	0.0684788	0.066338	0.0700462	0.0673458	0.0688732	0.0699828	0.0659406	0.0668124	0.0683559	0.0641764	0.0664446	-	1.00465	0.725923
R1_R5	0.128319	0.128548	0.123865	0.128121	0.126537	0.126485	0.129768	0.128561	0.124789	0.127106	0.127478	0.129128	0.128713	0.124893	0.128119	-	0.995	0.505581
L3_L16	0.0340078	0.0350312	0.0341605	0.0350889	0.036803	0.0337466	0.0347099	0.0346948	0.0350184	0.0351695	0.0348519	0.0342422	0.0345495	0.0354739	0.036003	-	0.995373	0.710687
R7_R19	0.064785	0.0675674	0.065043	0.0655936	0.0669878	0.0643413	0.0667874	0.0657037	0.0656175	0.0678387	0.0667736	0.0648259	0.0651899	0.0651156	0.065668	-	0.996557	0.704127
L36_M3	0.0747795	0.0778193	0.0753789	0.079589	0.0718521	0.0801723	0.076562	0.0764288	0.0744417	0.0786591	0.0845768	0.0752885	0.0805401	0.0778337	0.0755738	-	0.984973	0.496601
R2_R23	0.0963564	0.0957266	0.0971123	0.0964728	0.0968664	0.0961442	0.0975616	0.098221	0.0953317	0.0960199	0.0984743	0.0963436	0.0980112	0.096446	0.0950103	-	0.996097	0.50765
L11_L28	0.189752	0.190507	0.187781	0.185663	0.188485	0.189368	0.189771	0.188652	0.18953	0.18906	0.187394	0.186305	0.188179	0.188871	0.188087	-	1.00088	0.822317
L2_L3	0.0554649	0.0542776	0.0549683	0.0552455	0.0571664	0.0550087	0.0555077	0.0543935	0.0557861	0.0572523	0.0549276	0.0533548	0.0544967	0.0543303	0.0561341	-	1.00406	0.704553
L8_L21	0.138468	0.140154	0.137492	0.13399	0.135061	0.135694	0.139156	0.137194	0.136358	0.136448	0.137955	0.135759	0.13792	0.136686	0.140286	-	0.994768	0.469932
R18_R26	0.112445	0.111683	0.112362	0.112115	0.111371	0.109871	0.114846	0.111467	0.111439	0.112254	0.112	0.115549	0.109093	0.112397	0.111024	-	0.994756	0.508341
R6_R28	0.0692301	0.0682172	0.0668976	0.0680419	0.0684788	0.066338	0.0700462	0.0673458	0.0688732	0.0699828	0.0659406	0.0668124	0.0683559	0.0641764	0.0664446	-	1.00465	0.725923
R1_R22	0.112586	0.114945	0.112763	0.113391	0.114517	0.112226	0.115425	0.115419	0.1104	0.113745	0.113828	0.113506	0.115381	0.1143	0.113929	-	0.994842	0.43937
L20_L21	0.0370395	0.0387156	0.0374996	0.0345188	0.0391254	0.0362771	0.0373722	0.039655	0.03847	0.0382674	0.0384285	0.0353224	0.0371555	0.0384371	0.0370793	-	0.984058	0.436169
R21_M2	0.0764403	0.0772481	0.0757766	0.0747668	0.0728657	0.0737781	0.076311	0.0766604	0.0761427	0.076945	0.0760997	0.0738487	0.0753706	0.0735322	0.0763263	-	0.992773	0.472145
R18_M1	0.0406989	0.041506	0.0412067	0.0418238	0.0411594	0.042778	0.042744	0.0408048	0.0421221	0.0429009	0.0416786	0.0403806	0.0417356	0.0414448	0.0426388	-	0.992852	0.498541
L6_L26	0.056031	0.0568162	0.0604923	0.0596547	0.0600755	0.0594544	0.0588872	0.0603175	0.0612737	0.0574012	0.0583738	0.0617219	0.0588238	0.0608982	0.0572544	-	0.988474	0.468906
R42_R44	0.0832806	0.0838309	0.084874	0.0818428	0.0831	0.083792	0.0825069	0.0818537	0.0799158	0.0804656	0.0847811	0.0854241	0.0826272	0.0850542	0.0829369	-	1.0074	0.495297
R11_M2	0.0328955	0.0331206	0.0345892	0.0347606	0.0359254	0.0344685	0.0355285	0.0339774	0.0326829	0.0362526	0.0340987	0.0340629	0.0336492	0.037396	0.0355857	-	0.985334	0.487192
L45_L47	0.0358639	0.0370043	0.0356639	0.0365461	0.0357538	0.0375112	0.0360374	0.035816	0.0354711	0.0361267	0.0377256	0.0339364	0.0380898	0.0366364	0.0335883	-	1.01264	0.509588
L1_L5	0.128319	0.128548	0.123865	0.128121	0.126537	0.126485	0.129768	0.128561	0.124789	0.127106	0.127478	0.129128	0.128713	0.124893	0.128119	-	0.995	0.505581
R11_R28	0.189752	0.190507	0.187781	0.185663	0.188485	0.189368	0.189771	0.188652	0.18953	0.18906	0.187394	0.186305	0.188179	0.188871	0.188087	-	1.00088	0.822317
R11_R13	0.0620622	0.0622468	0.062533	0.0608081	0.060175	0.0630785	0.063411	0.0630482	0.0618081	0.0627652	0.0621467	0.0593739	0.0612971	0.062365	0.0620985	-	0.996492	0.726304
L5_L8	0.118429	0.117543	0.113685	0.116159	0.114797	0.116026	0.117779	0.115673	0.116799	0.115936	0.116366	0.118339	0.115713	0.11519	0.118749	-	0.994683	0.437535
L8_L26	0.177294	0.175998	0.175671	0.174304	0.176982	0.174137	0.177991	0.173733	0.174703	0.176244	0.176229	0.179005	0.174201	0.177578	0.177733	-	0.996321	0.472678
R2_R3	0.0554649	0.0542776	0.0549683	0.0552455	0.0571664	0.0550087	0.0555077	0.0543935	0.0557861	0.0572523	0.0549276	0.0533548	0.0544967	0.0543303	0.0561341	-	1.00406	0.704553
R36_M3	0.0747795	0.0778193	0.0753789	0.079589	0.0718521	0.0801723	0.076562	0.0764288	0.0744417	0.0786591	0.0845768	0.0752885	0.0805401	0.0778337	0.0755738	-	0.984973	0.496601
R44_M4	0.143622	0.142213	0.144959	0.146041	0.143735	0.142821	0.143028	0.144049	0.145019	0.144315	0.145491	0.144989	0.142535	0.140901	0.142316	-	1.00189	0.733167
L21_L25	0.00609068	0.00563221	0.00729497	0.00453269	0.00875568	0.00636883	0.00594999	0.00896769	0.00701178	0.00646652	0.00695226	0.0061135	0.00536285	0.00751899	0.00593554	-	0.962399	0.705015
L18_L26	0.112445	0.111683	0.112362	0.112115	0.111371	0.109871	0.114846	0.111467	0.111439	0.112254	0.112	0.115549	0.109093	0.112397	0.111024	-	0.994756	0.508341
R8_R21	0.138468	0.140154	0.137492	0.13399	0.135061	0.135694	0.139156	0.137194	0.136358	0.136448	0.137955	0.135759	0.13792	0.136686	0.140286	-	0.994768	0.469932
R10_R12	0.0569488	0.0569017	0.0552322	0.0565571	0.0539277	0.0562556	0.0576856	0.0556677	0.0543211	0.0565977	0.0561616	0.0576518	0.0548321	0.055712	0.0563594	-	0.997516	0.822364
L11_L13	0.0620622	0.0622468	0.062533	0.0608081	0.060175	0.0630785	0.063411	0.0630482	0.0618081	0.0627652	0.0621467	0.0593739	0.0612971	0.062365	0.0620985	-	0.996492	0.726304
L5_R5	0.163514	0.161383	0.162431	0.167939	0.163047	0.161869	0.164736	0.160433	0.165751	0.165752	0.161919	0.165305	0.162919	0.161951	0.165135	-	0.997541	0.727077
L8_L13	0.105712	0.106363	0.104835	0.10025	0.104057	0.105608	0.105306	0.104237	0.103136	0.102943	0.10489	0.101934	0.104966	0.104397	0.105659	-	1.00295	0.734145
R45_R47	0.0358639	0.0370043	0.0356639	0.0365461	0.0357538	0.0375112	0.0360374	0.035816	0.0354711	0.0361267	0.0377256	0.0339364	0.0380898	0.0366364	0.0335883	-	1.01264	0.509588
L11_M2	0.0328955	0.0331206	0.0345892	0.0347606	0.0359254	0.0344685	0.0355285	0.0339774	0.0326829	0.0362526	0.0340987	0.0340629	0.0336492	0.037396	0.0355857	-	0.985334	0.487192
L44_M4	0.143622	0.142213	0.144959	0.146041	0.143735	0.142821	0.143028	0.144049	0.145019	0.144315	0.145491	0.144989	0.142535	0.140901	0.142316	-	1.00189	0.733167
R8_R26	0.177294	0.175998	0.175671	0.174304	0.176982	0.174137	0.177991	0.173733	0.174703	0.176244	0.176229	0.179005	0.174201	0.177578	0.177733	-	0.996321	0.472678
R21_R25	0.00609068	0.00563221	0.00729497	0.00453269	0.00875568	0.00636883	0.00594999	0.00896769	0.00701178	0.00646652	0.00695226	0.0061135	0.00536285	0.00751899	0.00593554	-	0.962399	0.705015
L10_L12	0.0569488	0.0569017	0.0552322	0.0565571	0.0539277	0.0562556	0.0576856	0.0556677	0.0543211	0.0565977	0.0561616	0.0576518	0.0548321	0.055712	0.0563594	-	0.997516	0.822364
L22_M1	0.0496957	0.0512627	0.0514867	0.0499696	0.0471356	0.0480146	0.0511075	0.0513403	0.0507976	0.0502786	0.049394	0.0476308	0.0492341	0.0512822	0.0479035	-	0.994161	0.727349
R8_R13	0.105712	0.106363	0.104835	0.10025	0.104057	0.105608	0.105306	0.104237	0.103136	0.102943	0.10489	0.101934	0.104966	0.104397	0.105659	-	1.00295	0.734145
R4_R6	0.0324899	0.0306947	0.0359216	0.0343984	0.0336775	0.0358392	0.0318929	0.0321069	0.0327307	0.0336639	0.0346946	0.0334755	0.0353152	0.0365852	0.0360307	-	0.993594	0.824294
L23_M1	0.0612221	0.0605901	0.0615193	0.0581995	0.0568969	0.058805	0.0605438	0.0614767	0.0589928	0.0590573	0.0599417	0.0572596	0.0599102	0.059882	0.0570288	-	1.00329	0.82254
R1_R20	0.152383	0.15465	0.151691	0.150953	0.15446	0.151198	0.154501	0.155122	0.147539	0.151763	0.153099	0.153043	0.154645	0.152376	0.152966	-	0.998509	0.835282
L7_L17	0.065457	0.0683323	0.0654945	0.0651582	0.0667577	0.0639997	0.0670493	0.066055	0.0669482	0.0671369	0.0669384	0.0648808	0.0658756	0.066103	0.0656909	-	0.993499	0.473077
L19_L20	0.0919783	0.0910382	0.0911324	0.0899268	0.0899063	0.0904787	0.091232	0.0920864	0.0894107	0.0889738	0.0889565	0.0906581	0.0907769	0.0903721	0.0909035	-	1.00408	0.484219
L26_M1	0.129933	0.129548	0.130203	0.130405	0.129453	0.127639	0.131389	0.127896	0.129109	0.130073	0.129071	0.131464	0.127719	0.130716	0.129611	-	0.998908	0.831993
R22_M1	0.0496957	0.0512627	0.0514867	0.0499696	0.0471356	0.0480146	0.0511075	0.0513403	0.0507976	0.0502786	0.049394	0.0476308	0.0492341	0.0512822	0.0479035	-	0.994161	0.727349
L5_L7	0.110404	0.111352	0.106282	0.109754	0.106685	0.108466	0.111405	0.110339	0.109315	0.108931	0.109369	0.110336	0.108437	0.106772	0.109779	-	0.994648	0.509592
L7_L23	0.117374	0.117578	0.116512	0.113507	0.115553	0.116089	0.117921	0.117603	0.114436	0.115923	0.117109	0.114655	0.116687	0.116031	0.115962	-	0.998654	0.82537
L1_L25	0.157421	0.159817	0.157955	0.157129	0.1598	0.157983	0.160076	0.161336	0.155158	0.157685	0.159493	0.158994	0.160197	0.158308	0.160968	-	0.995073	0.38675
L13_L22	0.0160773	0.0148795	0.0154608	0.0130283	0.0166367	0.0172591	0.0163412	0.0144848	0.0151236	0.0143721	0.0158648	0.0147485	0.0157446	0.0141431	0.015412	-	1.02773	0.482412
L4_L6	0.0324899	0.0306947	0.0359216	0.0343984	0.0336775	0.0358392	0.0318929	0.0321069	0.0327307	0.0336639	0.0346946	0.0334755	0.0353152	0.0365852	0.0360307	-	0.993594	0.824294
R46_R47	0.00979877	0.00975793	0.0105005	0.0097129	0.011455	0.0132649	0.0107085	0.00922698	0.00864031	0.00834679	0.0117925	0.00966506	0.0131556	0.0101152	0.0104168	-	1.0507	0.518128
R23_M1	0.0612221	0.0605901	0.0615193	0.0581995	0.0568969	0.058805	0.0605438	0.0614767	0.0589928	0.0590573	0.0599417	0.0572596	0.0599102	0.059882	0.0570288	-	1.00329	0.82254
L1_L20	0.152383	0.15465	0.151691	0.150953	0.15446	0.151198	0.154501	0.155122	0.147539	0.151763	0.153099	0.153043	0.154645	0.152376	0.152966	-	0.998509	0.835282
L14_L19	0.0767276	0.0764284	0.0792073	0.077665	0.0767369	0.0760482	0.0766306	0.0760849	0.0758812	0.0753833	0.0763033	0.0771074	0.0805251	0.0762817	0.0776733	-	1.0034	0.727625
R26_M1	0.129933	0.129548	0.130203	0.130405	0.129453	0.127639	0.131389	0.127896	0.129109	0.130073	0.129071	0.131464	0.127719	0.130716	0.129611	-	0.998908	0.831993
L1_M2	0.0798747	0.0826095	0.0800815	0.0808181	0.0852901	0.0817412	0.0835794	0.0822229	0.0769269	0.0800287	0.0821588	0.0832512	0.0845705	0.0834133	0.083196	-	0.994961	0.729108
R7_R23	0.117374	0.117578	0.116512	0.113507	0.115553	0.116089	0.117921	0.117603	0.114436	0.115923	0.117109	0.114655	0.116687	0.116031	0.115962	-	0.998654	0.82537
R30_M3	0.2017	0.201771	0.201291	0.205294	0.201388	0.207052	0.20311	0.201859	0.201838	0.205194	0.203099	0.201796	0.204971	0.204496	0.199235	-	1.00118	0.835469
R7_R17	0.065457	0.0683323	0.0654945	0.0651582	0.0667577	0.0639997	0.0670493	0.066055	0.0669482	0.0671369	0.0669384	0.0648808	0.0658756	0.066103	0.0656909	-	0.993499	0.473077
R19_R20	0.0919783	0.0910382	0.0911324	0.0899268	0.0899063	0.0904787	0.091232	0.0920864	0.0894107	0.0889738	0.0889565	0.0906581	0.0907769	0.0903721	0.0909035	-	1.00408	0.484219
L12_L23	0.0292805	0.0277176	0.029007	0.0247747	0.0277701	0.0272137	0.0280598	0.0294366	0.0275734	0.0269855	0.0280185	0.0262754	0.0292384	0.0273088	0.0271211	-	0.994512	0.825823
L42_L43	0.100814	0.101514	0.102209	0.0997606	0.100851	0.0980735	0.10223	0.100604	0.0995747	0.0994732	0.101781	0.104383	0.101406	0.100214	0.100058	-	0.994623	0.511227
R5_R7	0.110404	0.111352	0.106282	0.109754	0.106685	0.108466	0.111405	0.110339	0.109315	0.108931	0.109369	0.110336	0.108437	0.106772	0.109779	-	0.994648	0.509592
R13_R14	0.0155329	0.0154149	0.0147665	0.0135592	0.0163417	0.016484	0.0160825	0.0164183	0.0161009	0.0162672	0.0152859	0.0145968	0.013937	0.0154997	0.0149303	-	0.99303	0.832023
R14_R19	0.0767276	0.0764284	0.0792073	0.077665	0.0767369	0.0760482	0.0766306	0.0760849	0.0758812	0.0753833	0.0763033	0.0771074	0.0805251	0.0762817	0.0776733	-	1.0034	0.727625
R13_R22	0.0160773	0.0148795	0.0154608	0.0130283	0.0166367	0.0172591	0.0163412	0.0144848	0.0151236	0.0143721	0.0158648	0.0147485	0.0157446	0.0141431	0.015412	-	1.02773	0.482412
L21_L28	0.125412	0.12494	0.124618	0.121658	0.128205	0.127339	0.123874	0.126617	0.126601	0.124293	0.124987	0.123339	0.1263	0.126171	0.124232	-	1.00164	0.827099
L13_R26	0.1095	0.108366	0.110794	0.113706	0.112406	0.110889	0.109759	0.108274	0.110763	0.110263	0.111924	0.115839	0.110128	0.111495	0.112089	-	0.997961	0.836614
R1_M2	0.0798747	0.0826095	0.0800815	0.0808181	0.0852901	0.0817412	0.0835794	0.0822229	0.0769269	0.0800287	0.0821588	0.0832512	0.0845705	0.0834133	0.083196	-	0.994961	0.729108
L46_L47	0.00979877	0.00975793	0.0105005	0.0097129	0.011455	0.0132649	0.0107085	0.00922698	0.00864031	0.00834679	0.0117925	0.00966506	0.0131556	0.0101152	0.0104168	-	1.0507	0.518128
R1_R25	0.157421	0.159817	0.157955	0.157129	0.1598	0.157983	0.160076	0.161336	0.155158	0.157685	0.159493	0.158994	0.160197	0.158308	0.160968	-	0.995073	0.38675
L30_M3	0.2017	0.201771	0.201291	0.205294	0.201388	0.207052	0.20311	0.201859	0.201838	0.205194	0.203099	0.201796	0.204971	0.204496	0.199235	-	1.00118	0.835469
R12_R23	0.0292805	0.0277176	0.029007	0.0247747	0.0277701	0.0272137	0.0280598	0.0294366	0.0275734	0.0269855	0.0280185	0.0262754	0.0292384	0.0273088	0.0271211	-	0.994512	0.825823
L7_R7	0.0373696	0.0367902	0.03782	0.0371824	0.0387022	0.0379481	0.0378049	0.0365873	0.0375693	0.038328	0.0371556	0.0381569	0.0383043	0.0387578	0.0393747	-	0.990294	0.38504
R12_R29	0.0531316	0.0514552	0.0503474	0.0526386	0.0497162	0.0512555	0.0524654	0.0520562	0.0499889	0.0525066	0.0506732	0.0517143	0.0505059	0.052169	0.0518178	-	0.997671	0.836869
L13_R23	0.00714923	0.00566323	0.0055335	0.00904581	0.00575856	0.00555938	0.00625033	0.00629272	0.00674709	0.00711377	0.00691391	0.00882784	0.00601285	0.00696397	0.00645136	-	0.943007	0.509889
L13_L14	0.0155329	0.0154149	0.0147665	0.0135592	0.0163417	0.016484	0.0160825	0.0164183	0.0161009	0.0162672	0.0152859	0.0145968	0.013937	0.0154997	0.0149303	-	0.99303	0.832023
L41_R41	0.130924	0.1303	0.131935	0.125113	0.132716	0.130252	0.131174	0.13067	0.133711	0.12465	0.126803	0.130863	0.129986	0.127409	0.126845	-	1.00839	0.473275
L8_L28	0.238416	0.238981	0.23591	0.230694	0.237262	0.237007	0.236971	0.234945	0.236178	0.234761	0.235157	0.234207	0.236999	0.234872	0.236801	-	1.00307	0.512243
R21_R28	0.125412	0.12494	0.124618	0.121658	0.128205	0.127339	0.123874	0.126617	0.126601	0.124293	0.124987	0.123339	0.1263	0.126171	0.124232	-	1.00164	0.827099
R11_R27	0.133526	0.134031	0.132959	0.134188	0.132302	0.134388	0.133563	0.134088	0.133928	0.135237	0.133854	0.132617	0.130772	0.135238	0.134036	-	0.998969	0.827878
L13_M2	0.0406264	0.0397832	0.0404842	0.0381497	0.0384342	0.0405109	0.0391039	0.0408631	0.0401314	0.0399577	0.0402178	0.0372884	0.0394748	0.0372525	0.0388399	-	1.01091	0.513668
R42_R43	0.100814	0.101514	0.102209	0.0997606	0.100851	0.0980735	0.10223	0.100604	0.0995747	0.0994732	0.101781	0.104383	0.101406	0.100214	0.100058	-	0.994623	0.511227
L13_M1	0.0552786	0.0567269	0.0572601	0.0533268	0.0533585	0.0555708	0.0557851	0.0569099	0.0553436	0.0542623	0.0555134	0.0517113	0.0557671	0.0551589	0.0534152	-	1.00692	0.656724
L6_L27	0.0222857	0.0210546	0.0206229	0.0231145	0.0207908	0.0188869	0.0238355	0.0234263	0.0213912	0.0245626	0.0217189	0.022206	0.0195072	0.0202126	0.0202806	-	0.964452	0.387096
R13_R16	0.094119	0.0954285	0.0960063	0.0941496	0.0962764	0.095329	0.0951506	0.0961259	0.0953461	0.094444	0.0968164	0.0938177	0.0974696	0.0947376	0.0957467	-	0.996869	0.604814
R13_R24	0.0458497	0.0460176	0.045229	0.0447683	0.0459617	0.045057	0.0461103	0.0462416	0.045442	0.0459903	0.0449629	0.046839	0.043487	0.0456846	0.0476445	-	0.992538	0.51818
L12_L29	0.0531316	0.0514552	0.0503474	0.0526386	0.0497162	0.0512555	0.0524654	0.0520562	0.0499889	0.0525066	0.0506732	0.0517143	0.0505059	0.052169	0.0518178	-	0.997671	0.836869
L5_L13	0.0821281	0.0813261	0.0834206	0.0832084	0.0828596	0.0820842	0.0829051	0.0805186	0.0836139	0.0832052	0.0812724	0.0816977	0.0827532	0.0816934	0.0828965	-	1.00268	0.665063
L25_L26	0.100933	0.101664	0.103905	0.105181	0.105816	0.106064	0.101944	0.101683	0.104318	0.101738	0.105087	0.107011	0.105409	0.106608	0.106111	-	0.995144	0.662629
R7_R15	0.060832	0.0633585	0.0606135	0.0608253	0.0604605	0.0595299	0.0626737	0.061172	0.0622917	0.0645186	0.0603593	0.0588001	0.0590227	0.0637422	0.0619331	-	0.989028	0.473532
L11_L27	0.133526	0.134031	0.132959	0.134188	0.132302	0.134388	0.133563	0.134088	0.133928	0.135237	0.133854	0.132617	0.130772	0.135238	0.134036	-	0.998969	0.827878
L26_L27	0.0382384	0.0399596	0.0439282	0.0424502	0.04318	0.0443661	0.0396384	0.0416004	0.0442649	0.0387968	0.0406293	0.043198	0.0425199	0.0443278	0.0410762	-	1.00567	0.837238
L8_L22	0.100255	0.101175	0.0995607	0.0974742	0.0985003	0.0984649	0.100656	0.0992335	0.098991	0.0993998	0.0995575	0.0984231	0.0989076	0.100842	0.100563	-	0.996177	0.514727
R8_R28	0.238416	0.238981	0.23591	0.230694	0.237262	0.237007	0.236971	0.234945	0.236178	0.234761	0.235157	0.234207	0.236999	0.234872	0.236801	-	1.00307	0.512243
R13_M1	0.0552786	0.0567269	0.0572601	0.0533268	0.0533585	0.0555708	0.0557851	0.0569099	0.0553436	0.0542623	0.0555134	0.0517113	0.0557671	0.0551589	0.0534152	-	1.00692	0.656724
R16_R26	0.115225	0.116278	0.114632	0.115776	0.116415	0.111885	0.116759	0.112641	0.111763	0.115805	0.114277	0.117015	0.113243	0.115471	0.114497	-	1.00373	0.654277
R13_M2	0.0406264	0.0397832	0.0404842	0.0381497	0.0384342	0.0405109	0.0391039	0.0408631	0.0401314	0.0399577	0.0402178	0.0372884	0.0394748	0.0372525	0.0388399	-	1.01091	0.513668
L13_L16	0.094119	0.0954285	0.0960063	0.0941496	0.0962764	0.095329	0.0951506	0.0961259	0.0953461	0.094444	0.0968164	0.0938177	0.0974696	0.0947376	0.0957467	-	0.996869	0.604814
R21_R26	0.105409	0.10587	0.108711	0.107944	0.111787	0.109302	0.106362	0.107382	0.108842	0.106482	0.109367	0.110654	0.109176	0.110548	0.109538	-	0.995073	0.607167
R4_R11	0.0989514	0.101572	0.0967668	0.0961753	0.0988945	0.0985329	0.100094	0.100812	0.0999227	0.0965267	0.0992551	0.0990252	0.0980039	0.0989936	0.0976714	-	0.995547	0.605573
R5_R13	0.0821281	0.0813261	0.0834206	0.0832084	0.0828596	0.0820842	0.0829051	0.0805186	0.0836139	0.0832052	0.0812724	0.0816977	0.0827532	0.0816934	0.0828965	-	1.00268	0.665063
R26_R27	0.0382384	0.0399596	0.0439282	0.0424502	0.04318	0.0443661	0.0396384	0.0416004	0.0442649	0.0387968	0.0406293	0.043198	0.0425199	0.0443278	0.0410762	-	1.00567	0.837238
R25_R26	0.100933	0.101664	0.103905	0.105181	0.105816	0.106064	0.101944	0.101683	0.104318	0.101738	0.105087	0.107011	0.105409	0.106608	0.106111	-	0.995144	0.662629
R46_R49	0.0784846	0.0767726	0.0792913	0.0795978	0.0784362	0.0820046	0.0789845	0.0782381	0.0797256	0.0763202	0.078321	0.0802247	0.0804629	0.079131	0.0791793	-	1.00182	0.853854
L13_L24	0.0458497	0.0460176	0.045229	0.0447683	0.0459617	0.045057	0.0461103	0.0462416	0.045442	0.0459903	0.0449629	0.046839	0.043487	0.0456846	0.0476445	-	0.992538	0.51818
L29_R29	0.0734514	0.0697031	0.0702627	0.069011	0.0701355	0.0688765	0.0706203	0.06931	0.0709909	0.0712912	0.0680125	0.067956	0.0709915	0.070488	0.0694507	-	1.00485	0.663233
L24_L26	0.0968104	0.0956835	0.0977973	0.0995466	0.0972246	0.100272	0.0965468	0.0967938	0.098659	0.0937361	0.0995253	0.102912	0.100296	0.10072	0.0992756	-	0.991599	0.518841
R1_R17	0.0782894	0.0800057	0.0775119	0.0778006	0.0812301	0.0772109	0.0801465	0.0788715	0.0760864	0.0794566	0.0795054	0.0783351	0.0811203	0.0784518	0.0792819	-	0.995525	0.656807
R6_R27	0.0222857	0.0210546	0.0206229	0.0231145	0.0207908	0.0188869	0.0238355	0.0234263	0.0213912	0.0245626	0.0217189	0.022206	0.0195072	0.0202126	0.0202806	-	0.964452	0.387096
L7_L15	0.060832	0.0633585	0.0606135	0.0608253	0.0604605	0.0595299	0.0626737	0.061172	0.0622917	0.0645186	0.0603593	0.0588001	0.0590227	0.0637422	0.0619331	-	0.989028	0.473532
L9_L28	0.224509	0.224961	0.222124	0.217121	0.222037	0.222817	0.223368	0.222058	0.221834	0.220688	0.222146	0.220008	0.224269	0.221243	0.222733	-	1.001	0.837537
R8_R22	0.100255	0.101175	0.0995607	0.0974742	0.0985003	0.0984649	0.100656	0.0992335	0.098991	0.0993998	0.0995575	0.0984231	0.0989076	0.100842	0.100563	-	0.996177	0.514727
L16_L26	0.115225	0.116278	0.114632	0.115776	0.116415	0.111885	0.116759	0.112641	0.111763	0.115805	0.114277	0.117015	0.113243	0.115471	0.114497	-	1.00373	0.654277
L24_L25	0.00946843	0.0106035	0.0101778	0.00895752	0.0132968	0.0109927	0.00990634	0.00981616	0.00969771	0.0120394	0.00958263	0.00891536	0.008909	0.0103431	0.0119427	-	1.0449	0.520233
R5_M1	0.0892487	0.0885895	0.0875129	0.0903987	0.0865712	0.087349	0.0897195	0.0881318	0.0895492	0.0891253	0.0876566	0.0891861	0.0879508	0.0871239	0.0885804	-	0.99684	0.643905
R15_R22	0.084317	0.0866591	0.0865467	0.0871726	0.0845478	0.0832718	0.0850967	0.0865194	0.0866545	0.0858283	0.0850205	0.085307	0.0864265	0.0864567	0.0853494	-	0.99497	0.474181
L10_L29	0.0338332	0.0315958	0.0315203	0.0317753	0.0312508	0.0296667	0.0313487	0.029827	0.0304691	0.0273983	0.0309549	0.0399401	0.0304248	0.0302758	0.0313242	-	1.00887	0.85472
L8_M2	0.0745516	0.0753953	0.0734596	0.0714228	0.0762296	0.0744828	0.0756854	0.0731158	0.0720211	0.0731821	0.0746996	0.0749091	0.0747856	0.0772474	0.0763614	-	0.994502	0.648567
L46_L49	0.0784846	0.0767726	0.0792913	0.0795978	0.0784362	0.0820046	0.0789845	0.0782381	0.0797256	0.0763202	0.078321	0.0802247	0.0804629	0.079131	0.0791793	-	1.00182	0.853854
L21_L26	0.105409	0.10587	0.108711	0.107944	0.111787	0.109302	0.106362	0.107382	0.108842	0.106482	0.109367	0.110654	0.109176	0.110548	0.109538	-	0.995073	0.607167
L4_L11	0.0989514	0.101572	0.0967668	0.0961753	0.0988945	0.0985329	0.100094	0.100812	0.0999227	0.0965267	0.0992551	0.0990252	0.0980039	0.0989936	0.0976714	-	0.995547	0.605573
R9_R28	0.224509	0.224961	0.222124	0.217121	0.222037	0.222817	0.223368	0.222058	0.221834	0.220688	0.222146	0.220008	0.224269	0.221243	0.222733	-	1.001	0.837537
L12_M1	0.0352137	0.0357523	0.03558	0.0359379	0.0329711	0.0352568	0.036083	0.0349039	0.0344748	0.0350405	0.0352639	0.0343913	0.0342769	0.0359721	0.0336259	-	1.00648	0.649702
L1_L17	0.0782894	0.0800057	0.0775119	0.0778006	0.0812301	0.0772109	0.0801465	0.0788715	0.0760864	0.0794566	0.0795054	0.0783351	0.0811203	0.0784518	0.0792819	-	0.995525	0.656807
L15_L26	0.115864	0.116011	0.115074	0.115788	0.116209	0.112378	0.115877	0.112781	0.112544	0.115851	0.11507	0.117364	0.113654	0.114512	0.114045	-	1.00513	0.477699
R10_R29	0.0338332	0.0315958	0.0315203	0.0317753	0.0312508	0.0296667	0.0313487	0.029827	0.0304691	0.0273983	0.0309549	0.0399401	0.0304248	0.0302758	0.0313242	-	1.00887	0.85472
R24_R26	0.0968104	0.0956835	0.0977973	0.0995466	0.0972246	0.100272	0.0965468	0.0967938	0.098659	0.0937361	0.0995253	0.102912	0.100296	0.10072	0.0992756	-	0.991599	0.518841
L2_L14	0.0768805	0.0780368	0.084017	0.0821572	0.0805649	0.077859	0.0790041	0.0786964	0.0773509	0.0768485	0.0808424	0.081271	0.0844975	0.0785081	0.0797604	-	1.00348	0.837975
L5_M1	0.0892487	0.0885895	0.0875129	0.0903987	0.0865712	0.087349	0.0897195	0.0881318	0.0895492	0.0891253	0.0876566	0.0891861	0.0879508	0.0871239	0.0885804	-	0.99684	0.643905
R8_M2	0.0745516	0.0753953	0.0734596	0.0714228	0.0762296	0.0744828	0.0756854	0.0731158	0.0720211	0.0731821	0.0746996	0.0749091	0.0747856	0.0772474	0.0763614	-	0.994502	0.648567
R2_R5	0.110933	0.110135	0.109054	0.111545	0.108277	0.108942	0.11263	0.110798	0.110168	0.111189	0.109778	0.109946	0.109911	0.107631	0.109572	-	0.996679	0.607387
R24_R25	0.00946843	0.0106035	0.0101778	0.00895752	0.0132968	0.0109927	0.00990634	0.00981616	0.00969771	0.0120394	0.00958263	0.00891536	0.008909	0.0103431	0.0119427	-	1.0449	0.520233
L31_L41	0.184404	0.184052	0.180406	0.18335	0.182571	0.182728	0.18339	0.181509	0.183392	0.182574	0.183186	0.184061	0.183487	0.183796	0.18186	-	0.999401	0.855026
R37_R41	0.139351	0.140252	0.137752	0.138574	0.140328	0.1382	0.140684	0.137878	0.141949	0.135082	0.137384	0.141493	0.137736	0.136506	0.138484	-	1.0036	0.634924
L15_L22	0.084317	0.0866591	0.0865467	0.0871726	0.0845478	0.0832718	0.0850967	0.0865194	0.0866545	0.0858283	0.0850205	0.085307	0.0864265	0.0864567	0.0853494	-	0.99497	0.474181
R1_R19	0.0817305	0.0834858	0.0815542	0.0825041	0.0851689	0.081224	0.0838037	0.0828117	0.0799165	0.0847272	0.0837995	0.0822727	0.0842955	0.082092	0.0829448	-	0.995765	0.656945
R10_R23	0.0834185	0.0820615	0.0813812	0.078896	0.0786774	0.081207	0.0828273	0.0826314	0.0793115	0.0811973	0.0815987	0.0798563	0.0812924	0.0804239	0.0806096	-	0.998238	0.856351
L45_R45	0.0264162	0.025311	0.0247424	0.0261493	0.0258282	0.0264779	0.0266508	0.0246707	0.0254635	0.0269517	0.0274603	0.0271058	0.02391	0.0254007	0.0257128	-	0.995977	0.850737
L22_L23	0.0198453	0.0170138	0.0177859	0.014748	0.018935	0.0192487	0.0190609	0.0177841	0.0158522	0.0169012	0.0187928	0.0172322	0.0182596	0.0171633	0.0172425	-	1.01943	0.650494
R12_M1	0.0352137	0.0357523	0.03558	0.0359379	0.0329711	0.0352568	0.036083	0.0349039	0.0344748	0.0350405	0.0352639	0.0343913	0.0342769	0.0359721	0.0336259	-	1.00648	0.649702
L24_R26	0.124904	0.125744	0.128667	0.128876	0.132152	0.130037	0.124932	0.12558	0.127531	0.127379	0.128564	0.131332	0.125479	0.129211	0.130048	-	1.00479	0.637023
R14_M1	0.0474762	0.0489022	0.0556253	0.0504578	0.0487795	0.0470751	0.0490996	0.0483491	0.047234	0.0462507	0.0486297	0.0489054	0.0542911	0.0497526	0.0490997	-	1.01327	0.644134
R2_R14	0.0768805	0.0780368	0.084017	0.0821572	0.0805649	0.077859	0.0790041	0.0786964	0.0773509	0.0768485	0.0808424	0.081271	0.0844975	0.0785081	0.0797604	-	1.00348	0.837975
L22_L25	0.0458206	0.0458246	0.0459008	0.0444858	0.0466019	0.0469829	0.0458824	0.0466021	0.0455282	0.0450263	0.046685	0.0462817	0.0458745	0.0454537	0.0481373	-	0.995075	0.637726
L2_L4	0.134958	0.137609	0.135541	0.133964	0.138211	0.134802	0.13745	0.137665	0.135929	0.135503	0.136007	0.134741	0.135337	0.135472	0.133319	-	1.00099	0.865317
R31_R41	0.184404	0.184052	0.180406	0.18335	0.182571	0.182728	0.18339	0.181509	0.183392	0.182574	0.183186	0.184061	0.183487	0.183796	0.18186	-	0.999401	0.855026
R15_R26	0.115864	0.116011	0.115074	0.115788	0.116209	0.112378	0.115877	0.112781	0.112544	0.115851	0.11507	0.117364	0.113654	0.114512	0.114045	-	1.00513	0.477699
L8_L25	0.140195	0.140637	0.140044	0.136149	0.137571	0.138514	0.139958	0.140025	0.138709	0.137711	0.139446	0.138478	0.138618	0.138416	0.141994	-	0.997056	0.608186
L6_R6	0.181625	0.183006	0.187423	0.187963	0.190676	0.189623	0.184915	0.18441	0.187213	0.184748	0.188154	0.189121	0.189372	0.188533	0.190607	-	0.996089	0.635867
L2_L5	0.110933	0.110135	0.109054	0.111545	0.108277	0.108942	0.11263	0.110798	0.110168	0.111189	0.109778	0.109946	0.109911	0.107631	0.109572	-	0.996679	0.607387
L47_M4	0.163015	0.161993	0.161653	0.164806	0.160922	0.162977	0.160223	0.162277	0.164418	0.163878	0.163154	0.162855	0.159703	0.159435	0.161977	-	1.00352	0.525908
R30_R40	0.255371	0.257896	0.255387	0.254344	0.257784	0.25615	0.256626	0.257689	0.254439	0.254084	0.254469	0.255264	0.256743	0.258337	0.25217	-	1.00242	0.520371
R8_R20	0.137705	0.13827	0.136323	0.132648	0.135645	0.134558	0.137361	0.136873	0.134452	0.134936	0.136203	0.135662	0.135519	0.135544	0.137466	-	0.998943	0.861195
R17_R25	0.112412	0.112517	0.112965	0.111992	0.111363	0.111974	0.111945	0.113313	0.111603	0.112037	0.111541	0.111777	0.111443	0.113139	0.113803	-	0.999244	0.838251
L10_L23	0.0834185	0.0820615	0.0813812	0.078896	0.0786774	0.081207	0.0828273	0.0826314	0.0793115	0.0811973	0.0815987	0.0798563	0.0812924	0.0804239	0.0806096	-	0.998238	0.856351
R14_R17	0.0741102	0.0737548	0.0772334	0.0757684	0.0744595	0.0730089	0.0736201	0.0732343	0.0726542	0.0728355	0.0741395	0.0751977	0.0778373	0.0741332	0.0750548	-	1.00568	0.619132
R7_R14	0.103362	0.105987	0.110112	0.105942	0.10723	0.104298	0.105864	0.104357	0.102772	0.103355	0.106136	0.106212	0.111088	0.105975	0.107525	-	1.00222	0.857136
L37_L41	0.139351	0.140252	0.137752	0.138574	0.140328	0.1382	0.140684	0.137878	0.141949	0.135082	0.137384	0.141493	0.137736	0.136506	0.138484	-	1.0036	0.634924
R5_R25	0.091011	0.0914352	0.0941378	0.0935183	0.0937948	0.092085	0.0925207	0.0912126	0.09366	0.0940761	0.0918174	0.0910905	0.0934739	0.0941379	0.0951192	-	0.996255	0.640443
R6_R8	0.173319	0.174932	0.174443	0.168461	0.175184	0.175823	0.172358	0.172445	0.172608	0.170016	0.174592	0.17317	0.174701	0.175104	0.176384	-	1.0012	0.863339
L30_R30	0.0133043	0.0106094	0.0107527	0.0164615	0.0130276	0.00721301	0.00852899	0.00625169	0.0258064	0.0185305	0.00923746	0.0132374	0.00793229	0.00449921	0.00826789	-	1.04654	0.862497
L1_L19	0.0817305	0.0834858	0.0815542	0.0825041	0.0851689	0.081224	0.0838037	0.0828117	0.0799165	0.0847272	0.0837995	0.0822727	0.0842955	0.082092	0.0829448	-	0.995765	0.656945
R11_R15	0.0628612	0.0644903	0.0653182	0.0651023	0.0668559	0.0636815	0.0644284	0.0642491	0.0649331	0.0672542	0.0635062	0.0626992	0.0643769	0.0675774	0.0669028	-	0.994089	0.657731
L11_R12	0.048506	0.0477068	0.0483711	0.0504721	0.0473112	0.0489444	0.0503434	0.0476048	0.0480016	0.0508492	0.048377	0.0489376	0.0468893	0.0493984	0.0493903	-	0.993579	0.63318
R30_R31	0.0566033	0.0580167	0.0584358	0.0568074	0.0598716	0.0592983	0.0597148	0.0602659	0.0565008	0.0568754	0.059204	0.0571748	0.0591491	0.0596655	0.0580418	-	0.994222	0.644997
R22_R23	0.0198453	0.0170138	0.0177859	0.014748	0.018935	0.0192487	0.0190609	0.0177841	0.0158522	0.0169012	0.0187928	0.0172322	0.0182596	0.0171633	0.0172425	-	1.01943	0.650494
L3_L15	0.0324852	0.0328208	0.0328572	0.0336274	0.0345445	0.0326459	0.032127	0.0321308	0.0338263	0.0332155	0.0328007	0.0327536	0.0330539	0.0332519	0.0336663	-	1.00554	0.61569
L14_M1	0.0474762	0.0489022	0.0556253	0.0504578	0.0487795	0.0470751	0.0490996	0.0483491	0.047234	0.0462507	0.0486297	0.0489054	0.0542911	0.0497526	0.0490997	-	1.01327	0.644134
L49_R49	0.150847	0.152262	0.153332	0.154453	0.155685	0.159784	0.154736	0.1548	0.15809	0.14902	0.1586	0.157781	0.156283	0.155611	0.154996	-	0.992591	0.47419
R4_R18	0.0821479	0.0849947	0.0803133	0.0772927	0.0812604	0.0803184	0.0825419	0.0833543	0.0809808	0.0787482	0.0804973	0.081209	0.0790012	0.07952	0.0786548	-	1.00688	0.617222
R3_R18	0.049612	0.0511321	0.0515051	0.0516561	0.0515403	0.0490078	0.0520989	0.0508239	0.0512646	0.0514575	0.0508407	0.0503522	0.0504249	0.0526286	0.0492676	-	0.994602	0.628252
R2_R4	0.134958	0.137609	0.135541	0.133964	0.138211	0.134802	0.13745	0.137665	0.135929	0.135503	0.136007	0.134741	0.135337	0.135472	0.133319	-	1.00099	0.865317
R22_R25	0.0458206	0.0458246	0.0459008	0.0444858	0.0466019	0.0469829	0.0458824	0.0466021	0.0455282	0.0450263	0.046685	0.0462817	0.0458745	0.0454537	0.0481373	-	0.995075	0.637726
L8_L20	0.137705	0.13827	0.136323	0.132648	0.135645	0.134558	0.137361	0.136873	0.134452	0.134936	0.136203	0.135662	0.135519	0.135544	0.137466	-	0.998943	0.861195
R18_R20	0.0825416	0.0832313	0.0817122	0.0801448	0.0791338	0.0806538	0.0844317	0.0834196	0.0797985	0.0818142	0.0806458	0.080929	0.0792669	0.0805848	0.0816341	-	0.998091	0.858018
L17_L25	0.112412	0.112517	0.112965	0.111992	0.111363	0.111974	0.111945	0.113313	0.111603	0.112037	0.111541	0.111777	0.111443	0.113139	0.113803	-	0.999244	0.838251
L7_L14	0.103362	0.105987	0.110112	0.105942	0.10723	0.104298	0.105864	0.104357	0.102772	0.103355	0.106136	0.106212	0.111088	0.105975	0.107525	-	1.00222	0.857136
L12_R26	0.122895	0.121604	0.123513	0.124413	0.125791	0.124279	0.123471	0.120627	0.123258	0.122674	0.124437	0.127527	0.123609	0.124611	0.125175	-	0.998523	0.843678
L6_L8	0.173319	0.174932	0.174443	0.168461	0.175184	0.175823	0.172358	0.172445	0.172608	0.170016	0.174592	0.17317	0.174701	0.175104	0.176384	-	1.0012	0.863339
R8_R25	0.140195	0.140637	0.140044	0.136149	0.137571	0.138514	0.139958	0.140025	0.138709	0.137711	0.139446	0.138478	0.138618	0.138416	0.141994	-	0.997056	0.608186
L8_L23	0.111155	0.10988	0.10877	0.104633	0.107081	0.108254	0.109639	0.108295	0.106433	0.107322	0.10882	0.107217	0.108334	0.108255	0.109026	-	1.00136	0.865659
L14_L17	0.0741102	0.0737548	0.0772334	0.0757684	0.0744595	0.0730089	0.0736201	0.0732343	0.0726542	0.0728355	0.0741395	0.0751977	0.0778373	0.0741332	0.0750548	-	1.00568	0.619132
L5_L25	0.091011	0.0914352	0.0941378	0.0935183	0.0937948	0.092085	0.0925207	0.0912126	0.09366	0.0940761	0.0918174	0.0910905	0.0934739	0.0941379	0.0951192	-	0.996255	0.640443
R8_R19	0.0829525	0.0834584	0.0810184	0.0811789	0.0843678	0.0819386	0.0834389	0.0811749	0.0821825	0.0836823	0.0824543	0.0825295	0.081645	0.082257	0.0840441	-	0.998606	0.847317
R47_M4	0.163015	0.161993	0.161653	0.164806	0.160922	0.162977	0.160223	0.162277	0.164418	0.163878	0.163154	0.162855	0.159703	0.159435	0.161977	-	1.00352	0.525908
L30_L40	0.255371	0.257896	0.255387	0.254344	0.257784	0.25615	0.256626	0.257689	0.254439	0.254084	0.254469	0.255264	0.256743	0.258337	0.25217	-	1.00242	0.520371
R6_R11	0.126353	0.128222	0.127754	0.124941	0.128135	0.129827	0.12692	0.127865	0.127687	0.125645	0.128618	0.127037	0.127809	0.130487	0.12935	-	0.9969	0.63092
L7_L26	0.162039	0.163173	0.161365	0.161256	0.16244	0.15865	0.164248	0.160489	0.160221	0.163737	0.161896	0.163157	0.159346	0.162732	0.161504	-	0.997293	0.619849
L11_L15	0.0628612	0.0644903	0.0653182	0.0651023	0.0668559	0.0636815	0.0644284	0.0642491	0.0649331	0.0672542	0.0635062	0.0626992	0.0643769	0.0675774	0.0669028	-	0.994089	0.657731
L30_L31	0.0566033	0.0580167	0.0584358	0.0568074	0.0598716	0.0592983	0.0597148	0.0602659	0.0565008	0.0568754	0.059204	0.0571748	0.0591491	0.0596655	0.0580418	-	0.994222	0.644997
R6_R9	0.160454	0.161944	0.161738	0.155933	0.161047	0.162657	0.159832	0.160623	0.159245	0.156779	0.162544	0.160093	0.163123	0.162343	0.163312	-	0.998458	0.83834
R6_M1	0.133386	0.136131	0.136923	0.132481	0.135774	0.136387	0.134057	0.13498	0.134872	0.132899	0.135132	0.133459	0.135725	0.136921	0.135228	-	1.00276	0.637799
R45_R48	0.0848295	0.0854114	0.0858207	0.0845298	0.0855452	0.0885519	0.0842656	0.0854204	0.0871198	0.0819338	0.0881877	0.0870971	0.0882476	0.0857447	0.0854898	-	0.998095	0.866705
R3_R15	0.0324852	0.0328208	0.0328572	0.0336274	0.0345445	0.0326459	0.032127	0.0321308	0.0338263	0.0332155	0.0328007	0.0327536	0.0330539	0.0332519	0.0336663	-	1.00554	0.61569
L18_L20	0.0825416	0.0832313	0.0817122	0.0801448	0.0791338	0.0806538	0.0844317	0.0834196	0.0797985	0.0818142	0.0806458	0.080929	0.0792669	0.0805848	0.0816341	-	0.998091	0.858018
R4_R29	0.0950706	0.0981321	0.0932714	0.0921696	0.0958602	0.094661	0.0958269	0.0978827	0.0949756	0.0925593	0.0950346	0.0959424	0.0944197	0.0942888	0.0944583	-	0.998081	0.8438
L4_L18	0.0821479	0.0849947	0.0803133	0.0772927	0.0812604	0.0803184	0.0825419	0.0833543	0.0809808	0.0787482	0.0804973	0.081209	0.0790012	0.07952	0.0786548	-	1.00688	0.617222
L48_M4	0.150006	0.14973	0.150263	0.152354	0.148503	0.149715	0.148438	0.149281	0.150861	0.151437	0.150387	0.150251	0.147695	0.149321	0.15016	-	1.00224	0.608525
L3_L18	0.049612	0.0511321	0.0515051	0.0516561	0.0515403	0.0490078	0.0520989	0.0508239	0.0512646	0.0514575	0.0508407	0.0503522	0.0504249	0.0526286	0.0492676	-	0.994602	0.628252
R2_R12	0.0747738	0.0754	0.0752936	0.0772233	0.0765225	0.076747	0.077021	0.0760136	0.0744163	0.0759188	0.0779518	0.0766596	0.076568	0.0765668	0.075854	-	0.99559	0.520853
L9_R9	0.00306344	0.00331408	0.00441837	0.00641903	0.00597996	0.00522412	0.00463638	0.00326358	0.00590293	0.00785386	0.00448224	0.00455299	0.00276353	0.00462786	0.00580509	-	0.971292	0.858579
R8_R23	0.111155	0.10988	0.10877	0.104633	0.107081	0.108254	0.109639	0.108295	0.106433	0.107322	0.10882	0.107217	0.108334	0.108255	0.109026	-	1.00136	0.865659
R24_R27	0.0798157	0.0787571	0.0778818	0.0814522	0.0762134	0.0813112	0.077841	0.078728	0.0800388	0.0771746	0.0809628	0.0811913	0.0813922	0.0803105	0.0795596	-	0.994351	0.62891
R3_M1	0.0654389	0.0649307	0.0657115	0.0667321	0.0670899	0.0635238	0.0665761	0.0648573	0.066794	0.0672415	0.0650614	0.0650941	0.0651078	0.0664043	0.0668115	-	0.993589	0.474192
L8_L19	0.0829525	0.0834584	0.0810184	0.0811789	0.0843678	0.0819386	0.0834389	0.0811749	0.0821825	0.0836823	0.0824543	0.0825295	0.081645	0.082257	0.0840441	-	0.998606	0.847317
L21_L24	0.0152279	0.0158812	0.0174682	0.0134809	0.0220207	0.0172976	0.015399	0.0187089	0.0166733	0.0184389	0.0162866	0.0149823	0.0139131	0.0177021	0.0178044	-	1.01438	0.84095
L8_L27	0.182295	0.182544	0.180949	0.179231	0.180799	0.181706	0.180985	0.180421	0.180471	0.181229	0.181421	0.180554	0.179129	0.181386	0.18247	-	1.00198	0.526131
L6_L9	0.160454	0.161944	0.161738	0.155933	0.161047	0.162657	0.159832	0.160623	0.159245	0.156779	0.162544	0.160093	0.163123	0.162343	0.163312	-	0.998458	0.83834
L6_L11	0.126353	0.128222	0.127754	0.124941	0.128135	0.129827	0.12692	0.127865	0.127687	0.125645	0.128618	0.127037	0.127809	0.130487	0.12935	-	0.9969	0.63092
L45_L48	0.0848295	0.0854114	0.0858207	0.0845298	0.0855452	0.0885519	0.0842656	0.0854204	0.0871198	0.0819338	0.0881877	0.0870971	0.0882476	0.0857447	0.0854898	-	0.998095	0.866705
R7_R26	0.162039	0.163173	0.161365	0.161256	0.16244	0.15865	0.164248	0.160489	0.160221	0.163737	0.161896	0.163157	0.159346	0.162732	0.161504	-	0.997293	0.619849
L4_L29	0.0950706	0.0981321	0.0932714	0.0921696	0.0958602	0.094661	0.0958269	0.0978827	0.0949756	0.0925593	0.0950346	0.0959424	0.0944197	0.0942888	0.0944583	-	0.998081	0.8438
L32_L39	0.193039	0.192792	0.191581	0.194595	0.190825	0.191876	0.192358	0.193798	0.192584	0.192414	0.192255	0.192926	0.193189	0.189667	0.189391	-	1.00201	0.620616
R5_R15	0.0916345	0.0916253	0.089453	0.0927635	0.0879317	0.0891598	0.092159	0.0914691	0.0917086	0.0902108	0.0902412	0.0924206	0.0903072	0.0885087	0.0903975	-	0.995631	0.623769
R6_R29	0.123676	0.125653	0.125009	0.122241	0.125734	0.126923	0.123792	0.125722	0.123427	0.122435	0.125384	0.125302	0.125286	0.126693	0.12709	-	0.998865	0.867404
R40_R41	0.056915	0.0572619	0.0570149	0.0545017	0.0546807	0.0569121	0.0564435	0.0577318	0.0572195	0.0530453	0.0551074	0.0555344	0.057944	0.0566659	0.0547925	-	1.00286	0.838984
R2_R19	0.0740195	0.0742369	0.0750215	0.0735117	0.0733076	0.0719065	0.0746345	0.0742211	0.0739892	0.0770342	0.0745	0.0708943	0.074559	0.0733417	0.0733578	-	0.99471	0.609452
L6_M1	0.133386	0.136131	0.136923	0.132481	0.135774	0.136387	0.134057	0.13498	0.134872	0.132899	0.135132	0.133459	0.135725	0.136921	0.135228	-	1.00276	0.637799
R48_M4	0.150006	0.14973	0.150263	0.152354	0.148503	0.149715	0.148438	0.149281	0.150861	0.151437	0.150387	0.150251	0.147695	0.149321	0.15016	-	1.00224	0.608525
R21_R24	0.0152279	0.0158812	0.0174682	0.0134809	0.0220207	0.0172976	0.015399	0.0187089	0.0166733	0.0184389	0.0162866	0.0149823	0.0139131	0.0177021	0.0178044	-	1.01438	0.84095
L10_L17	0.0652766	0.0650989	0.0639015	0.0649112	0.064406	0.0616093	0.0644619	0.0630045	0.063393	0.061804	0.0644598	0.0717447	0.0622235	0.0635144	0.0651754	-	0.996592	0.868497
L24_L27	0.0798157	0.0787571	0.0778818	0.0814522	0.0762134	0.0813112	0.077841	0.078728	0.0800388	0.0771746	0.0809628	0.0811913	0.0813922	0.0803105	0.0795596	-	0.994351	0.62891
R3_R22	0.0711397	0.0716847	0.0733574	0.0736892	0.0712539	0.0687041	0.0711385	0.0722899	0.0729207	0.0727663	0.071806	0.0716545	0.0721639	0.0714771	0.0714142	-	0.995541	0.624943
L2_L12	0.0747738	0.0754	0.0752936	0.0772233	0.0765225	0.076747	0.077021	0.0760136	0.0744163	0.0759188	0.0779518	0.0766596	0.076568	0.0765668	0.075854	-	0.99559	0.520853
L1_L26	0.172238	0.17262	0.170018	0.170838	0.174167	0.169096	0.174225	0.169905	0.164557	0.173188	0.170821	0.173179	0.170844	0.172336	0.172011	-	1.00156	0.843854
L4_L23	0.0827777	0.0832123	0.0835008	0.0828509	0.0847917	0.0837198	0.0848843	0.0835672	0.0824382	0.0823694	0.0836849	0.083856	0.0843949	0.0836384	0.0830767	-	0.999162	0.869795
L6_L29	0.123676	0.125653	0.125009	0.122241	0.125734	0.126923	0.123792	0.125722	0.123427	0.122435	0.125384	0.125302	0.125286	0.126693	0.12709	-	0.998865	0.867404
R36_R38	0.124751	0.12664	0.128629	0.123585	0.126711	0.123561	0.122429	0.12065	0.123427	0.122763	0.119778	0.122777	0.123444	0.124151	0.12082	-	1.02779	0.00236338
L40_L41	0.056915	0.0572619	0.0570149	0.0545017	0.0546807	0.0569121	0.0564435	0.0577318	0.0572195	0.0530453	0.0551074	0.0555344	0.057944	0.0566659	0.0547925	-	1.00286	0.838984
L4_L28	0.10158	0.0987	0.102411	0.102276	0.10139	0.101877	0.101812	0.0992438	0.101193	0.103358	0.100326	0.0999425	0.1033	0.100334	0.101909	-	1.00102	0.891749
L25_M2	0.0784006	0.0780813	0.078695	0.0771642	0.0758244	0.0772316	0.0774028	0.0799594	0.0788217	0.0785583	0.0782384	0.0769092	0.0763846	0.0763022	0.0786238	-	0.995573	0.585269
L3_M1	0.0654389	0.0649307	0.0657115	0.0667321	0.0670899	0.0635238	0.0665761	0.0648573	0.066794	0.0672415	0.0650614	0.0650941	0.0651078	0.0664043	0.0668115	-	0.993589	0.474192
L25_M1	0.092971	0.0947643	0.0954356	0.0923447	0.0906482	0.0920916	0.0938871	0.0959278	0.0939703	0.0927518	0.0934705	0.0914597	0.0926121	0.0937776	0.0931456	-	0.995696	0.610426
R8_R27	0.182295	0.182544	0.180949	0.179231	0.180799	0.181706	0.180985	0.180421	0.180471	0.181229	0.181421	0.180554	0.179129	0.181386	0.18247	-	1.00198	0.526131
L5_L15	0.0916345	0.0916253	0.089453	0.0927635	0.0879317	0.0891598	0.092159	0.0914691	0.0917086	0.0902108	0.0902412	0.0924206	0.0903072	0.0885087	0.0903975	-	0.995631	0.623769
R32_R39	0.193039	0.192792	0.191581	0.194595	0.190825	0.191876	0.192358	0.193798	0.192584	0.192414	0.192255	0.192926	0.193189	0.189667	0.189391	-	1.00201	0.620616
L2_L19	0.0740195	0.0742369	0.0750215	0.0735117	0.0733076	0.0719065	0.0746345	0.0742211	0.0739892	0.0770342	0.0745	0.0708943	0.074559	0.0733417	0.0733578	-	0.99471	0.609452
R10_R17	0.0652766	0.0650989	0.0639015	0.0649112	0.064406	0.0616093	0.0644619	0.0630045	0.063393	0.061804	0.0644598	0.0717447	0.0622235	0.0635144	0.0651754	-	0.996592	0.868497
L31_L40	0.207133	0.208167	0.204059	0.205181	0.205082	0.205387	0.205554	0.205914	0.204135	0.204837	0.204803	0.204708	0.206876	0.207864	0.203312	-	1.00244	0.521248
R26_M2	0.118515	0.117293	0.118333	0.119195	0.117881	0.116993	0.118014	0.115522	0.117803	0.11891	0.117698	0.119971	0.116129	0.117117	0.118147	-	1.00284	0.597525
L11_R26	0.150555	0.149343	0.152099	0.153056	0.152263	0.150221	0.152491	0.148578	0.149814	0.153836	0.150745	0.153221	0.148767	0.152689	0.152572	-	0.998967	0.870645
R1_R26	0.172238	0.17262	0.170018	0.170838	0.174167	0.169096	0.174225	0.169905	0.164557	0.173188	0.170821	0.173179	0.170844	0.172336	0.172011	-	1.00156	0.843854
R2_R6	0.153255	0.155933	0.15624	0.153645	0.157992	0.156937	0.155568	0.15516	0.15416	0.154547	0.15543	0.154198	0.154773	0.156644	0.154859	-	1.00406	0.377047
R4_R23	0.0827777	0.0832123	0.0835008	0.0828509	0.0847917	0.0837198	0.0848843	0.0835672	0.0824382	0.0823694	0.0836849	0.083856	0.0843949	0.0836384	0.0830767	-	0.999162	0.869795
L9_L14	0.0868176	0.0873775	0.0921735	0.0868606	0.0883029	0.0864877	0.0881481	0.0860946	0.0842944	0.085258	0.0887511	0.0881053	0.0935923	0.0888171	0.0906454	-	0.997888	0.893399
L3_L22	0.0711397	0.0716847	0.0733574	0.0736892	0.0712539	0.0687041	0.0711385	0.0722899	0.0729207	0.0727663	0.071806	0.0716545	0.0721639	0.0714771	0.0714142	-	0.995541	0.624943
R4_R28	0.10158	0.0987	0.102411	0.102276	0.10139	0.101877	0.101812	0.0992438	0.101193	0.103358	0.100326	0.0999425	0.1033	0.100334	0.101909	-	1.00102	0.891749
L2_R2	0.00403789	0.00589563	0.00519494	0.0057003	0.00561055	0.00397136	0.00497509	0.0057726	0.00487237	0.00461957	0.00552628	0.00661517	0.0064653	0.00624569	0.00421761	-	0.925092	0.380148
R39_R41	0.0657115	0.0686054	0.0681718	0.0673733	0.0666008	0.0672382	0.0673671	0.0679692	0.0673663	0.0649553	0.067571	0.0681474	0.0675011	0.0655007	0.0665747	-	1.00431	0.620842
L5_L12	0.0706692	0.0701542	0.0704355	0.0727997	0.0697807	0.0693407	0.0708093	0.0698402	0.0713009	0.0719792	0.0695473	0.0706151	0.0697153	0.06956	0.0706154	-	1.00124	0.871016
L23_R26	0.108631	0.108035	0.110565	0.114319	0.11225	0.111359	0.109048	0.107624	0.111683	0.109634	0.111632	0.115528	0.110796	0.111386	0.111893	-	0.998515	0.89217
R25_M2	0.0784006	0.0780813	0.078695	0.0771642	0.0758244	0.0772316	0.0774028	0.0799594	0.0788217	0.0785583	0.0782384	0.0769092	0.0763846	0.0763022	0.0786238	-	0.995573	0.585269
R12_R28	0.159373	0.160598	0.158866	0.154573	0.159822	0.158887	0.157756	0.158938	0.159609	0.157785	0.157035	0.155904	0.159453	0.157426	0.157252	-	1.00494	0.378376
R25_M1	0.092971	0.0947643	0.0954356	0.0923447	0.0906482	0.0920916	0.0938871	0.0959278	0.0939703	0.0927518	0.0934705	0.0914597	0.0926121	0.0937776	0.0931456	-	0.995696	0.610426
R7_R9	0.038058	0.0389533	0.0371597	0.0368236	0.0396344	0.0383451	0.0387674	0.0381448	0.0376368	0.0378287	0.0379725	0.0379982	0.0387546	0.038869	0.0395053	-	0.994164	0.61111
R14_R20	0.0526861	0.0540786	0.0463019	0.0484267	0.0498311	0.0509914	0.0526548	0.0539576	0.0518528	0.0528555	0.0517555	0.0496096	0.0471941	0.0520687	0.0490563	-	0.983664	0.526155
R9_R14	0.0868176	0.0873775	0.0921735	0.0868606	0.0883029	0.0864877	0.0881481	0.0860946	0.0842944	0.085258	0.0887511	0.0881053	0.0935923	0.0888171	0.0906454	-	0.997888	0.893399
R11_R16	0.0642514	0.065372	0.0660989	0.0651975	0.068639	0.0650558	0.0655372	0.0664344	0.0657911	0.0686764	0.0668952	0.0631951	0.0661568	0.0681583	0.0681792	-	0.988144	0.375123
L2_L10	0.0706935	0.0733686	0.0720084	0.0700507	0.0709468	0.0698745	0.0727601	0.0721861	0.0707725	0.0751393	0.0719094	0.0674648	0.0735763	0.0721738	0.072626	-	0.987366	0.365679
L13_L23	0.00595308	0.00386742	0.00426368	0.00498874	0.00358328	0.00334492	0.00477334	0.00464198	0.00393115	0.00479527	0.00445251	0.00559824	0.00430561	0.00490709	0.00362275	-	0.950613	0.582688
L26_M2	0.118515	0.117293	0.118333	0.119195	0.117881	0.116993	0.118014	0.115522	0.117803	0.11891	0.117698	0.119971	0.116129	0.117117	0.118147	-	1.00284	0.597525
R31_R40	0.207133	0.208167	0.204059	0.205181	0.205082	0.205387	0.205554	0.205914	0.204135	0.204837	0.204803	0.204708	0.206876	0.207864	0.203312	-	1.00244	0.521248
L12_R24	0.0710141	0.0715958	0.0716457	0.0680016	0.0723794	0.0709442	0.0712732	0.0729054	0.0718547	0.0706568	0.0708794	0.0706662	0.0704164	0.0702741	0.073529	-	0.993643	0.522001
R5_R12	0.0706692	0.0701542	0.0704355	0.0727997	0.0697807	0.0693407	0.0708093	0.0698402	0.0713009	0.0719792	0.0695473	0.0706151	0.0697153	0.06956	0.0706154	-	1.00124	0.871016
R10_R14	0.0730765	0.0740063	0.0786592	0.074582	0.0744953	0.0734057	0.0748279	0.0732686	0.0711816	0.0725391	0.074253	0.0749709	0.0793096	0.0743905	0.0760801	-	1.00226	0.886712
R9_R17	0.0772913	0.077781	0.0753258	0.0740434	0.0762017	0.0739712	0.0766469	0.0755377	0.075833	0.0759447	0.0767596	0.0753734	0.0766482	0.0772245	0.0769414	-	0.992739	0.367072
L19_M2	0.0640579	0.0637677	0.0637695	0.0641808	0.0642794	0.0632924	0.0642071	0.0632867	0.0639999	0.0644789	0.0630376	0.0636796	0.0637741	0.063548	0.0639338	-	1.00187	0.594986
L24_M2	0.0853754	0.0845955	0.0840017	0.0819176	0.0825211	0.0842344	0.0840718	0.0859134	0.0842056	0.0844813	0.0839825	0.083043	0.0818855	0.0820106	0.085239	-	0.998855	0.893578
L39_L41	0.0657115	0.0686054	0.0681718	0.0673733	0.0666008	0.0672382	0.0673671	0.0679692	0.0673663	0.0649553	0.067571	0.0681474	0.0675011	0.0655007	0.0665747	-	1.00431	0.620842
L1_L24	0.163742	0.165485	0.162328	0.161099	0.165223	0.164159	0.166052	0.166474	0.159689	0.16253	0.164526	0.164392	0.165149	0.163168	0.166562	-	0.996289	0.579049
L33_L40	0.180022	0.181077	0.17831	0.178603	0.181038	0.181382	0.179958	0.180109	0.178583	0.178817	0.180371	0.179638	0.181539	0.18062	0.177749	-	1.00202	0.585327
R3_M2	0.0638984	0.0637777	0.0650115	0.0655931	0.0657962	0.0625301	0.0642529	0.0632911	0.0654203	0.0655316	0.0643113	0.0640689	0.0645193	0.0640607	0.0650232	-	0.99902	0.902601
L2_L6	0.153255	0.155933	0.15624	0.153645	0.157992	0.156937	0.155568	0.15516	0.15416	0.154547	0.15543	0.154198	0.154773	0.156644	0.154859	-	1.00406	0.377047
L7_L9	0.038058	0.0389533	0.0371597	0.0368236	0.0396344	0.0383451	0.0387674	0.0381448	0.0376368	0.0378287	0.0379725	0.0379982	0.0387546	0.038869	0.0395053	-	0.994164	0.61111
L43_M6	0.0569181	0.0545157	0.0561504	0.0568375	0.0545899	0.0575619	0.0573081	0.0567454	0.0564342	0.0549038	0.0558389	0.0568106	0.0543563	0.0626742	0.0555454	-	0.988726	0.565545
R13_R29	0.0765553	0.0752706	0.0750035	0.0730572	0.073927	0.0756165	0.0758715	0.0765639	0.0743675	0.0745692	0.0743465	0.0729915	0.0758905	0.0749219	0.0755225	-	0.998667	0.871065
L10_L14	0.0730765	0.0740063	0.0786592	0.074582	0.0744953	0.0734057	0.0748279	0.0732686	0.0711816	0.0725391	0.074253	0.0749709	0.0793096	0.0743905	0.0760801	-	1.00226	0.886712
L14_L20	0.0526861	0.0540786	0.0463019	0.0484267	0.0498311	0.0509914	0.0526548	0.0539576	0.0518528	0.0528555	0.0517555	0.0496096	0.0471941	0.0520687	0.0490563	-	0.983664	0.526155
R13_R23	0.00595308	0.00386742	0.00426368	0.00498874	0.00358328	0.00334492	0.00477334	0.00464198	0.00393115	0.00479527	0.00445251	0.00559824	0.00430561	0.00490709	0.00362275	-	0.950613	0.582688
R17_R19	0.016132	0.0159281	0.0166358	0.0154728	0.014174	0.0144922	0.0151122	0.0161053	0.0155159	0.0163991	0.015827	0.0149767	0.0144766	0.0168721	0.0145042	-	0.996162	0.900656
R24_M2	0.0853754	0.0845955	0.0840017	0.0819176	0.0825211	0.0842344	0.0840718	0.0859134	0.0842056	0.0844813	0.0839825	0.083043	0.0818855	0.0820106	0.085239	-	0.998855	0.893578
R8_R18	0.0658703	0.0654071	0.0648554	0.0638074	0.0668208	0.0658413	0.0650162	0.0640204	0.0654122	0.0653599	0.0658841	0.0650889	0.0668314	0.0664521	0.0681104	-	0.994474	0.553549
R10_M1	0.0292228	0.0295586	0.028693	0.0282158	0.029532	0.0306806	0.0292955	0.0292292	0.028377	0.0320774	0.0299625	0.0284604	0.0301657	0.0291149	0.030369	-	0.988027	0.526832
R6_R10	0.147626	0.148859	0.148595	0.14545	0.148936	0.149343	0.146736	0.14718	0.145971	0.142329	0.149041	0.15398	0.147856	0.14832	0.150158	-	1.00124	0.897403
L24_L28	0.111355	0.110605	0.108813	0.109105	0.108585	0.11147	0.109567	0.109763	0.111327	0.107882	0.110331	0.109576	0.1135	0.110481	0.108454	-	0.999011	0.894197
L11_M1	0.0228365	0.0226643	0.025299	0.0245208	0.0255021	0.0244708	0.0231688	0.0230579	0.0226526	0.026466	0.0236931	0.0230822	0.0235917	0.0244712	0.0245209	-	1.01507	0.57387
L27_L29	0.130518	0.131036	0.129798	0.131207	0.129615	0.130982	0.130368	0.131753	0.129422	0.131538	0.130463	0.13103	0.128032	0.131074	0.131697	-	0.999454	0.898873
L21_L22	0.0455038	0.0464228	0.0447783	0.0430972	0.0461627	0.045154	0.0465305	0.0455375	0.0446836	0.0451642	0.0463878	0.0447066	0.0462801	0.0447111	0.0473604	-	0.988614	0.369746
L12_L28	0.159373	0.160598	0.158866	0.154573	0.159822	0.158887	0.157756	0.158938	0.159609	0.157785	0.157035	0.155904	0.159453	0.157426	0.157252	-	1.00494	0.378376
L5_L20	0.0627529	0.0620178	0.066237	0.0650082	0.0662365	0.063163	0.0641716	0.0627329	0.0636528	0.0650867	0.0627352	0.063333	0.0647249	0.0654611	0.0653915	-	1.00144	0.903529
R14_R25	0.0492774	0.0501269	0.0440313	0.045865	0.0475314	0.0494647	0.0498503	0.0516605	0.0506226	0.0508451	0.0489137	0.0469789	0.0429789	0.0499751	0.048828	-	0.974565	0.36815
R19_M2	0.0640579	0.0637677	0.0637695	0.0641808	0.0642794	0.0632924	0.0642071	0.0632867	0.0639999	0.0644789	0.0630376	0.0636796	0.0637741	0.063548	0.0639338	-	1.00187	0.594986
L35_R35	0.0132681	0.0101731	0.0148545	0.0191913	0.0197253	0.0196618	0.00938412	0.016847	0.0159156	0.0111345	0.0237277	0.015829	0.0156026	0.0186169	0.0150805	-	1.02232	0.872003
L3_M2	0.0638984	0.0637777	0.0650115	0.0655931	0.0657962	0.0625301	0.0642529	0.0632911	0.0654203	0.0655316	0.0643113	0.0640689	0.0645193	0.0640607	0.0650232	-	0.99902	0.902601
R9_R19	0.0729187	0.0734541	0.0709737	0.0708852	0.0729743	0.0710899	0.0728978	0.0715201	0.0714136	0.0724811	0.072639	0.0718065	0.0727633	0.0719502	0.073353	-	0.996342	0.587847
L4_L9	0.131707	0.134089	0.129619	0.125952	0.130611	0.130168	0.131755	0.132337	0.13013	0.12652	0.13169	0.130685	0.131813	0.129492	0.130391	-	0.998643	0.879015
L1_L4	0.158067	0.162302	0.15654	0.154506	0.162164	0.157669	0.160068	0.161026	0.155965	0.156349	0.158857	0.158301	0.16008	0.157408	0.157177	-	1.00115	0.8868
L11_L16	0.0642514	0.065372	0.0660989	0.0651975	0.068639	0.0650558	0.0655372	0.0664344	0.0657911	0.0686764	0.0668952	0.0631951	0.0661568	0.0681583	0.0681792	-	0.988144	0.375123
R3_R11	0.0632154	0.0635802	0.0653992	0.0655822	0.0675574	0.0632793	0.0649302	0.0640861	0.0648953	0.067637	0.0643911	0.0628723	0.064265	0.0684897	0.0661214	-	0.991888	0.579941
L13_L29	0.0765553	0.0752706	0.0750035	0.0730572	0.073927	0.0756165	0.0758715	0.0765639	0.0743675	0.0745692	0.0743465	0.0729915	0.0758905	0.0749219	0.0755225	-	0.998667	0.871065
R11_R14	0.0568564	0.0573308	0.062906	0.0604976	0.0593996	0.057945	0.0594651	0.05778	0.0564916	0.0586621	0.0586542	0.0590932	0.0623581	0.0606603	0.0607666	-	0.997138	0.872617
R7_R18	0.0594951	0.0613777	0.0603996	0.0602519	0.0626844	0.0607454	0.0604468	0.0608129	0.0609816	0.0603908	0.061798	0.0601195	0.0627181	0.0611162	0.0615875	-	0.995381	0.576774
R2_R10	0.0706935	0.0733686	0.0720084	0.0700507	0.0709468	0.0698745	0.0727601	0.0721861	0.0707725	0.0751393	0.0719094	0.0674648	0.0735763	0.0721738	0.072626	-	0.987366	0.365679
R2_R16	0.0253553	0.0239598	0.0251258	0.0240136	0.0247819	0.0255963	0.0247415	0.0235642	0.0246529	0.0261703	0.0238966	0.0225765	0.0258942	0.0240482	0.0248555	-	1.01293	0.550028
R33_R40	0.180022	0.181077	0.17831	0.178603	0.181038	0.181382	0.179958	0.180109	0.178583	0.178817	0.180371	0.179638	0.181539	0.18062	0.177749	-	1.00202	0.585327
R1_R24	0.163742	0.165485	0.162328	0.161099	0.165223	0.164159	0.166052	0.166474	0.159689	0.16253	0.164526	0.164392	0.165149	0.163168	0.166562	-	0.996289	0.579049
L17_L19	0.016132	0.0159281	0.0166358	0.0154728	0.014174	0.0144922	0.0151122	0.0161053	0.0155159	0.0163991	0.015827	0.0149767	0.0144766	0.0168721	0.0145042	-	0.996162	0.900656
R14_R24	0.0561521	0.0565364	0.0489623	0.0503764	0.0538524	0.0561708	0.0562102	0.0575897	0.05583	0.0566313	0.0544736	0.052921	0.0480032	0.0554401	0.0552534	-	0.981159	0.527953
L6_L10	0.147626	0.148859	0.148595	0.14545	0.148936	0.149343	0.146736	0.14718	0.145971	0.142329	0.149041	0.15398	0.147856	0.14832	0.150158	-	1.00124	0.897403
R43_M6	0.0569181	0.0545157	0.0561504	0.0568375	0.0545899	0.0575619	0.0573081	0.0567454	0.0564342	0.0549038	0.0558389	0.0568106	0.0543563	0.0626742	0.0555454	-	0.988726	0.565545
R24_R28	0.111355	0.110605	0.108813	0.109105	0.108585	0.11147	0.109567	0.109763	0.111327	0.107882	0.110331	0.109576	0.1135	0.110481	0.108454	-	0.999011	0.894197
R27_R29	0.130518	0.131036	0.129798	0.131207	0.129615	0.130982	0.130368	0.131753	0.129422	0.131538	0.130463	0.13103	0.128032	0.131074	0.131697	-	0.999454	0.898873
L9_L17	0.0772913	0.077781	0.0753258	0.0740434	0.0762017	0.0739712	0.0766469	0.0755377	0.075833	0.0759447	0.0767596	0.0753734	0.0766482	0.0772245	0.0769414	-	0.992739	0.367072
R7_M1	0.0583723	0.0592647	0.0575269	0.0581203	0.0611443	0.0596919	0.0594355	0.0583166	0.0580335	0.059538	0.0597016	0.0599895	0.0593404	0.0587711	0.0612126	-	0.994089	0.554523
R5_R20	0.0627529	0.0620178	0.066237	0.0650082	0.0662365	0.063163	0.0641716	0.0627329	0.0636528	0.0650867	0.0627352	0.063333	0.0647249	0.0654611	0.0653915	-	1.00144	0.903529
R17_R29	0.035255	0.0363952	0.0354976	0.0365527	0.0368966	0.0349269	0.0359015	0.0361232	0.0355159	0.0366136	0.0365488	0.0374414	0.0341133	0.0365722	0.0373004	-	0.991279	0.530884
R4_R9	0.131707	0.134089	0.129619	0.125952	0.130611	0.130168	0.131755	0.132337	0.13013	0.12652	0.13169	0.130685	0.131813	0.129492	0.130391	-	0.998643	0.879015
R5_R18	0.055005	0.053976	0.0511698	0.0542921	0.050434	0.0517923	0.0545512	0.0536392	0.0531169	0.0526706	0.0522906	0.0553472	0.0511322	0.05092	0.0525925	-	0.997361	0.873517
R1_R4	0.158067	0.162302	0.15654	0.154506	0.162164	0.157669	0.160068	0.161026	0.155965	0.156349	0.158857	0.158301	0.16008	0.157408	0.157177	-	1.00115	0.8868
L8_L18	0.0658703	0.0654071	0.0648554	0.0638074	0.0668208	0.0658413	0.0650162	0.0640204	0.0654122	0.0653599	0.0658841	0.0650889	0.0668314	0.0664521	0.0681104	-	0.994474	0.553549
L11_L14	0.0568564	0.0573308	0.062906	0.0604976	0.0593996	0.057945	0.0594651	0.05778	0.0564916	0.0586621	0.0586542	0.0590932	0.0623581	0.0606603	0.0607666	-	0.997138	0.872617
L17_M2	0.0610846	0.0608933	0.0610861	0.0612496	0.0612633	0.0596681	0.0609601	0.0600515	0.0609209	0.0609777	0.0601619	0.0609636	0.0607423	0.0610206	0.0608284	-	1.00227	0.590357
L10_M1	0.0292228	0.0295586	0.028693	0.0282158	0.029532	0.0306806	0.0292955	0.0292292	0.028377	0.0320774	0.0299625	0.0284604	0.0301657	0.0291149	0.030369	-	0.988027	0.526832
R11_M1	0.0228365	0.0226643	0.025299	0.0245208	0.0255021	0.0244708	0.0231688	0.0230579	0.0226526	0.026466	0.0236931	0.0230822	0.0235917	0.0244712	0.0245209	-	1.01507	0.57387
R1_R11	0.0665364	0.0681872	0.0679948	0.0672192	0.0725769	0.0679346	0.0681866	0.0684343	0.0652823	0.0678765	0.0686565	0.0682484	0.0712818	0.0673768	0.0691676	-	1.00189	0.894435
R15_R23	0.100756	0.100522	0.101303	0.0999299	0.100463	0.0995393	0.100148	0.101511	0.0996115	0.0997164	0.101057	0.099897	0.102266	0.100563	0.0995978	-	0.99934	0.882628
L9_L19	0.0729187	0.0734541	0.0709737	0.0708852	0.0729743	0.0710899	0.0728978	0.0715201	0.0714136	0.0724811	0.072639	0.0718065	0.0727633	0.0719502	0.073353	-	0.996342	0.587847
L3_L11	0.0632154	0.0635802	0.0653992	0.0655822	0.0675574	0.0632793	0.0649302	0.0640861	0.0648953	0.067637	0.0643911	0.0628723	0.064265	0.0684897	0.0661214	-	0.991888	0.579941
L7_L18	0.0594951	0.0613777	0.0603996	0.0602519	0.0626844	0.0607454	0.0604468	0.0608129	0.0609816	0.0603908	0.061798	0.0601195	0.0627181	0.0611162	0.0615875	-	0.995381	0.576774
L18_L22	0.0532481	0.0552082	0.0539302	0.0544175	0.0502238	0.0532563	0.0561142	0.0547799	0.0540608	0.0555666	0.0528563	0.051897	0.0517812	0.0539898	0.0538921	-	0.990696	0.559527
R21_R27	0.0924412	0.0928927	0.093506	0.093378	0.0962018	0.095667	0.0914157	0.0946329	0.0948426	0.0940107	0.0950042	0.0932756	0.0937884	0.0953256	0.0946196	-	0.999073	0.90355
L3_L12	0.0670193	0.066478	0.0676322	0.0691096	0.0681411	0.0664322	0.0669664	0.066686	0.0669374	0.0681191	0.0684072	0.0679294	0.0669017	0.0674158	0.0672641	-	1.00098	0.879205
R6_R16	0.140464	0.144748	0.143579	0.140603	0.145364	0.143051	0.1421	0.142763	0.14132	0.140876	0.14281	0.141848	0.143171	0.144716	0.142718	-	1.00343	0.56106
R15_R16	0.00510345	0.00580477	0.00469799	0.00454066	0.00556318	0.00445553	0.00480334	0.00648957	0.0045833	0.00508117	0.00651845	0.0047973	0.00514605	0.00474206	0.00488829	-	0.961718	0.585329
L2_L16	0.0253553	0.0239598	0.0251258	0.0240136	0.0247819	0.0255963	0.0247415	0.0235642	0.0246529	0.0261703	0.0238966	0.0225765	0.0258942	0.0240482	0.0248555	-	1.01293	0.550028
L5_L18	0.055005	0.053976	0.0511698	0.0542921	0.050434	0.0517923	0.0545512	0.0536392	0.0531169	0.0526706	0.0522906	0.0553472	0.0511322	0.05092	0.0525925	-	0.997361	0.873517
R21_R22	0.0455038	0.0464228	0.0447783	0.0430972	0.0461627	0.045154	0.0465305	0.0455375	0.0446836	0.0451642	0.0463878	0.0447066	0.0462801	0.0447111	0.0473604	-	0.988614	0.369746
L47_L48	0.0508512	0.0503846	0.0517454	0.0501394	0.0513607	0.0528621	0.0498893	0.0515297	0.0535458	0.0480975	0.0520497	0.0550411	0.0517682	0.0504901	0.0535618	-	0.98936	0.565561
L14_L24	0.0561521	0.0565364	0.0489623	0.0503764	0.0538524	0.0561708	0.0562102	0.0575897	0.05583	0.0566313	0.0544736	0.052921	0.0480032	0.0554401	0.0552534	-	0.981159	0.527953
L38_L40	0.131945	0.131013	0.130017	0.131366	0.131618	0.133625	0.131573	0.129921	0.131055	0.129623	0.132394	0.132254	0.133075	0.132749	0.131029	-	1.00059	0.904713
L14_L25	0.0492774	0.0501269	0.0440313	0.045865	0.0475314	0.0494647	0.0498503	0.0516605	0.0506226	0.0508451	0.0489137	0.0469789	0.0429789	0.0499751	0.048828	-	0.974565	0.36815
L28_L29	0.18922	0.189976	0.187072	0.185145	0.18872	0.188486	0.188782	0.1884	0.187491	0.187856	0.186286	0.187129	0.188115	0.187264	0.188234	-	1.002	0.57415
L7_M1	0.0583723	0.0592647	0.0575269	0.0581203	0.0611443	0.0596919	0.0594355	0.0583166	0.0580335	0.059538	0.0597016	0.0599895	0.0593404	0.0587711	0.0612126	-	0.994089	0.554523
L1_L11	0.0665364	0.0681872	0.0679948	0.0672192	0.0725769	0.0679346	0.0681866	0.0684343	0.0652823	0.0678765	0.0686565	0.0682484	0.0712818	0.0673768	0.0691676	-	1.00189	0.894435
L15_L23	0.100756	0.100522	0.101303	0.0999299	0.100463	0.0995393	0.100148	0.101511	0.0996115	0.0997164	0.101057	0.099897	0.102266	0.100563	0.0995978	-	0.99934	0.882628
L1_L3	0.0871393	0.0882873	0.0863194	0.0871299	0.0909707	0.087153	0.0888778	0.0872513	0.0831495	0.0894694	0.0865876	0.0860182	0.0886486	0.0900234	0.0889519	-	1.00193	0.87398
L17_L29	0.035255	0.0363952	0.0354976	0.0365527	0.0368966	0.0349269	0.0359015	0.0361232	0.0355159	0.0366136	0.0365488	0.0374414	0.0341133	0.0365722	0.0373004	-	0.991279	0.530884
R31_R34	0.0628038	0.0614542	0.0611855	0.0629545	0.0603957	0.0603065	0.058965	0.0621151	0.063207	0.0614653	0.063072	0.0645837	0.0619253	0.0601048	0.0621439	-	0.992949	0.588017
L21_L27	0.0924412	0.0928927	0.093506	0.093378	0.0962018	0.095667	0.0914157	0.0946329	0.0948426	0.0940107	0.0950042	0.0932756	0.0937884	0.0953256	0.0946196	-	0.999073	0.90355
R17_M2	0.0610846	0.0608933	0.0610861	0.0612496	0.0612633	0.0596681	0.0609601	0.0600515	0.0609209	0.0609777	0.0601619	0.0609636	0.0607423	0.0610206	0.0608284	-	1.00227	0.590357
R3_R12	0.0670193	0.066478	0.0676322	0.0691096	0.0681411	0.0664322	0.0669664	0.066686	0.0669374	0.0681191	0.0684072	0.0679294	0.0669017	0.0674158	0.0672641	-	1.00098	0.879205
L7_L13	0.111505	0.113819	0.112375	0.108979	0.112115	0.113028	0.113223	0.113041	0.11115	0.11124	0.112763	0.109306	0.112791	0.111445	0.11247	-	1.0003	0.965303
L19_L23	0.0897822	0.0871895	0.0880962	0.0853924	0.0865596	0.0875459	0.0880398	0.0882581	0.0861878	0.0867149	0.0865199	0.0858198	0.0875466	0.0863321	0.0864056	-	1.00643	0.370242
L1_L23	0.125965	0.125845	0.124366	0.123195	0.126362	0.124975	0.126937	0.127194	0.120426	0.124206	0.126253	0.12513	0.127715	0.12461	0.125017	-	0.998736	0.875068
L31_M3	0.173289	0.171994	0.170018	0.175847	0.169359	0.175965	0.171648	0.170859	0.171345	0.175568	0.173955	0.170171	0.175382	0.173053	0.171	-	1.00111	0.879703
R38_R40	0.131945	0.131013	0.130017	0.131366	0.131618	0.133625	0.131573	0.129921	0.131055	0.129623	0.132394	0.132254	0.133075	0.132749	0.131029	-	1.00059	0.904713
R16_R20	0.115439	0.117833	0.116692	0.116193	0.117128	0.114675	0.116812	0.118056	0.114663	0.115152	0.117308	0.116686	0.117998	0.117554	0.116142	-	0.996734	0.550156
L44_L48	0.0782583	0.0794685	0.0802079	0.0784176	0.0788951	0.0819931	0.0795702	0.0786855	0.0795963	0.0771634	0.0821911	0.080886	0.080193	0.0805028	0.0810514	-	0.994473	0.569705
R18_R22	0.0532481	0.0552082	0.0539302	0.0544175	0.0502238	0.0532563	0.0561142	0.0547799	0.0540608	0.0555666	0.0528563	0.051897	0.0517812	0.0539898	0.0538921	-	0.990696	0.559527
L15_L16	0.00510345	0.00580477	0.00469799	0.00454066	0.00556318	0.00445553	0.00480334	0.00648957	0.0045833	0.00508117	0.00651845	0.0047973	0.00514605	0.00474206	0.00488829	-	0.961718	0.585329
L6_L16	0.140464	0.144748	0.143579	0.140603	0.145364	0.143051	0.1421	0.142763	0.14132	0.140876	0.14281	0.141848	0.143171	0.144716	0.142718	-	1.00343	0.56106
R32_R37	0.158312	0.157313	0.161501	0.157723	0.154688	0.156235	0.156649	0.158338	0.158477	0.156105	0.155772	0.157432	0.159889	0.155099	0.155211	-	1.00403	0.543027
R12_R13	0.023682	0.0241597	0.0251119	0.0206998	0.0244816	0.0244166	0.0236242	0.0249282	0.0247567	0.02254	0.023851	0.0214597	0.0255792	0.022875	0.023927	-	1.00134	0.966329
L9_L27	0.168676	0.168911	0.167499	0.165922	0.165942	0.167886	0.167537	0.167715	0.166428	0.167249	0.168712	0.166625	0.166898	0.167946	0.168742	-	0.999604	0.905288
R1_R3	0.0871393	0.0882873	0.0863194	0.0871299	0.0909707	0.087153	0.0888778	0.0872513	0.0831495	0.0894694	0.0865876	0.0860182	0.0886486	0.0900234	0.0889519	-	1.00193	0.87398
L9_L23	0.0959379	0.0943445	0.0939138	0.0903231	0.0910284	0.0932022	0.0951336	0.0944173	0.0914221	0.092844	0.0949879	0.0920349	0.0943941	0.0934584	0.0941872	-	0.994359	0.557063
L47_R47	0.0950389	0.0959396	0.0927376	0.0968567	0.0938676	0.0977966	0.0952945	0.0934181	0.093417	0.0971344	0.0987594	0.0914892	0.0962208	0.095318	0.0903788	-	1.00813	0.554704
R14_R26	0.100036	0.0995653	0.0968735	0.100514	0.0995763	0.10027	0.099775	0.0981164	0.10032	0.100351	0.100841	0.102114	0.0976182	0.100129	0.100119	-	0.995406	0.5281
L32_L40	0.190138	0.189126	0.187353	0.188565	0.186682	0.188395	0.188456	0.190361	0.188074	0.186954	0.1885	0.188608	0.190443	0.187958	0.185687	-	1.0002	0.959139
R7_R13	0.111505	0.113819	0.112375	0.108979	0.112115	0.113028	0.113223	0.113041	0.11115	0.11124	0.112763	0.109306	0.112791	0.111445	0.11247	-	1.0003	0.965303
R47_R48	0.0508512	0.0503846	0.0517454	0.0501394	0.0513607	0.0528621	0.0498893	0.0515297	0.0535458	0.0480975	0.0520497	0.0550411	0.0517682	0.0504901	0.0535618	-	0.98936	0.565561
L42_M5	0.0151742	0.0151404	0.0177185	0.0159553	0.0174223	0.0139816	0.0151678	0.0159888	0.0164907	0.0172982	0.0184724	0.0173128	0.0144311	0.0158331	0.0158121	-	0.974672	0.561635
R28_R29	0.18922	0.189976	0.187072	0.185145	0.18872	0.188486	0.188782	0.1884	0.187491	0.187856	0.186286	0.187129	0.188115	0.187264	0.188234	-	1.002	0.57415
L3_L10	0.0780004	0.0781186	0.0781502	0.0792508	0.0789506	0.0756447	0.0788553	0.0768358	0.077259	0.0778606	0.0779249	0.0828228	0.0764979	0.0793884	0.0796352	-	0.99306	0.555366
L6_L25	0.081476	0.082914	0.0842401	0.0842594	0.0866667	0.0866516	0.0831918	0.0828331	0.0845038	0.0831289	0.0852351	0.0846055	0.0874581	0.0865002	0.0877777	-	0.992261	0.531058
L3_L5	0.0626134	0.0622805	0.0613687	0.0632601	0.0583327	0.0600162	0.0639594	0.0630801	0.0613579	0.0610946	0.061448	0.0631723	0.0616018	0.0603329	0.0598618	-	0.992622	0.590463
R1_R23	0.125965	0.125845	0.124366	0.123195	0.126362	0.124975	0.126937	0.127194	0.120426	0.124206	0.126253	0.12513	0.127715	0.12461	0.125017	-	0.998736	0.875068
R31_M3	0.173289	0.171994	0.170018	0.175847	0.169359	0.175965	0.171648	0.170859	0.171345	0.175568	0.173955	0.170171	0.175382	0.173053	0.171	-	1.00111	0.879703
L31_L34	0.0628038	0.0614542	0.0611855	0.0629545	0.0603957	0.0603065	0.058965	0.0621151	0.063207	0.0614653	0.063072	0.0645837	0.0619253	0.0601048	0.0621439	-	0.992949	0.588017
L9_L24	0.131819	0.131556	0.130322	0.126597	0.127888	0.130481	0.132307	0.132052	0.129056	0.128727	0.131526	0.129466	0.130518	0.129245	0.133481	-	0.992873	0.358891
L47_L49	0.0728611	0.0714239	0.0722718	0.0735264	0.0727698	0.0750675	0.0724302	0.0737224	0.0742298	0.0727505	0.0727761	0.073991	0.0727138	0.0741215	0.0744757	-	0.993451	0.37138
R3_R23	0.089591	0.0874383	0.0899922	0.0878902	0.0893251	0.0869153	0.0885769	0.0890708	0.0878573	0.0886452	0.0897832	0.0879728	0.0896128	0.0875674	0.0876517	-	0.999988	0.998409
L12_L13	0.023682	0.0241597	0.0251119	0.0206998	0.0244816	0.0244166	0.0236242	0.0249282	0.0247567	0.02254	0.023851	0.0214597	0.0255792	0.022875	0.023927	-	1.00134	0.966329
R42_R45	0.049798	0.0493481	0.0521085	0.0491063	0.0516645	0.0488001	0.0494895	0.0485671	0.0466283	0.048695	0.052731	0.0528215	0.0499133	0.0528475	0.0500125	-	0.998965	0.960053
R18_R24	0.099726	0.0997202	0.09747	0.0960304	0.0940084	0.0991605	0.101801	0.0999009	0.0975053	0.0976721	0.0977321	0.0973966	0.0963009	0.0968949	0.100111	-	0.993062	0.532394
R9_R27	0.168676	0.168911	0.167499	0.165922	0.165942	0.167886	0.167537	0.167715	0.166428	0.167249	0.168712	0.166625	0.166898	0.167946	0.168742	-	0.999604	0.905288
L40_R40	0.0887735	0.0914979	0.091309	0.0900595	0.0902756	0.0935598	0.0912224	0.0932464	0.0898322	0.0904787	0.0898858	0.088471	0.0878212	0.0924716	0.0897979	-	1.00613	0.547222
R32_R40	0.190138	0.189126	0.187353	0.188565	0.186682	0.188395	0.188456	0.190361	0.188074	0.186954	0.1885	0.188608	0.190443	0.187958	0.185687	-	1.0002	0.959139
L10_L13	0.0777281	0.0784162	0.0773314	0.0743695	0.0754366	0.0783817	0.0783064	0.0783221	0.0760254	0.0766947	0.0774545	0.0743489	0.0777034	0.0762228	0.0771503	-	1.00039	0.969283
R11_R23	0.0676648	0.0657986	0.0663937	0.0649349	0.0632981	0.0658062	0.0678635	0.0673838	0.0647844	0.0671463	0.0662515	0.0644852	0.0647749	0.0665127	0.065386	-	0.993703	0.565921
R22_R26	0.0963298	0.0957255	0.0981399	0.099054	0.0981064	0.0970677	0.095995	0.0953746	0.0972211	0.0962697	0.0973984	0.101001	0.0972905	0.0976249	0.098167	-	1.00033	0.967641
L8_L17	0.0882647	0.0885857	0.0862194	0.0850416	0.0881086	0.0856472	0.0880441	0.086185	0.0874152	0.087655	0.0872352	0.0868941	0.0863295	0.0881609	0.0882478	-	0.995718	0.536966
L22_L27	0.09544	0.0962476	0.0961137	0.0973121	0.0958354	0.0975821	0.09325	0.0953592	0.0960257	0.0960278	0.0959275	0.0959716	0.0951012	0.0953764	0.0963175	-	1.00982	0.0687801
L36_R36	0.0118686	0.013095	0.0180369	0.0252156	0.0210972	0.0230698	0.0135778	0.0171261	0.0171905	0.0209156	0.0210793	0.0146577	0.0184415	0.016744	0.0181275	-	1.06787	0.57052
L25_R26	0.117561	0.11721	0.120414	0.121889	0.12167	0.121512	0.117739	0.117669	0.120146	0.117597	0.121531	0.1246	0.119159	0.120994	0.120501	-	1.00042	0.966748
R44_R48	0.0782583	0.0794685	0.0802079	0.0784176	0.0788951	0.0819931	0.0795702	0.0786855	0.0795963	0.0771634	0.0821911	0.080886	0.080193	0.0805028	0.0810514	-	0.994473	0.569705
L16_L20	0.115439	0.117833	0.116692	0.116193	0.117128	0.114675	0.116812	0.118056	0.114663	0.115152	0.117308	0.116686	0.117998	0.117554	0.116142	-	0.996734	0.550156
R44_R46	0.0364211	0.0368712	0.0355981	0.0373513	0.0332158	0.0358183	0.0361731	0.0358895	0.0372952	0.0391559	0.036069	0.0337739	0.033807	0.0364243	0.0352367	-	0.997188	0.905692
R8_R29	0.0560659	0.05528	0.0544419	0.0515132	0.0546718	0.0540702	0.0547479	0.052648	0.0546714	0.0538716	0.0537897	0.0526064	0.0547299	0.0545727	0.053974	-	1.00711	0.543857
L32_L37	0.158312	0.157313	0.161501	0.157723	0.154688	0.156235	0.156649	0.158338	0.158477	0.156105	0.155772	0.157432	0.159889	0.155099	0.155211	-	1.00403	0.543027
R9_R23	0.0959379	0.0943445	0.0939138	0.0903231	0.0910284	0.0932022	0.0951336	0.0944173	0.0914221	0.092844	0.0949879	0.0920349	0.0943941	0.0934584	0.0941872	-	0.994359	0.557063
L3_L23	0.089591	0.0874383	0.0899922	0.0878902	0.0893251	0.0869153	0.0885769	0.0890708	0.0878573	0.0886452	0.0897832	0.0879728	0.0896128	0.0875674	0.0876517	-	0.999988	0.998409
L14_L26	0.100036	0.0995653	0.0968735	0.100514	0.0995763	0.10027	0.099775	0.0981164	0.10032	0.100351	0.100841	0.102114	0.0976182	0.100129	0.100119	-	0.995406	0.5281
L42_L45	0.049798	0.0493481	0.0521085	0.0491063	0.0516645	0.0488001	0.0494895	0.0485671	0.0466283	0.048695	0.052731	0.0528215	0.0499133	0.0528475	0.0500125	-	0.998965	0.960053
R42_M5	0.0151742	0.0151404	0.0177185	0.0159553	0.0174223	0.0139816	0.0151678	0.0159888	0.0164907	0.0172982	0.0184724	0.0173128	0.0144311	0.0158331	0.0158121	-	0.974672	0.561635
R3_R10	0.0780004	0.0781186	0.0781502	0.0792508	0.0789506	0.0756447	0.0788553	0.0768358	0.077259	0.0778606	0.0779249	0.0828228	0.0764979	0.0793884	0.0796352	-	0.99306	0.555366
R19_R23	0.0897822	0.0871895	0.0880962	0.0853924	0.0865596	0.0875459	0.0880398	0.0882581	0.0861878	0.0867149	0.0865199	0.0858198	0.0875466	0.0863321	0.0864056	-	1.00643	0.370242
R7_R12	0.0887523	0.0904599	0.088156	0.0891927	0.088593	0.0895969	0.0906931	0.0887184	0.0874542	0.0895974	0.0897373	0.0889722	0.0881908	0.0894382	0.0895347	-	0.999738	0.961508
R10_R13	0.0777281	0.0784162	0.0773314	0.0743695	0.0754366	0.0783817	0.0783064	0.0783221	0.0760254	0.0766947	0.0774545	0.0743489	0.0777034	0.0762228	0.0771503	-	1.00039	0.969283
R3_R5	0.0626134	0.0622805	0.0613687	0.0632601	0.0583327	0.0600162	0.0639594	0.0630801	0.0613579	0.0610946	0.061448	0.0631723	0.0616018	0.0603329	0.0598618	-	0.992622	0.590463
L28_R28	0.201617	0.201606	0.199724	0.20131	0.198779	0.203936	0.199532	0.202421	0.202628	0.20034	0.201373	0.200111	0.200343	0.204616	0.199508	-	0.99977	0.96062
L22_L26	0.0963298	0.0957255	0.0981399	0.099054	0.0981064	0.0970677	0.095995	0.0953746	0.0972211	0.0962697	0.0973984	0.101001	0.0972905	0.0976249	0.098167	-	1.00033	0.967641
R6_R25	0.081476	0.082914	0.0842401	0.0842594	0.0866667	0.0866516	0.0831918	0.0828331	0.0845038	0.0831289	0.0852351	0.0846055	0.0874581	0.0865002	0.0877777	-	0.992261	0.531058
L44_L46	0.0364211	0.0368712	0.0355981	0.0373513	0.0332158	0.0358183	0.0361731	0.0358895	0.0372952	0.0391559	0.036069	0.0337739	0.033807	0.0364243	0.0352367	-	0.997188	0.905692
R7_R11	0.0519342	0.0538889	0.053194	0.0510465	0.0554583	0.0530396	0.0527191	0.0526376	0.0516858	0.051986	0.053009	0.0521275	0.0541834	0.05222	0.0538035	-	1.00732	0.537942
L7_L27	0.174512	0.177394	0.17484	0.174094	0.174887	0.174983	0.175259	0.175191	0.174171	0.176168	0.17485	0.173026	0.172539	0.175153	0.17454	-	1.00329	0.36149
L18_L24	0.099726	0.0997202	0.09747	0.0960304	0.0940084	0.0991605	0.101801	0.0999009	0.0975053	0.0976721	0.0977321	0.0973966	0.0963009	0.0968949	0.100111	-	0.993062	0.532394
L2_L29	0.0687477	0.0692694	0.069134	0.0678096	0.0694891	0.0671894	0.0693681	0.0690806	0.0678116	0.071244	0.0690331	0.0661974	0.0695707	0.0690241	0.069848	-	0.994013	0.53472
L11_L23	0.0676648	0.0657986	0.0663937	0.0649349	0.0632981	0.0658062	0.0678635	0.0673838	0.0647844	0.0671463	0.0662515	0.0644852	0.0647749	0.0665127	0.065386	-	0.993703	0.565921
L25_L27	0.0867854	0.0877132	0.0868812	0.0894291	0.088234	0.0904691	0.0859155	0.0866825	0.0885161	0.0880485	0.0890713	0.08802	0.0889062	0.0892096	0.0896534	-	1.00031	0.969448
R8_R17	0.0882647	0.0885857	0.0862194	0.0850416	0.0881086	0.0856472	0.0880441	0.086185	0.0874152	0.087655	0.0872352	0.0868941	0.0863295	0.0881609	0.0882478	-	0.995718	0.536966
L9_L29	0.0449117	0.0438468	0.0429194	0.0400814	0.0419773	0.0418961	0.0431323	0.0420014	0.0425806	0.0416618	0.0427395	0.0407322	0.0446432	0.0432251	0.0421846	-	1.00143	0.933424
L7_L12	0.0887523	0.0904599	0.088156	0.0891927	0.088593	0.0895969	0.0906931	0.0887184	0.0874542	0.0895974	0.0897373	0.0889722	0.0881908	0.0894382	0.0895347	-	0.999738	0.961508
R48_M5	0.11422	0.114369	0.114754	0.113719	0.11408	0.115096	0.113586	0.113494	0.115218	0.112517	0.116086	0.115367	0.115923	0.114279	0.112223	-	1.00065	0.906077
L1_L29	0.0644229	0.0655753	0.0646769	0.0640408	0.0677854	0.0646114	0.0657561	0.0648957	0.0633549	0.0651978	0.0659383	0.0645687	0.0671183	0.0644041	0.0649417	-	1.00084	0.931827
L8_L29	0.0560659	0.05528	0.0544419	0.0515132	0.0546718	0.0540702	0.0547479	0.052648	0.0546714	0.0538716	0.0537897	0.0526064	0.0547299	0.0545727	0.053974	-	1.00711	0.543857
R47_R49	0.0728611	0.0714239	0.0722718	0.0735264	0.0727698	0.0750675	0.0724302	0.0737224	0.0742298	0.0727505	0.0727761	0.073991	0.0727138	0.0741215	0.0744757	-	0.993451	0.37138
R9_R24	0.131819	0.131556	0.130322	0.126597	0.127888	0.130481	0.132307	0.132052	0.129056	0.128727	0.131526	0.129466	0.130518	0.129245	0.133481	-	0.992873	0.358891
M1_M2	0.0166539	0.0184944	0.0183108	0.0171273	0.0174867	0.0167853	0.0191914	0.0181176	0.0169698	0.0163119	0.0172853	0.017051	0.0180603	0.02036	0.0170289	-	0.980741	0.567153
L11_R13	0.0632106	0.0633327	0.0635025	0.0627191	0.0615284	0.0642415	0.0645709	0.0643551	0.0629628	0.0642839	0.0636433	0.0611674	0.062377	0.0637703	0.0635311	-	0.994989	0.566365
L10_L24	0.119577	0.11948	0.117704	0.115611	0.115961	0.118416	0.120022	0.120052	0.116941	0.116497	0.118394	0.11897	0.117192	0.116527	0.120355	-	0.995469	0.544445
R1_R15	0.0615878	0.0625615	0.0596354	0.0599412	0.0622941	0.0609457	0.0631766	0.0613371	0.0560986	0.0632881	0.059426	0.0593564	0.0609381	0.0632779	0.0629232	-	1.00114	0.949953
R25_R27	0.0867854	0.0877132	0.0868812	0.0894291	0.088234	0.0904691	0.0859155	0.0866825	0.0885161	0.0880485	0.0890713	0.08802	0.0889062	0.0892096	0.0896534	-	1.00031	0.969448
R1_R18	0.0770167	0.0786703	0.077474	0.0786271	0.0820931	0.0787154	0.0790083	0.0790928	0.0771044	0.0784474	0.0800873	0.0788645	0.0826124	0.0788539	0.0797161	-	0.993146	0.532677
L5_L21	0.0948662	0.0956691	0.0979869	0.0955665	0.0989741	0.0947689	0.0968861	0.0963521	0.0976722	0.0984632	0.096215	0.0940612	0.0973254	0.0983618	0.0984297	-	0.991967	0.35951
R9_R29	0.0449117	0.0438468	0.0429194	0.0400814	0.0419773	0.0418961	0.0431323	0.0420014	0.0425806	0.0416618	0.0427395	0.0407322	0.0446432	0.0432251	0.0421846	-	1.00143	0.933424
R1_R29	0.0644229	0.0655753	0.0646769	0.0640408	0.0677854	0.0646114	0.0657561	0.0648957	0.0633549	0.0651978	0.0659383	0.0645687	0.0671183	0.0644041	0.0649417	-	1.00084	0.931827
L48_M5	0.11422	0.114369	0.114754	0.113719	0.11408	0.115096	0.113586	0.113494	0.115218	0.112517	0.116086	0.115367	0.115923	0.114279	0.112223	-	1.00065	0.906077
L13_L20	0.0473261	0.0482072	0.047003	0.0461704	0.046296	0.0449113	0.0471165	0.0473259	0.0466215	0.0467744	0.046526	0.0472438	0.0459597	0.0464247	0.0456485	-	1.00055	0.954317
L15_L20	0.116087	0.118259	0.117506	0.117132	0.116973	0.11512	0.116436	0.117992	0.115563	0.115448	0.116866	0.117516	0.118063	0.117418	0.116123	-	1.00018	0.969881
R5_R22	0.0672093	0.0674962	0.0689328	0.0711023	0.067557	0.0665225	0.0674866	0.0672934	0.069327	0.0696454	0.0669125	0.0680877	0.0683455	0.0681433	0.0686965	-	0.998847	0.906715
L7_L11	0.0519342	0.0538889	0.053194	0.0510465	0.0554583	0.0530396	0.0527191	0.0526376	0.0516858	0.051986	0.053009	0.0521275	0.0541834	0.05222	0.0538035	-	1.00732	0.537942
L6_L23	0.0964265	0.0981491	0.0999053	0.0966052	0.10172	0.101027	0.0977451	0.098076	0.0982201	0.0969766	0.0995072	0.0986443	0.10043	0.1004	0.100889	-	0.999843	0.986957
R1_R12	0.0986468	0.099834	0.0971693	0.0997388	0.100782	0.0999794	0.101076	0.0994329	0.0945459	0.0989253	0.100262	0.10071	0.100586	0.0993552	0.100028	-	0.999224	0.933881
R2_R29	0.0687477	0.0692694	0.069134	0.0678096	0.0694891	0.0671894	0.0693681	0.0690806	0.0678116	0.071244	0.0690331	0.0661974	0.0695707	0.0690241	0.069848	-	0.994013	0.53472
R29_M1	0.0398035	0.0375746	0.0377031	0.0378402	0.038723	0.037926	0.0381582	0.037949	0.0379507	0.0391371	0.0374335	0.0381176	0.0385665	0.0384157	0.038819	-	0.999443	0.952505
R3_R26	0.0867213	0.0857084	0.0851235	0.0850066	0.0844666	0.082534	0.086735	0.08389	0.0830047	0.0857295	0.0854403	0.088131	0.0832103	0.0834161	0.0841498	-	1.00083	0.936126
L1_L15	0.0615878	0.0625615	0.0596354	0.0599412	0.0622941	0.0609457	0.0631766	0.0613371	0.0560986	0.0632881	0.059426	0.0593564	0.0609381	0.0632779	0.0629232	-	1.00114	0.949953
L44_L47	0.0426804	0.0435929	0.0419004	0.0433079	0.041952	0.0454631	0.0432535	0.0423553	0.0421159	0.0450072	0.045314	0.0398711	0.0428172	0.0438403	0.0431015	-	1.00173	0.927345
R15_M2	0.0625179	0.064924	0.064158	0.0649388	0.0647009	0.0629696	0.0640556	0.0636775	0.0644774	0.0637309	0.0634095	0.0641206	0.0652421	0.0651727	0.0649482	-	0.995645	0.538483
L13_R22	0.0196232	0.0183003	0.0182506	0.0187376	0.0205097	0.0206759	0.0200134	0.018629	0.0187754	0.0189634	0.0204453	0.0201071	0.0189342	0.0188527	0.019682	-	0.998527	0.950713
L11_L19	0.0469115	0.0471481	0.0459676	0.0471181	0.0492183	0.0469622	0.0470626	0.0466291	0.0474795	0.0481179	0.0466187	0.0465273	0.0467114	0.0475292	0.0480011	-	1.00073	0.937424
R45_R49	0.0990213	0.0993213	0.0996468	0.0998623	0.0997098	0.103526	0.0996486	0.100302	0.101215	0.0965842	0.100899	0.100808	0.101658	0.10113	0.0992101	-	1.0002	0.981755
L20_M1	0.0921793	0.0940094	0.0932241	0.0904368	0.0897209	0.0895697	0.0926735	0.0939989	0.0909808	0.0911447	0.0915028	0.0900426	0.0911977	0.0919683	0.0896288	-	1.0007	0.939592
R7_R27	0.174512	0.177394	0.17484	0.174094	0.174887	0.174983	0.175259	0.175191	0.174171	0.176168	0.17485	0.173026	0.172539	0.175153	0.17454	-	1.00329	0.36149
R13_R20	0.0473261	0.0482072	0.047003	0.0461704	0.046296	0.0449113	0.0471165	0.0473259	0.0466215	0.0467744	0.046526	0.0472438	0.0459597	0.0464247	0.0456485	-	1.00055	0.954317
R15_R20	0.116087	0.118259	0.117506	0.117132	0.116973	0.11512	0.116436	0.117992	0.115563	0.115448	0.116866	0.117516	0.118063	0.117418	0.116123	-	1.00018	0.969881
R6_R23	0.0964265	0.0981491	0.0999053	0.0966052	0.10172	0.101027	0.0977451	0.098076	0.0982201	0.0969766	0.0995072	0.0986443	0.10043	0.1004	0.100889	-	0.999843	0.986957
L5_L22	0.0672093	0.0674962	0.0689328	0.0711023	0.067557	0.0665225	0.0674866	0.0672934	0.069327	0.0696454	0.0669125	0.0680877	0.0683455	0.0681433	0.0686965	-	0.998847	0.906715
R10_R24	0.119577	0.11948	0.117704	0.115611	0.115961	0.118416	0.120022	0.120052	0.116941	0.116497	0.118394	0.11897	0.117192	0.116527	0.120355	-	0.995469	0.544445
L1_L12	0.0986468	0.099834	0.0971693	0.0997388	0.100782	0.0999794	0.101076	0.0994329	0.0945459	0.0989253	0.100262	0.10071	0.100586	0.0993552	0.100028	-	0.999224	0.933881
L11_L29	0.0216031	0.0199167	0.0194209	0.0187276	0.0208067	0.0195646	0.0196927	0.0201897	0.0202781	0.0196836	0.0189847	0.0188192	0.0213305	0.0212594	0.0199102	-	0.999509	0.984445
L29_M1	0.0398035	0.0375746	0.0377031	0.0378402	0.038723	0.037926	0.0381582	0.037949	0.0379507	0.0391371	0.0374335	0.0381176	0.0385665	0.0384157	0.038819	-	0.999443	0.952505
L3_L26	0.0867213	0.0857084	0.0851235	0.0850066	0.0844666	0.082534	0.086735	0.08389	0.0830047	0.0857295	0.0854403	0.088131	0.0832103	0.0834161	0.0841498	-	1.00083	0.936126
L1_L18	0.0770167	0.0786703	0.077474	0.0786271	0.0820931	0.0787154	0.0790083	0.0790928	0.0771044	0.0784474	0.0800873	0.0788645	0.0826124	0.0788539	0.0797161	-	0.993146	0.532677
L11_L17	0.0509917	0.0511201	0.0511065	0.050925	0.0530668	0.0500757	0.0507528	0.0507093	0.0512948	0.0522755	0.050761	0.0502364	0.0503551	0.053185	0.0518061	-	0.999031	0.925141
L1_R1	0.00442139	0.004868	0.00481829	0.00454518	0.00457164	0.00468827	0.00496403	0.0049753	0.00542393	0.00407719	0.00384956	0.00563974	0.00349779	0.00450655	0.00516921	-	0.994439	0.934479
R14_R27	0.102653	0.103767	0.0975043	0.10188	0.100708	0.104441	0.101235	0.102489	0.103824	0.104186	0.102588	0.10051	0.0978297	0.102521	0.10141	-	0.99982	0.987404
R12_R15	0.0756861	0.0768656	0.0760605	0.0784063	0.0765365	0.0767967	0.0762829	0.0761641	0.0759354	0.0764652	0.0771615	0.0775621	0.0766991	0.077569	0.0770146	-	0.999528	0.928192
L22_R23	0.0227077	0.0204231	0.0207164	0.0218823	0.0223559	0.0228178	0.0222242	0.0206161	0.0217799	0.0212209	0.0226867	0.0232159	0.0216944	0.0208995	0.0217452	-	1.00139	0.95075
L8_M1	0.058678	0.0582339	0.056593	0.0552798	0.0595298	0.0587373	0.0572182	0.0560202	0.0560281	0.0578374	0.0584687	0.0585104	0.057924	0.0580633	0.0598686	-	1.00123	0.923488
R44_R47	0.0426804	0.0435929	0.0419004	0.0433079	0.041952	0.0454631	0.0432535	0.0423553	0.0421159	0.0450072	0.045314	0.0398711	0.0428172	0.0438403	0.0431015	-	1.00173	0.927345
R11_R19	0.0469115	0.0471481	0.0459676	0.0471181	0.0492183	0.0469622	0.0470626	0.0466291	0.0474795	0.0481179	0.0466187	0.0465273	0.0467114	0.0475292	0.0480011	-	1.00073	0.937424
L4_L10	0.119734	0.121629	0.117272	0.116484	0.119483	0.117518	0.119363	0.119534	0.117597	0.112569	0.119164	0.126416	0.11728	0.116387	0.118173	-	1.00159	0.910156
L45_L49	0.0990213	0.0993213	0.0996468	0.0998623	0.0997098	0.103526	0.0996486	0.100302	0.101215	0.0965842	0.100899	0.100808	0.101658	0.10113	0.0992101	-	1.0002	0.981755
R13_R18	0.0666951	0.0676148	0.0667873	0.0643616	0.0641675	0.0684411	0.0692335	0.0668075	0.0662482	0.0669506	0.0659954	0.0633586	0.0654488	0.0651594	0.0669654	-	1.00157	0.906977
L10_L19	0.061879	0.06151	0.0601295	0.0626313	0.062159	0.0592566	0.0613253	0.0594594	0.0597067	0.0584606	0.0612085	0.0702698	0.0588738	0.0590318	0.0624713	-	1.00098	0.970023
R20_M1	0.0921793	0.0940094	0.0932241	0.0904368	0.0897209	0.0895697	0.0926735	0.0939989	0.0909808	0.0911447	0.0915028	0.0900426	0.0911977	0.0919683	0.0896288	-	1.0007	0.939592
R11_R29	0.0216031	0.0199167	0.0194209	0.0187276	0.0208067	0.0195646	0.0196927	0.0201897	0.0202781	0.0196836	0.0189847	0.0188192	0.0213305	0.0212594	0.0199102	-	0.999509	0.984445
L3_L14	0.0725347	0.0723645	0.0761656	0.0753895	0.0743279	0.0709081	0.072368	0.0721698	0.0730594	0.072535	0.0746907	0.0745522	0.0772476	0.0717641	0.0743498	-	0.999697	0.982069
R5_R21	0.0948662	0.0956691	0.0979869	0.0955665	0.0989741	0.0947689	0.0968861	0.0963521	0.0976722	0.0984632	0.096215	0.0940612	0.0973254	0.0983618	0.0984297	-	0.991967	0.35951
L15_M2	0.0625179	0.064924	0.064158	0.0649388	0.0647009	0.0629696	0.0640556	0.0636775	0.0644774	0.0637309	0.0634095	0.0641206	0.0652421	0.0651727	0.0649482	-	0.995645	0.538483
R13_R26	0.106264	0.105183	0.108249	0.108739	0.108781	0.107563	0.106527	0.104553	0.107604	0.106181	0.107712	0.111282	0.107148	0.107403	0.108193	-	1.00059	0.944654
L14_L27	0.102653	0.103767	0.0975043	0.10188	0.100708	0.104441	0.101235	0.102489	0.103824	0.104186	0.102588	0.10051	0.0978297	0.102521	0.10141	-	0.99982	0.987404
L44_R44	0.028059	0.0256315	0.0251203	0.0278548	0.0274335	0.0267886	0.025582	0.0282598	0.0280766	0.0262519	0.0266961	0.0284622	0.0278825	0.0252773	0.0249127	-	0.999711	0.991287
R11_R17	0.0509917	0.0511201	0.0511065	0.050925	0.0530668	0.0500757	0.0507528	0.0507093	0.0512948	0.0522755	0.050761	0.0502364	0.0503551	0.053185	0.0518061	-	0.999031	0.925141
L15_R15	0.061281	0.0622998	0.0614517	0.0608274	0.0628517	0.0607801	0.0622163	0.0619938	0.0604241	0.0640219	0.0601897	0.0591325	0.0630271	0.062334	0.0613898	-	0.999114	0.93758
L12_L15	0.0756861	0.0768656	0.0760605	0.0784063	0.0765365	0.0767967	0.0762829	0.0761641	0.0759354	0.0764652	0.0771615	0.0775621	0.0766991	0.077569	0.0770146	-	0.999528	0.928192
R8_M1	0.058678	0.0582339	0.056593	0.0552798	0.0595298	0.0587373	0.0572182	0.0560202	0.0560281	0.0578374	0.0584687	0.0585104	0.057924	0.0580633	0.0598686	-	1.00123	0.923488
L4_L16	0.120954	0.12523	0.121397	0.119529	0.1246	0.119817	0.122735	0.124448	0.122408	0.120655	0.122462	0.121399	0.121769	0.122344	0.120081	-	0.99908	0.907907
R18_R23	0.0716372	0.0706248	0.0700866	0.0674679	0.0669612	0.0707496	0.0731194	0.0707975	0.0682021	0.0707164	0.0696068	0.0674772	0.0683535	0.06896	0.069645	-	0.999064	0.945984
R4_R10	0.119734	0.121629	0.117272	0.116484	0.119483	0.117518	0.119363	0.119534	0.117597	0.112569	0.119164	0.126416	0.11728	0.116387	0.118173	-	1.00159	0.910156
R10_R19	0.061879	0.06151	0.0601295	0.0626313	0.062159	0.0592566	0.0613253	0.0594594	0.0597067	0.0584606	0.0612085	0.0702698	0.0588738	0.0590318	0.0624713	-	1.00098	0.970023
L13_L18	0.0666951	0.0676148	0.0667873	0.0643616	0.0641675	0.0684411	0.0692335	0.0668075	0.0662482	0.0669506	0.0659954	0.0633586	0.0654488	0.0651594	0.0669654	-	1.00157	0.906977
R17_R26	0.0979632	0.0958815	0.0969786	0.0971626	0.0965101	0.0952207	0.0983483	0.0956888	0.0944907	0.0979001	0.0958476	0.0992801	0.0944498	0.0975195	0.096587	-	0.999383	0.939609
L6_L13	0.0987119	0.0999869	0.101874	0.0996663	0.103032	0.10248	0.0995499	0.0993698	0.101102	0.0990411	0.101064	0.101649	0.102233	0.102008	0.102688	-	0.999915	0.991584
L3_L20	0.0930479	0.0933793	0.0942607	0.0934828	0.0930168	0.0910612	0.0931992	0.0940732	0.0916284	0.0921291	0.093651	0.0941394	0.0939978	0.092832	0.0922286	-	0.999396	0.916089
L22_L24	0.0513448	0.050714	0.0496299	0.0478179	0.0509449	0.052137	0.0508182	0.0511476	0.0493053	0.0489442	0.050846	0.0510449	0.0499199	0.0493354	0.0527604	-	0.999473	0.970412
R3_R14	0.0725347	0.0723645	0.0761656	0.0753895	0.0743279	0.0709081	0.072368	0.0721698	0.0730594	0.072535	0.0746907	0.0745522	0.0772476	0.0717641	0.0743498	-	0.999697	0.982069
L32_L41	0.164581	0.161949	0.160847	0.163087	0.162354	0.162325	0.162825	0.161954	0.163646	0.161692	0.163043	0.164935	0.163134	0.160816	0.160771	-	0.999931	0.98744
L13_L26	0.106264	0.105183	0.108249	0.108739	0.108781	0.107563	0.106527	0.104553	0.107604	0.106181	0.107712	0.111282	0.107148	0.107403	0.108193	-	1.00059	0.944654
R9_R11	0.0354967	0.0354478	0.0346082	0.0318676	0.0338565	0.0337673	0.0342324	0.0337859	0.0328537	0.0321785	0.0351828	0.0342664	0.0364091	0.0330228	0.0349377	-	1.00227	0.913538
R17_R24	0.115068	0.113733	0.112948	0.112015	0.110877	0.113699	0.11381	0.114469	0.111872	0.111474	0.11245	0.113641	0.112494	0.113606	0.114373	-	0.999332	0.910298
R4_R16	0.120954	0.12523	0.121397	0.119529	0.1246	0.119817	0.122735	0.124448	0.122408	0.120655	0.122462	0.121399	0.121769	0.122344	0.120081	-	0.99908	0.907907
L18_L23	0.0716372	0.0706248	0.0700866	0.0674679	0.0669612	0.0707496	0.0731194	0.0707975	0.0682021	0.0707164	0.0696068	0.0674772	0.0683535	0.06896	0.069645	-	0.999064	0.945984
L46_R46	0.0758235	0.0765814	0.0724473	0.0780225	0.0711645	0.0717744	0.0744192	0.0749723	0.0765145	0.0804991	0.0754773	0.0727294	0.0709093	0.0751183	0.0696651	-	0.997637	0.91487
L4_R4	0.168004	0.167852	0.169453	0.173977	0.171854	0.1711	0.172149	0.168989	0.170294	0.168289	0.171545	0.174476	0.172521	0.170425	0.170928	-	0.995936	0.538653
L12_L26	0.106048	0.105321	0.107244	0.107473	0.108053	0.10657	0.106114	0.105231	0.106193	0.10599	0.107463	0.109978	0.106022	0.107514	0.107236	-	0.999294	0.911686
L17_L26	0.0979632	0.0958815	0.0969786	0.0971626	0.0965101	0.0952207	0.0983483	0.0956888	0.0944907	0.0979001	0.0958476	0.0992801	0.0944498	0.0975195	0.096587	-	0.999383	0.939609
L12_L18	0.0440346	0.0448628	0.0432013	0.0447651	0.0409712	0.0449491	0.0466327	0.043541	0.0430448	0.0458357	0.0433186	0.0426043	0.0412525	0.043259	0.0441106	-	1.00147	0.940383
R14_R28	0.15107	0.152023	0.142981	0.144244	0.14804	0.150409	0.149509	0.149682	0.151121	0.150595	0.147535	0.145334	0.144514	0.148728	0.146337	-	0.999845	0.988526
R6_R13	0.0987119	0.0999869	0.101874	0.0996663	0.103032	0.10248	0.0995499	0.0993698	0.101102	0.0990411	0.101064	0.101649	0.102233	0.102008	0.102688	-	0.999915	0.991584
R12_R20	0.0574879	0.0589501	0.0581941	0.055101	0.0570908	0.0549069	0.0570084	0.0596842	0.0569181	0.0566765	0.0569207	0.0560626	0.0572451	0.0564609	0.0562712	-	0.998731	0.918492
R3_R20	0.0930479	0.0933793	0.0942607	0.0934828	0.0930168	0.0910612	0.0931992	0.0940732	0.0916284	0.0921291	0.093651	0.0941394	0.0939978	0.092832	0.0922286	-	0.999396	0.916089
R1_R16	0.0634378	0.0636173	0.0608672	0.0605145	0.0636154	0.062609	0.0634319	0.0631434	0.0575429	0.0645351	0.0623087	0.0604724	0.0625798	0.0632856	0.0637763	-	1.00163	0.919968
R22_R24	0.0513448	0.050714	0.0496299	0.0478179	0.0509449	0.052137	0.0508182	0.0511476	0.0493053	0.0489442	0.050846	0.0510449	0.0499199	0.0493354	0.0527604	-	0.999473	0.970412
R46_R48	0.059582	0.0587831	0.061474	0.0590214	0.0610142	0.0643065	0.0596293	0.0590021	0.0609013	0.0546152	0.0619169	0.0638957	0.063784	0.059066	0.0621434	-	1.00242	0.916747
R32_R41	0.164581	0.161949	0.160847	0.163087	0.162354	0.162325	0.162825	0.161954	0.163646	0.161692	0.163043	0.164935	0.163134	0.160816	0.160771	-	0.999931	0.98744
L9_L11	0.0354967	0.0354478	0.0346082	0.0318676	0.0338565	0.0337673	0.0342324	0.0337859	0.0328537	0.0321785	0.0351828	0.0342664	0.0364091	0.0330228	0.0349377	-	1.00227	0.913538
L17_L24	0.115068	0.113733	0.112948	0.112015	0.110877	0.113699	0.11381	0.114469	0.111872	0.111474	0.11245	0.113641	0.112494	0.113606	0.114373	-	0.999332	0.910298
R12_R26	0.106048	0.105321	0.107244	0.107473	0.108053	0.10657	0.106114	0.105231	0.106193	0.10599	0.107463	0.109978	0.106022	0.107514	0.107236	-	0.999294	0.911686
L4_L13	0.0835646	0.0841988	0.0843496	0.0846987	0.0853752	0.0844854	0.0854956	0.0838441	0.0846245	0.0831741	0.0841908	0.0854574	0.0853949	0.0841662	0.0839268	-	0.99965	0.941181
R12_R18	0.0440346	0.0448628	0.0432013	0.0447651	0.0409712	0.0449491	0.0466327	0.043541	0.0430448	0.0458357	0.0433186	0.0426043	0.0412525	0.043259	0.0441106	-	1.00147	0.940383
L14_L28	0.15107	0.152023	0.142981	0.144244	0.14804	0.150409	0.149509	0.149682	0.151121	0.150595	0.147535	0.145334	0.144514	0.148728	0.146337	-	0.999845	0.988526
L12_L20	0.0574879	0.0589501	0.0581941	0.055101	0.0570908	0.0549069	0.0570084	0.0596842	0.0569181	0.0566765	0.0569207	0.0560626	0.0572451	0.0564609	0.0562712	-	0.998731	0.918492
L1_L16	0.0634378	0.0636173	0.0608672	0.0605145	0.0636154	0.062609	0.0634319	0.0631434	0.0575429	0.0645351	0.0623087	0.0604724	0.0625798	0.0632856	0.0637763	-	1.00163	0.919968
L5_L19	0.0485481	0.0467967	0.043561	0.0468924	0.0427473	0.046869	0.0475363	0.047354	0.0461873	0.0436714	0.0447541	0.0481444	0.0456073	0.0438185	0.0463857	-	0.999185	0.970426
L46_L48	0.059582	0.0587831	0.061474	0.0590214	0.0610142	0.0643065	0.0596293	0.0590021	0.0609013	0.0546152	0.0619169	0.0638957	0.063784	0.059066	0.0621434	-	1.00242	0.916747
R23_R26	0.105494	0.104437	0.107499	0.10713	0.108686	0.107513	0.105867	0.104667	0.105971	0.10521	0.107533	0.109568	0.10711	0.107644	0.107307	-	1.00027	0.971634
R4_R13	0.0835646	0.0841988	0.0843496	0.0846987	0.0853752	0.0844854	0.0854956	0.0838441	0.0846245	0.0831741	0.0841908	0.0854574	0.0853949	0.0841662	0.0839268	-	0.99965	0.941181
L12_L14	0.0187621	0.0192843	0.024152	0.0199319	0.0229366	0.020461	0.0199841	0.0197604	0.0190696	0.017912	0.0209357	0.0214693	0.0258464	0.0215026	0.0221555	-	0.998177	0.974467
R5_R19	0.0485481	0.0467967	0.043561	0.0468924	0.0427473	0.046869	0.0475363	0.047354	0.0461873	0.0436714	0.0447541	0.0481444	0.0456073	0.0438185	0.0463857	-	0.999185	0.970426
L1_L13	0.120013	0.121986	0.120119	0.118386	0.122806	0.121728	0.122164	0.122583	0.116859	0.119416	0.121805	0.11965	0.123546	0.119825	0.121431	-	1.00026	0.975785
L23_L26	0.105494	0.104437	0.107499	0.10713	0.108686	0.107513	0.105867	0.104667	0.105971	0.10521	0.107533	0.109568	0.10711	0.107644	0.107307	-	1.00027	0.971634
R12_R14	0.0187621	0.0192843	0.024152	0.0199319	0.0229366	0.020461	0.0199841	0.0197604	0.0190696	0.017912	0.0209357	0.0214693	0.0258464	0.0215026	0.0221555	-	0.998177	0.974467
R1_R13	0.120013	0.121986	0.120119	0.118386	0.122806	0.121728	0.122164	0.122583	0.116859	0.119416	0.121805	0.11965	0.123546	0.119825	0.121431	-	1.00026	0.975785
R17_R23	0.0897031	0.0870606	0.0885691	0.0859831	0.0868669	0.0870446	0.087649	0.0882022	0.085548	0.0871057	0.0871013	0.0863874	0.0872876	0.0873527	0.0861625	-	1.00644	0.330133
L14_L16	0.0798078	0.0813427	0.0859228	0.0840338	0.0833102	0.0802952	0.080928	0.0810456	0.0804627	0.0795882	0.0834762	0.0832246	0.0883854	0.0818118	0.0835797	-	0.999416	0.971723
R14_R16	0.0798078	0.0813427	0.0859228	0.0840338	0.0833102	0.0802952	0.080928	0.0810456	0.0804627	0.0795882	0.0834762	0.0832246	0.0883854	0.0818118	0.0835797	-	0.999416	0.971723
L33_L38	0.0624142	0.0640556	0.0626709	0.0617659	0.0632283	0.0638048	0.0619656	0.064621	0.0627423	0.0635424	0.0615378	0.0611573	0.0627329	0.0618507	0.0608368	-	1.01056	0.272459
R3_R17	0.0190126	0.0193755	0.0206656	0.0208035	0.0198443	0.0196469	0.0209606	0.0200034	0.0197462	0.0211397	0.0195266	0.0190042	0.0207198	0.0224031	0.0199276	-	0.975966	0.331256
L17_L23	0.0897031	0.0870606	0.0885691	0.0859831	0.0868669	0.0870446	0.087649	0.0882022	0.085548	0.0871057	0.0871013	0.0863874	0.0872876	0.0873527	0.0861625	-	1.00644	0.330133
R22_R27	0.09544	0.0962476	0.0961137	0.0973121	0.0958354	0.0975821	0.09325	0.0953592	0.0960257	0.0960278	0.0959275	0.0959716	0.0951012	0.0953764	0.0963175	-	1.00982	0.0687801
L3_L17	0.0190126	0.0193755	0.0206656	0.0208035	0.0198443	0.0196469	0.0209606	0.0200034	0.0197462	0.0211397	0.0195266	0.0190042	0.0207198	0.0224031	0.0199276	-	0.975966	0.331256
L11_R11	0.035646	0.034955	0.0379485	0.0375533	0.0362062	0.0358889	0.0363867	0.0348868	0.0352691	0.0380879	0.0350735	0.0360535	0.0354437	0.0343154	0.0364927	-	1.01642	0.34429
R33_R38	0.0624142	0.0640556	0.0626709	0.0617659	0.0632283	0.0638048	0.0619656	0.064621	0.0627423	0.0635424	0.0615378	0.0611573	0.0627329	0.0618507	0.0608368	-	1.01056	0.272459
L1_L21	0.1558	0.159334	0.155439	0.154997	0.157289	0.154908	0.159352	0.158499	0.152887	0.156426	0.157798	0.156331	0.159476	0.156067	0.159036	-	0.993488	0.345006
L34_L40	0.182359	0.184202	0.183916	0.182519	0.185453	0.185166	0.18312	0.181286	0.178295	0.180734	0.181524	0.184045	0.184104	0.184533	0.180959	-	1.01027	0.069452
R19_R26	0.102378	0.0997851	0.101941	0.100597	0.0995284	0.0986292	0.102553	0.100778	0.100515	0.100745	0.100439	0.103573	0.0995004	0.102207	0.100461	-	0.992879	0.331754
L11_R24	0.107934	0.107898	0.107499	0.106458	0.105752	0.107825	0.109477	0.109372	0.107463	0.108636	0.107543	0.107134	0.104834	0.107107	0.109814	-	0.993481	0.343134
R36_R37	0.0744203	0.0769772	0.0820774	0.073722	0.0754647	0.0736693	0.0720873	0.0746214	0.0722313	0.0741525	0.0769552	0.0747092	0.0770939	0.0768864	0.0714678	-	1.02132	0.272965
L31_L32	0.0326295	0.0351085	0.0340358	0.0332609	0.0336941	0.0343824	0.0336747	0.0329288	0.0322334	0.0322278	0.0313315	0.0322352	0.0338616	0.0363721	0.0338141	-	1.02005	0.341391
R5_R9	0.10739	0.106367	0.102895	0.1052	0.102465	0.10442	0.106764	0.105368	0.105102	0.104055	0.105827	0.106887	0.105948	0.104061	0.107208	-	0.991469	0.275031
L2_L9	0.0810044	0.0833759	0.0805011	0.0783308	0.0814461	0.0786834	0.0817528	0.0807665	0.0797848	0.0838428	0.081981	0.0770899	0.0835875	0.0829935	0.0829053	-	0.986809	0.336645
R14_R21	0.047643	0.0494458	0.0419116	0.0437796	0.0453046	0.0462502	0.0490065	0.0487633	0.048311	0.0495519	0.0468984	0.0442988	0.0422403	0.0473327	0.0467377	-	0.972495	0.345886
R1_R21	0.1558	0.159334	0.155439	0.154997	0.157289	0.154908	0.159352	0.158499	0.152887	0.156426	0.157798	0.156331	0.159476	0.156067	0.159036	-	0.993488	0.345006
L19_L26	0.102378	0.0997851	0.101941	0.100597	0.0995284	0.0986292	0.102553	0.100778	0.100515	0.100745	0.100439	0.103573	0.0995004	0.102207	0.100461	-	0.992879	0.331754
L20_L24	0.0275329	0.0271321	0.024774	0.0252652	0.022587	0.0262447	0.0268561	0.0264922	0.0269565	0.0242678	0.0269786	0.0262628	0.0271574	0.0258184	0.0257907	-	0.973469	0.337617
L13_R13	0.00403592	0.0039013	0.00322015	0.00628607	0.00454943	0.00412586	0.00407974	0.00477261	0.00408493	0.00506577	0.00536741	0.00599616	0.00376813	0.00516545	0.00493198	-	0.906225	0.335281
L36_L37	0.0744203	0.0769772	0.0820774	0.073722	0.0754647	0.0736693	0.0720873	0.0746214	0.0722313	0.0741525	0.0769552	0.0747092	0.0770939	0.0768864	0.0714678	-	1.02132	0.272965
R31_R32	0.0326295	0.0351085	0.0340358	0.0332609	0.0336941	0.0343824	0.0336747	0.0329288	0.0322334	0.0322278	0.0313315	0.0322352	0.0338616	0.0363721	0.0338141	-	1.02005	0.341391
L39_R39	0.0820123	0.0765674	0.0773695	0.0736869	0.0752618	0.0808003	0.079484	0.0824392	0.0809321	0.0781444	0.0773016	0.0741064	0.0785351	0.0824707	0.0788476	-	0.980746	0.332142
L23_R25	0.0336379	0.0359452	0.0356844	0.037042	0.0355438	0.0351103	0.0351446	0.0361565	0.0373549	0.0356675	0.0356243	0.0371039	0.0342457	0.0356953	0.0378714	-	0.98332	0.33443
L14_L21	0.047643	0.0494458	0.0419116	0.0437796	0.0453046	0.0462502	0.0490065	0.0487633	0.048311	0.0495519	0.0468984	0.0442988	0.0422403	0.0473327	0.0467377	-	0.972495	0.345886
R2_R9	0.0810044	0.0833759	0.0805011	0.0783308	0.0814461	0.0786834	0.0817528	0.0807665	0.0797848	0.0838428	0.081981	0.0770899	0.0835875	0.0829935	0.0829053	-	0.986809	0.336645
L49_M4	0.127584	0.128174	0.128015	0.129657	0.127477	0.126662	0.128305	0.128198	0.129981	0.128732	0.13145	0.130138	0.127216	0.126277	0.128498	-	0.993577	0.275926
L12_R12	0.0222967	0.0212037	0.0216872	0.0223494	0.0235297	0.0232114	0.0232589	0.0209545	0.0231822	0.021878	0.0228395	0.0241433	0.0235063	0.0228894	0.0239617	-	0.974849	0.273553
L2_M2	0.0563553	0.0587819	0.0585335	0.0587531	0.0589409	0.0572744	0.059219	0.0585479	0.0578079	0.0578829	0.0589962	0.0578565	0.0598701	0.0586876	0.0582606	-	0.992089	0.321946
L5_L9	0.10739	0.106367	0.102895	0.1052	0.102465	0.10442	0.106764	0.105368	0.105102	0.104055	0.105827	0.106887	0.105948	0.104061	0.107208	-	0.991469	0.275031
L33_M3	0.145799	0.146162	0.144826	0.148905	0.145045	0.151282	0.145034	0.143082	0.144351	0.14913	0.147238	0.141602	0.149008	0.146249	0.144685	-	1.00965	0.315745
L7_L28	0.233701	0.236964	0.232721	0.228742	0.234755	0.23308	0.234279	0.232403	0.232774	0.233201	0.231432	0.230068	0.233001	0.232089	0.231759	-	1.00427	0.346451
L43_R43	0.0398426	0.0409327	0.0404186	0.0383557	0.039201	0.0393326	0.0392856	0.0392846	0.040326	0.0398295	0.0399511	0.0380816	0.0399401	0.0381965	0.0375926	-	1.01316	0.324877
L3_L19	0.0339951	0.0343283	0.0362469	0.0348428	0.0325015	0.032547	0.0350961	0.0350987	0.0345737	0.0357853	0.0345091	0.0329855	0.0345497	0.0376766	0.0330867	-	0.978718	0.338592
L42_M6	0.154174	0.152406	0.155167	0.153605	0.152434	0.152075	0.156179	0.154213	0.152875	0.151386	0.154215	0.157982	0.151876	0.160374	0.152671	-	0.991393	0.325487
R18_M2	0.0450215	0.0461472	0.0451919	0.0459161	0.0456213	0.0471764	0.0485275	0.0453812	0.0458356	0.0470881	0.0459054	0.0452063	0.0455106	0.0466611	0.0471801	-	0.988774	0.332389
R20_R24	0.0275329	0.0271321	0.024774	0.0252652	0.022587	0.0262447	0.0268561	0.0264922	0.0269565	0.0242678	0.0269786	0.0262628	0.0271574	0.0258184	0.0257907	-	0.973469	0.337617
L1_L27	0.187822	0.190244	0.187426	0.187746	0.190461	0.188925	0.18876	0.188527	0.183589	0.189243	0.187786	0.187252	0.188081	0.188814	0.188453	-	1.00499	0.276991
R2_M2	0.0563553	0.0587819	0.0585335	0.0587531	0.0589409	0.0572744	0.059219	0.0585479	0.0578079	0.0578829	0.0589962	0.0578565	0.0598701	0.0586876	0.0582606	-	0.992089	0.321946
R7_R28	0.233701	0.236964	0.232721	0.228742	0.234755	0.23308	0.234279	0.232403	0.232774	0.233201	0.231432	0.230068	0.233001	0.232089	0.231759	-	1.00427	0.346451
R49_M4	0.127584	0.128174	0.128015	0.129657	0.127477	0.126662	0.128305	0.128198	0.129981	0.128732	0.13145	0.130138	0.127216	0.126277	0.128498	-	0.993577	0.275926
R33_M3	0.145799	0.146162	0.144826	0.148905	0.145045	0.151282	0.145034	0.143082	0.144351	0.14913	0.147238	0.141602	0.149008	0.146249	0.144685	-	1.00965	0.315745
L13_L28	0.148585	0.148776	0.147225	0.145665	0.148308	0.147901	0.147356	0.146663	0.148809	0.147266	0.146116	0.147107	0.147957	0.146971	0.146777	-	1.00352	0.316496
R42_R49	0.136954	0.137158	0.137868	0.136188	0.136368	0.138307	0.137127	0.134969	0.133545	0.132725	0.13556	0.139177	0.137428	0.13952	0.134778	-	1.0077	0.322577
L33_L37	0.119634	0.12135	0.121888	0.114836	0.118955	0.117022	0.120267	0.117435	0.118372	0.11911	0.115977	0.115874	0.119334	0.117382	0.117465	-	1.00877	0.350109
R3_R19	0.0339951	0.0343283	0.0362469	0.0348428	0.0325015	0.032547	0.0350961	0.0350987	0.0345737	0.0357853	0.0345091	0.0329855	0.0345497	0.0376766	0.0330867	-	0.978718	0.338592
L7_L16	0.0639108	0.0658774	0.0630038	0.0624237	0.0634429	0.0623204	0.0643805	0.0647786	0.0648946	0.0671544	0.0651479	0.061042	0.0621983	0.0651433	0.064195	-	0.987104	0.346984
R46_M4	0.162348	0.160581	0.161627	0.16459	0.158852	0.16129	0.159755	0.16013	0.163391	0.161462	0.160994	0.162721	0.159458	0.157243	0.15955	-	1.00639	0.319388
R8_R15	0.0908667	0.0916977	0.0887986	0.0884005	0.0900299	0.089081	0.0920072	0.0897389	0.0906232	0.0925628	0.0889486	0.0885582	0.0883955	0.093088	0.0927099	-	0.989811	0.317841
L18_M2	0.0450215	0.0461472	0.0451919	0.0459161	0.0456213	0.0471764	0.0485275	0.0453812	0.0458356	0.0470881	0.0459054	0.0452063	0.0455106	0.0466611	0.0471801	-	0.988774	0.332389
R42_M6	0.154174	0.152406	0.155167	0.153605	0.152434	0.152075	0.156179	0.154213	0.152875	0.151386	0.154215	0.157982	0.151876	0.160374	0.152671	-	0.991393	0.325487
L11_R22	0.0625339	0.0624325	0.0630896	0.063865	0.0611429	0.0620665	0.0648438	0.0632436	0.063154	0.0652166	0.0625992	0.0619318	0.0609356	0.0643058	0.0630196	-	0.988486	0.277803
R1_R27	0.187822	0.190244	0.187426	0.187746	0.190461	0.188925	0.18876	0.188527	0.183589	0.189243	0.187786	0.187252	0.188081	0.188814	0.188453	-	1.00499	0.276991
R15_R29	0.0545019	0.055934	0.0553214	0.056141	0.0557384	0.0541685	0.0558149	0.055392	0.0561287	0.0572368	0.0551323	0.055438	0.0537218	0.0569582	0.0576656	-	0.988519	0.278468
L4_L27	0.0489701	0.0454081	0.0499554	0.0523012	0.0475072	0.0478085	0.0493969	0.0494656	0.0486092	0.0526721	0.0498413	0.0493044	0.0476447	0.0500275	0.0493012	-	0.981318	0.348076
R13_R28	0.148585	0.148776	0.147225	0.145665	0.148308	0.147901	0.147356	0.146663	0.148809	0.147266	0.146116	0.147107	0.147957	0.146971	0.146777	-	1.00352	0.316496
R33_R37	0.119634	0.12135	0.121888	0.114836	0.118955	0.117022	0.120267	0.117435	0.118372	0.11911	0.115977	0.115874	0.119334	0.117382	0.117465	-	1.00877	0.350109
L42_L49	0.136954	0.137158	0.137868	0.136188	0.136368	0.138307	0.137127	0.134969	0.133545	0.132725	0.13556	0.139177	0.137428	0.13952	0.134778	-	1.0077	0.322577
R7_R16	0.0639108	0.0658774	0.0630038	0.0624237	0.0634429	0.0623204	0.0643805	0.0647786	0.0648946	0.0671544	0.0651479	0.061042	0.0621983	0.0651433	0.064195	-	0.987104	0.346984
L46_M4	0.162348	0.160581	0.161627	0.16459	0.158852	0.16129	0.159755	0.16013	0.163391	0.161462	0.160994	0.162721	0.159458	0.157243	0.15955	-	1.00639	0.319388
L8_L15	0.0908667	0.0916977	0.0887986	0.0884005	0.0900299	0.089081	0.0920072	0.0897389	0.0906232	0.0925628	0.0889486	0.0885582	0.0883955	0.093088	0.0927099	-	0.989811	0.317841
L10_R10	0.0117257	0.0139934	0.0140166	0.0107427	0.0129516	0.0165655	0.0149917	0.0157664	0.0170426	0.0241302	0.0126095	0.00867643	0.0173526	0.015991	0.0125251	-	0.862729	0.279536
L6_L24	0.0739883	0.073423	0.0746974	0.0760093	0.0739833	0.0770177	0.0748969	0.0742144	0.0756382	0.0717251	0.0767207	0.077256	0.0796882	0.0770119	0.0770287	-	0.984651	0.2802
R37_R38	0.105333	0.108219	0.106947	0.102328	0.105984	0.103469	0.108122	0.102062	0.106058	0.103688	0.101317	0.103793	0.104414	0.102832	0.104382	-	1.01255	0.261095
R4_R27	0.0489701	0.0454081	0.0499554	0.0523012	0.0475072	0.0478085	0.0493969	0.0494656	0.0486092	0.0526721	0.0498413	0.0493044	0.0476447	0.0500275	0.0493012	-	0.981318	0.348076
R34_R40	0.182359	0.184202	0.183916	0.182519	0.185453	0.185166	0.18312	0.181286	0.178295	0.180734	0.181524	0.184045	0.184104	0.184533	0.180959	-	1.01027	0.069452
R3_R29	0.0515862	0.052623	0.0531129	0.0544884	0.0545113	0.0517204	0.0537903	0.0532668	0.0525104	0.055148	0.0533181	0.0535776	0.0518064	0.0559324	0.0549058	-	0.985147	0.265536
L15_L29	0.0545019	0.055934	0.0553214	0.056141	0.0557384	0.0541685	0.0558149	0.055392	0.0561287	0.0572368	0.0551323	0.055438	0.0537218	0.0569582	0.0576656	-	0.988519	0.278468
L21_R23	0.0305507	0.0341601	0.031596	0.0336963	0.0312415	0.0306848	0.0330278	0.0315493	0.0333233	0.0328793	0.0322251	0.0327813	0.0323114	0.0318667	0.0346639	-	0.977144	0.25997
R36_R41	0.185	0.186261	0.188688	0.1846	0.188293	0.183558	0.184598	0.18352	0.185986	0.1813	0.185856	0.18866	0.185464	0.184929	0.182485	-	1.0071	0.262207
L9_M2	0.0586531	0.0594826	0.0579381	0.0564542	0.0598768	0.0586812	0.0603861	0.0582974	0.0565144	0.0583155	0.0603131	0.0589323	0.0603175	0.0620173	0.0611142	-	0.982136	0.210157
R6_R24	0.0739883	0.073423	0.0746974	0.0760093	0.0739833	0.0770177	0.0748969	0.0742144	0.0756382	0.0717251	0.0767207	0.077256	0.0796882	0.0770119	0.0770287	-	0.984651	0.2802
L7_L22	0.102385	0.105363	0.103535	0.102854	0.102306	0.101882	0.104773	0.104616	0.103346	0.104131	0.10349	0.101854	0.103066	0.104419	0.103469	-	0.993917	0.280952
L37_L38	0.105333	0.108219	0.106947	0.102328	0.105984	0.103469	0.108122	0.102062	0.106058	0.103688	0.101317	0.103793	0.104414	0.102832	0.104382	-	1.01255	0.261095
L3_L29	0.0515862	0.052623	0.0531129	0.0544884	0.0545113	0.0517204	0.0537903	0.0532668	0.0525104	0.055148	0.0533181	0.0535776	0.0518064	0.0559324	0.0549058	-	0.985147	0.265536
R31_R33	0.0617897	0.0617395	0.0625076	0.0629975	0.0610979	0.0606957	0.0595446	0.0596308	0.0595535	0.0600576	0.0610527	0.0647172	0.0615117	0.0616578	0.0608527	-	1.01397	0.266225
R18_R21	0.0967331	0.0989156	0.0964637	0.0944835	0.0937249	0.0958073	0.100277	0.0981695	0.0964063	0.0981719	0.0965931	0.0940267	0.0954784	0.0961808	0.0988517	-	0.988602	0.283711
L26_L29	0.122826	0.121671	0.122229	0.123931	0.123247	0.120819	0.124674	0.122701	0.12134	0.123866	0.123313	0.127512	0.120599	0.124267	0.124771	-	0.990154	0.208316
L36_L41	0.185	0.186261	0.188688	0.1846	0.188293	0.183558	0.184598	0.18352	0.185986	0.1813	0.185856	0.18866	0.185464	0.184929	0.182485	-	1.0071	0.262207
L3_L9	0.0909545	0.0914657	0.0902365	0.0894326	0.0917391	0.0886677	0.0916553	0.0897936	0.0901943	0.0921748	0.0909565	0.0888722	0.091262	0.0940141	0.0923659	-	0.990814	0.281757
R7_R22	0.102385	0.105363	0.103535	0.102854	0.102306	0.101882	0.104773	0.104616	0.103346	0.104131	0.10349	0.101854	0.103066	0.104419	0.103469	-	0.993917	0.280952
L1_L8	0.0517631	0.0525599	0.051054	0.0520735	0.0537844	0.0519001	0.0539371	0.0537711	0.0550176	0.0534425	0.0539659	0.053118	0.0534836	0.0528823	0.0531662	-	0.972903	0.00303695
R31_R37	0.158979	0.158908	0.161024	0.156143	0.156086	0.155311	0.156748	0.156611	0.157046	0.157761	0.155177	0.15652	0.158325	0.157286	0.155301	-	1.00631	0.262638
L4_L24	0.0717913	0.0693702	0.0708102	0.0749654	0.0681848	0.0723931	0.0739453	0.0708688	0.0712312	0.0694859	0.0726128	0.0741891	0.0755165	0.0723759	0.0727106	-	0.982137	0.257233
L1_L28	0.246479	0.249272	0.244581	0.241795	0.249643	0.246095	0.247245	0.245258	0.241307	0.245843	0.243681	0.243843	0.247521	0.245444	0.244833	-	1.00536	0.310311
L10_M2	0.0448107	0.0461389	0.0447815	0.0440287	0.0458588	0.0458889	0.0472848	0.045771	0.0436862	0.0463648	0.0457525	0.0447821	0.0463246	0.0476513	0.0465129	-	0.983413	0.204849
R9_M2	0.0586531	0.0594826	0.0579381	0.0564542	0.0598768	0.0586812	0.0603861	0.0582974	0.0565144	0.0583155	0.0603131	0.0589323	0.0603175	0.0620173	0.0611142	-	0.982136	0.210157
L18_L21	0.0967331	0.0989156	0.0964637	0.0944835	0.0937249	0.0958073	0.100277	0.0981695	0.0964063	0.0981719	0.0965931	0.0940267	0.0954784	0.0961808	0.0988517	-	0.988602	0.283711
L31_L33	0.0617897	0.0617395	0.0625076	0.0629975	0.0610979	0.0606957	0.0595446	0.0596308	0.0595535	0.0600576	0.0610527	0.0647172	0.0615117	0.0616578	0.0608527	-	1.01397	0.266225
L23_L25	0.0324029	0.0347333	0.0345069	0.0343013	0.0342342	0.0337244	0.0339752	0.0350339	0.0352215	0.0341094	0.0340058	0.0345447	0.0329961	0.0344221	0.0364137	-	0.984334	0.284139
L10_L22	0.071241	0.0721363	0.0708975	0.0707725	0.0685651	0.0696873	0.0723516	0.0719725	0.0703868	0.0711885	0.0709463	0.0715294	0.070144	0.0713731	0.0710058	-	0.990719	0.210597
R26_R29	0.122826	0.121671	0.122229	0.123931	0.123247	0.120819	0.124674	0.122701	0.12134	0.123866	0.123313	0.127512	0.120599	0.124267	0.124771	-	0.990154	0.208316
R3_R9	0.0909545	0.0914657	0.0902365	0.0894326	0.0917391	0.0886677	0.0916553	0.0897936	0.0901943	0.0921748	0.0909565	0.0888722	0.091262	0.0940141	0.0923659	-	0.990814	0.281757
L16_L25	0.126185	0.12882	0.128461	0.127802	0.128803	0.127239	0.128147	0.129767	0.128103	0.127564	0.12961	0.127921	0.129486	0.129537	0.130246	-	0.991884	0.0696717
L31_L37	0.158979	0.158908	0.161024	0.156143	0.156086	0.155311	0.156748	0.156611	0.157046	0.157761	0.155177	0.15652	0.158325	0.157286	0.155301	-	1.00631	0.262638
R1_R28	0.246479	0.249272	0.244581	0.241795	0.249643	0.246095	0.247245	0.245258	0.241307	0.245843	0.243681	0.243843	0.247521	0.245444	0.244833	-	1.00536	0.310311
R4_R24	0.0717913	0.0693702	0.0708102	0.0749654	0.0681848	0.0723931	0.0739453	0.0708688	0.0712312	0.0694859	0.0726128	0.0741891	0.0755165	0.0723759	0.0727106	-	0.982137	0.257233
R15_R18	0.0593541	0.061738	0.060842	0.0617663	0.061147	0.0598183	0.061442	0.0608153	0.0626253	0.0612156	0.0607846	0.0603985	0.0611046	0.0619307	0.060983	-	0.992198	0.285172
R5_R11	0.0757071	0.0748967	0.0717602	0.0763875	0.0726898	0.0741526	0.0761088	0.0748636	0.0761381	0.0750845	0.0746493	0.0762307	0.0737441	0.0746515	0.0759663	-	0.986647	0.165645
R9_R26	0.163446	0.162287	0.161995	0.16072	0.162142	0.160045	0.164157	0.16058	0.160463	0.162059	0.163395	0.164757	0.16188	0.163966	0.163939	-	0.993691	0.205607
R10_M2	0.0448107	0.0461389	0.0447815	0.0440287	0.0458588	0.0458889	0.0472848	0.045771	0.0436862	0.0463648	0.0457525	0.0447821	0.0463246	0.0476513	0.0465129	-	0.983413	0.204849
R23_R25	0.0324029	0.0347333	0.0345069	0.0343013	0.0342342	0.0337244	0.0339752	0.0350339	0.0352215	0.0341094	0.0340058	0.0345447	0.0329961	0.0344221	0.0364137	-	0.984334	0.284139
L16_L18	0.0616779	0.0640666	0.0624908	0.0628844	0.0639911	0.0620316	0.0639367	0.064297	0.0643264	0.0636726	0.0650138	0.0619059	0.0637592	0.0638098	0.0634522	-	0.985266	0.0710153
L30_L32	0.0770146	0.0802236	0.0786455	0.0781446	0.0790813	0.079142	0.0798901	0.0809321	0.0794071	0.0783265	0.0798762	0.0769308	0.080569	0.080431	0.0793849	-	0.989703	0.211365
R10_R22	0.071241	0.0721363	0.0708975	0.0707725	0.0685651	0.0696873	0.0723516	0.0719725	0.0703868	0.0711885	0.0709463	0.0715294	0.070144	0.0713731	0.0710058	-	0.990719	0.210597
L9_L25	0.125539	0.125695	0.125721	0.122384	0.12202	0.124063	0.126058	0.126768	0.124202	0.123703	0.126117	0.123938	0.125157	0.124227	0.12768	-	0.991385	0.202244
L15_L18	0.0593541	0.061738	0.060842	0.0617663	0.061147	0.0598183	0.061442	0.0608153	0.0626253	0.0612156	0.0607846	0.0603985	0.0611046	0.0619307	0.060983	-	0.992198	0.285172
R18_R29	0.013651	0.0133295	0.013294	0.0151819	0.0150996	0.0144064	0.0134172	0.014891	0.0142849	0.0139209	0.014709	0.0151979	0.0161156	0.0152231	0.0159558	-	0.953095	0.156111
L6_L19	0.108612	0.109709	0.109632	0.104687	0.108943	0.111172	0.107025	0.108533	0.107499	0.104657	0.107325	0.107261	0.108718	0.109923	0.10871	-	1.00978	0.285627
L39_M3	0.11547	0.11579	0.119106	0.114783	0.125511	0.113486	0.113133	0.114338	0.115502	0.112774	0.107897	0.116379	0.112496	0.113668	0.111679	-	1.03768	0.0308974
R15_M1	0.0588404	0.0596309	0.0583359	0.0602016	0.0598976	0.0580473	0.0604509	0.0592041	0.0603722	0.0602463	0.0582376	0.0595704	0.0592152	0.0602339	0.0615789	-	0.987611	0.154427
R5_R16	0.0936597	0.0942465	0.0913321	0.0944418	0.0910466	0.0910044	0.0950968	0.0948169	0.0933195	0.0927392	0.0935314	0.0942018	0.0928134	0.0912421	0.093096	-	0.991365	0.288462
L9_L26	0.163446	0.162287	0.161995	0.16072	0.162142	0.160045	0.164157	0.16058	0.160463	0.162059	0.163395	0.164757	0.16188	0.163966	0.163939	-	0.993691	0.205607
L5_L11	0.0757071	0.0748967	0.0717602	0.0763875	0.0726898	0.0741526	0.0761088	0.0748636	0.0761381	0.0750845	0.0746493	0.0762307	0.0737441	0.0746515	0.0759663	-	0.986647	0.165645
R30_R32	0.0770146	0.0802236	0.0786455	0.0781446	0.0790813	0.079142	0.0798901	0.0809321	0.0794071	0.0783265	0.0798762	0.0769308	0.080569	0.080431	0.0793849	-	0.989703	0.211365
L10_L25	0.113399	0.113896	0.113366	0.111482	0.110348	0.112338	0.114033	0.115085	0.112422	0.112149	0.113194	0.11294	0.112243	0.111833	0.114724	-	0.993736	0.301583
L42_L48	0.108504	0.109321	0.110067	0.107381	0.108412	0.111034	0.107893	0.105948	0.106556	0.103479	0.107792	0.110593	0.110565	0.109007	0.106078	-	1.01464	0.157145
R9_R25	0.125539	0.125695	0.125721	0.122384	0.12202	0.124063	0.126058	0.126768	0.124202	0.123703	0.126117	0.123938	0.125157	0.124227	0.12768	-	0.991385	0.202244
R42_R47	0.0661103	0.0675603	0.0678835	0.0652059	0.0657439	0.066642	0.0664296	0.0633288	0.0615894	0.0616998	0.0657559	0.0684275	0.0669933	0.0676928	0.0630024	-	1.02359	0.199979
R6_R19	0.108612	0.109709	0.109632	0.104687	0.108943	0.111172	0.107025	0.108533	0.107499	0.104657	0.107325	0.107261	0.108718	0.109923	0.10871	-	1.00978	0.285627
R5_R29	0.0662367	0.0659148	0.0624761	0.0678351	0.062935	0.0652333	0.0669956	0.0667638	0.0655081	0.0653976	0.0656201	0.0687219	0.0645927	0.0639021	0.0674902	-	0.984797	0.292355
R30_R33	0.106187	0.108502	0.109551	0.107503	0.110282	0.108277	0.107757	0.106537	0.101634	0.104412	0.10602	0.108882	0.107956	0.11136	0.106311	-	1.01518	0.21184
L5_L16	0.0936597	0.0942465	0.0913321	0.0944418	0.0910466	0.0910044	0.0950968	0.0948169	0.0933195	0.0927392	0.0935314	0.0942018	0.0928134	0.0912421	0.093096	-	0.991365	0.288462
R44_M5	0.078746	0.0783474	0.0767258	0.0766768	0.0762802	0.0776843	0.0776363	0.0790302	0.0771504	0.0772201	0.0789911	0.0776468	0.0776814	0.078954	0.0770721	-	0.993311	0.290639
L28_M1	0.192261	0.194109	0.191965	0.18786	0.19073	0.190969	0.191858	0.191055	0.191956	0.190743	0.188955	0.187717	0.190988	0.191015	0.18867	-	1.00519	0.302555
L18_L29	0.013651	0.0133295	0.013294	0.0151819	0.0150996	0.0144064	0.0134172	0.014891	0.0142849	0.0139209	0.014709	0.0151979	0.0161156	0.0152231	0.0159558	-	0.953095	0.156111
L4_L25	0.0768911	0.076727	0.0782962	0.0812698	0.0785724	0.07929	0.0796955	0.0775143	0.0781579	0.0785029	0.0788678	0.0794469	0.081031	0.0797173	0.080866	-	0.989871	0.293412
R20_R29	0.0958499	0.0954537	0.0941722	0.094075	0.0935348	0.0932214	0.0960418	0.0975444	0.0928013	0.0944419	0.0941216	0.0953369	0.0945419	0.0950363	0.0958742	-	0.992661	0.30535
R10_R25	0.113399	0.113896	0.113366	0.111482	0.110348	0.112338	0.114033	0.115085	0.112422	0.112149	0.113194	0.11294	0.112243	0.111833	0.114724	-	0.993736	0.301583
R9_R15	0.0802218	0.0817888	0.0786216	0.0783649	0.079681	0.0781542	0.0811087	0.079473	0.0802212	0.0820529	0.0794087	0.0778241	0.0795672	0.083063	0.0824356	-	0.98634	0.213052
R30_R37	0.194251	0.195533	0.200727	0.193123	0.197112	0.194815	0.19451	0.195074	0.193044	0.194326	0.191575	0.194793	0.195775	0.197342	0.190595	-	1.00933	0.16574
L12_L22	0.0147178	0.0157156	0.0161371	0.0143907	0.0148424	0.0137672	0.0151974	0.0167286	0.0165434	0.0154329	0.0149863	0.0138859	0.01553	0.0158846	0.0147891	-	0.966742	0.285694
R5_R24	0.089202	0.0879008	0.0898916	0.0894745	0.0878742	0.0888662	0.090009	0.0879285	0.0897564	0.0883518	0.0886742	0.088707	0.0908416	0.0901485	0.0904124	-	0.993768	0.288673
L15_M1	0.0588404	0.0596309	0.0583359	0.0602016	0.0598976	0.0580473	0.0604509	0.0592041	0.0603722	0.0602463	0.0582376	0.0595704	0.0592152	0.0602339	0.0615789	-	0.987611	0.154427
L5_L29	0.0662367	0.0659148	0.0624761	0.0678351	0.062935	0.0652333	0.0669956	0.0667638	0.0655081	0.0653976	0.0656201	0.0687219	0.0645927	0.0639021	0.0674902	-	0.984797	0.292355
L12_L21	0.0579239	0.0601736	0.059065	0.0557782	0.0578205	0.0558727	0.0591572	0.060021	0.0593603	0.0583586	0.0585201	0.0563458	0.0599621	0.0578578	0.0600504	-	0.981719	0.1806
L31_L36	0.118926	0.115231	0.11884	0.117916	0.11721	0.116034	0.115989	0.115304	0.117958	0.117709	0.113382	0.11714	0.116564	0.117013	0.11585	-	1.00891	0.196325
R16_R25	0.126185	0.12882	0.128461	0.127802	0.128803	0.127239	0.128147	0.129767	0.128103	0.127564	0.12961	0.127921	0.129486	0.129537	0.130246	-	0.991884	0.0696717
L44_M5	0.078746	0.0783474	0.0767258	0.0766768	0.0762802	0.0776843	0.0776363	0.0790302	0.0771504	0.0772201	0.0789911	0.0776468	0.0776814	0.078954	0.0770721	-	0.993311	0.290639
L42_L47	0.0661103	0.0675603	0.0678835	0.0652059	0.0657439	0.066642	0.0664296	0.0633288	0.0615894	0.0616998	0.0657559	0.0684275	0.0669933	0.0676928	0.0630024	-	1.02359	0.199979
R28_M1	0.192261	0.194109	0.191965	0.18786	0.19073	0.190969	0.191858	0.191055	0.191956	0.190743	0.188955	0.187717	0.190988	0.191015	0.18867	-	1.00519	0.302555
L34_L37	0.118255	0.119738	0.122244	0.113539	0.118569	0.11604	0.119012	0.114736	0.115114	0.116921	0.113481	0.11498	0.118521	0.117478	0.115452	-	1.01614	0.157958
L30_L33	0.106187	0.108502	0.109551	0.107503	0.110282	0.108277	0.107757	0.106537	0.101634	0.104412	0.10602	0.108882	0.107956	0.11136	0.106311	-	1.01518	0.21184
R4_R25	0.0768911	0.076727	0.0782962	0.0812698	0.0785724	0.07929	0.0796955	0.0775143	0.0781579	0.0785029	0.0788678	0.0794469	0.081031	0.0797173	0.080866	-	0.989871	0.293412
L20_L29	0.0958499	0.0954537	0.0941722	0.094075	0.0935348	0.0932214	0.0960418	0.0975444	0.0928013	0.0944419	0.0941216	0.0953369	0.0945419	0.0950363	0.0958742	-	0.992661	0.30535
R30_R39	0.256606	0.259604	0.25789	0.258319	0.260254	0.257826	0.258514	0.259043	0.257157	0.2576	0.255537	0.257522	0.257417	0.258354	0.25346	-	1.00482	0.1594
R42_R48	0.108504	0.109321	0.110067	0.107381	0.108412	0.111034	0.107893	0.105948	0.106556	0.103479	0.107792	0.110593	0.110565	0.109007	0.106078	-	1.01464	0.157145
R12_R22	0.0147178	0.0157156	0.0161371	0.0143907	0.0148424	0.0137672	0.0151974	0.0167286	0.0165434	0.0154329	0.0149863	0.0138859	0.01553	0.0158846	0.0147891	-	0.966742	0.285694
L5_L24	0.089202	0.0879008	0.0898916	0.0894745	0.0878742	0.0888662	0.090009	0.0879285	0.0897564	0.0883518	0.0886742	0.088707	0.0908416	0.0901485	0.0904124	-	0.993768	0.288673
L17_L20	0.0942775	0.0936369	0.0940075	0.0931373	0.0926934	0.0926969	0.0932698	0.0944006	0.0906729	0.0923948	0.0919333	0.0935744	0.0925241	0.094029	0.0928564	-	1.00601	0.302878
L4_L14	0.0850971	0.0866356	0.0818459	0.0848147	0.0862618	0.0858149	0.0874023	0.0867286	0.086307	0.0857025	0.0861273	0.0856147	0.0848168	0.0864231	0.084524	-	0.989735	0.21531
L9_L15	0.0802218	0.0817888	0.0786216	0.0783649	0.079681	0.0781542	0.0811087	0.079473	0.0802212	0.0820529	0.0794087	0.0778241	0.0795672	0.083063	0.0824356	-	0.98634	0.213052
R16_R18	0.0616779	0.0640666	0.0624908	0.0628844	0.0639911	0.0620316	0.0639367	0.064297	0.0643264	0.0636726	0.0650138	0.0619059	0.0637592	0.0638098	0.0634522	-	0.985266	0.0710153
R18_R28	0.176208	0.177381	0.174362	0.170487	0.173963	0.174875	0.176381	0.174185	0.1742	0.174253	0.172247	0.172288	0.17298	0.172388	0.172545	-	1.00605	0.293685
R37_M3	0.0406295	0.0388703	0.0444541	0.0493452	0.0435574	0.0491828	0.0358173	0.0410674	0.0410235	0.0445725	0.0448303	0.0396593	0.0446164	0.0448811	0.0400487	-	1.05987	0.213615
R26_R28	0.087449	0.0902265	0.0904944	0.0871068	0.0919124	0.0916263	0.086777	0.0878885	0.0908842	0.0871305	0.0863115	0.0882048	0.0898539	0.0909133	0.0868532	-	1.01687	0.161331
L13_L27	0.103302	0.103516	0.103902	0.105179	0.103607	0.10495	0.101959	0.102391	0.104564	0.104049	0.103686	0.104376	0.102562	0.103394	0.103985	-	1.00614	0.194173
L30_L37	0.194251	0.195533	0.200727	0.193123	0.197112	0.194815	0.19451	0.195074	0.193044	0.194326	0.191575	0.194793	0.195775	0.197342	0.190595	-	1.00933	0.16574
R3_R6	0.109638	0.112377	0.112215	0.108294	0.111363	0.111187	0.1099	0.11064	0.10922	0.108729	0.110658	0.110212	0.11056	0.111215	0.109242	-	1.0073	0.217988
R31_R36	0.118926	0.115231	0.11884	0.117916	0.11721	0.116034	0.115989	0.115304	0.117958	0.117709	0.113382	0.11714	0.116564	0.117013	0.11585	-	1.00891	0.196325
L27_M1	0.137773	0.139337	0.138926	0.138433	0.136477	0.138299	0.137424	0.137975	0.138326	0.138549	0.137253	0.136016	0.135797	0.138563	0.136817	-	1.00578	0.166463
R12_R21	0.0579239	0.0601736	0.059065	0.0557782	0.0578205	0.0558727	0.0591572	0.060021	0.0593603	0.0583586	0.0585201	0.0563458	0.0599621	0.0578578	0.0600504	-	0.981719	0.1806
R17_R20	0.0942775	0.0936369	0.0940075	0.0931373	0.0926934	0.0926969	0.0932698	0.0944006	0.0906729	0.0923948	0.0919333	0.0935744	0.0925241	0.094029	0.0928564	-	1.00601	0.302878
R5_R14	0.0791215	0.0788146	0.078749	0.0808864	0.0794745	0.0785766	0.0806	0.0783379	0.0802235	0.0805495	0.0791194	0.0794359	0.08041	0.0795105	0.08019	-	0.99312	0.216263
L12_L25	0.0589821	0.0601558	0.0609502	0.0575697	0.0592884	0.0583072	0.0592612	0.0620549	0.0609533	0.0589701	0.0594953	0.0584941	0.0600427	0.0592527	0.0613177	-	0.987103	0.2468
L18_L28	0.176208	0.177381	0.174362	0.170487	0.173963	0.174875	0.176381	0.174185	0.1742	0.174253	0.172247	0.172288	0.17298	0.172388	0.172545	-	1.00605	0.293685
L35_L37	0.0797189	0.0837398	0.0872769	0.0808441	0.0820404	0.0850032	0.0786157	0.0810083	0.077577	0.0820304	0.0831562	0.0774937	0.0853516	0.0842445	0.0799032	-	1.02544	0.192311
R3_R21	0.112282	0.113775	0.113788	0.112146	0.113906	0.109916	0.113537	0.113949	0.113419	0.113765	0.114326	0.112239	0.114066	0.11245	0.114105	-	0.992037	0.149819
L9_L21	0.123787	0.125179	0.12315	0.120232	0.119556	0.121199	0.125271	0.123898	0.121888	0.122524	0.124598	0.121196	0.124423	0.122435	0.12596	-	0.988725	0.181124
R34_R37	0.118255	0.119738	0.122244	0.113539	0.118569	0.11604	0.119012	0.114736	0.115114	0.116921	0.113481	0.11498	0.118521	0.117478	0.115452	-	1.01614	0.157958
R4_R14	0.0850971	0.0866356	0.0818459	0.0848147	0.0862618	0.0858149	0.0874023	0.0867286	0.086307	0.0857025	0.0861273	0.0856147	0.0848168	0.0864231	0.084524	-	0.989735	0.21531
L30_L39	0.256606	0.259604	0.25789	0.258319	0.260254	0.257826	0.258514	0.259043	0.257157	0.2576	0.255537	0.257522	0.257417	0.258354	0.25346	-	1.00482	0.1594
L37_M3	0.0406295	0.0388703	0.0444541	0.0493452	0.0435574	0.0491828	0.0358173	0.0410674	0.0410235	0.0445725	0.0448303	0.0396593	0.0446164	0.0448811	0.0400487	-	1.05987	0.213615
L3_L6	0.109638	0.112377	0.112215	0.108294	0.111363	0.111187	0.1099	0.11064	0.10922	0.108729	0.110658	0.110212	0.11056	0.111215	0.109242	-	1.0073	0.217988
R13_R27	0.103302	0.103516	0.103902	0.105179	0.103607	0.10495	0.101959	0.102391	0.104564	0.104049	0.103686	0.104376	0.102562	0.103394	0.103985	-	1.00614	0.194173
R12_R16	0.0749161	0.0757153	0.0749062	0.0768492	0.0763958	0.07632	0.0759757	0.0759073	0.0749053	0.0757783	0.0779322	0.0763381	0.0765699	0.0768935	0.0766693	-	0.993718	0.293857
R15_R25	0.127671	0.130424	0.130101	0.129622	0.129557	0.128383	0.128757	0.13081	0.129769	0.128768	0.129986	0.129592	0.130375	0.130415	0.131124	-	0.994904	0.196346
L3_L24	0.113491	0.112967	0.112771	0.111937	0.111296	0.111668	0.113191	0.113834	0.112447	0.11113	0.113747	0.113884	0.113171	0.112092	0.113788	-	0.994014	0.185188
L11_R25	0.100199	0.100258	0.100909	0.100515	0.097244	0.0995611	0.101697	0.102445	0.100888	0.101111	0.100584	0.100136	0.0981196	0.100251	0.101792	-	0.990085	0.16212
L15_L24	0.132159	0.133765	0.13224	0.131501	0.131836	0.132096	0.132416	0.133907	0.132078	0.130708	0.132762	0.133235	0.133072	0.132933	0.134082	-	0.995985	0.296666
L26_L28	0.087449	0.0902265	0.0904944	0.0871068	0.0919124	0.0916263	0.086777	0.0878885	0.0908842	0.0871305	0.0863115	0.0882048	0.0898539	0.0909133	0.0868532	-	1.01687	0.161331
R12_R25	0.0589821	0.0601558	0.0609502	0.0575697	0.0592884	0.0583072	0.0592612	0.0620549	0.0609533	0.0589701	0.0594953	0.0584941	0.0600427	0.0592527	0.0613177	-	0.987103	0.2468
L10_L15	0.0693945	0.0710039	0.0694238	0.0701913	0.0689881	0.0679942	0.0708871	0.0694443	0.0700782	0.071032	0.068889	0.0717425	0.0682474	0.0711873	0.0720206	-	0.987318	0.183565
L5_L14	0.0791215	0.0788146	0.078749	0.0808864	0.0794745	0.0785766	0.0806	0.0783379	0.0802235	0.0805495	0.0791194	0.0794359	0.08041	0.0795105	0.08019	-	0.99312	0.216263
R27_M1	0.137773	0.139337	0.138926	0.138433	0.136477	0.138299	0.137424	0.137975	0.138326	0.138549	0.137253	0.136016	0.135797	0.138563	0.136817	-	1.00578	0.166463
L37_R37	0.0785128	0.0755345	0.0874337	0.0933257	0.0838434	0.0922471	0.0682428	0.0793421	0.0794007	0.0847617	0.0843563	0.0767147	0.0851241	0.0865678	0.0765155	-	1.06285	0.159722
L4_L21	0.0821695	0.0821029	0.0842016	0.0844632	0.0862067	0.0839315	0.0852022	0.085064	0.0840126	0.0842463	0.0849477	0.0840854	0.0859764	0.0859952	0.0856493	-	0.986192	0.071304
R11_R22	0.0528434	0.0536738	0.0535908	0.0547293	0.0509265	0.0521993	0.0549001	0.0547414	0.0540335	0.0556996	0.053215	0.0520817	0.0516981	0.0557036	0.053504	-	0.982222	0.218334
R35_R37	0.0797189	0.0837398	0.0872769	0.0808441	0.0820404	0.0850032	0.0786157	0.0810083	0.077577	0.0820304	0.0831562	0.0774937	0.0853516	0.0842445	0.0799032	-	1.02544	0.192311
L12_R25	0.0628267	0.0635038	0.0646442	0.0616175	0.0632178	0.0621534	0.0631108	0.0655254	0.06483	0.0625609	0.0635099	0.0631767	0.0634634	0.0627946	0.0648764	-	0.98797	0.190777
R9_R21	0.123787	0.125179	0.12315	0.120232	0.119556	0.121199	0.125271	0.123898	0.121888	0.122524	0.124598	0.121196	0.124423	0.122435	0.12596	-	0.988725	0.181124
L28_M2	0.178512	0.178691	0.176639	0.173771	0.176347	0.177095	0.176089	0.176087	0.177859	0.17734	0.174643	0.17374	0.175906	0.174505	0.174674	-	1.00679	0.167004
L12_L16	0.0749161	0.0757153	0.0749062	0.0768492	0.0763958	0.07632	0.0759757	0.0759073	0.0749053	0.0757783	0.0779322	0.0763381	0.0765699	0.0768935	0.0766693	-	0.993718	0.293857
L38_L41	0.110734	0.10818	0.107281	0.111494	0.109097	0.11271	0.110863	0.108962	0.11112	0.109496	0.113371	0.113605	0.110568	0.11138	0.112038	-	0.987858	0.173636
L3_L21	0.112282	0.113775	0.113788	0.112146	0.113906	0.109916	0.113537	0.113949	0.113419	0.113765	0.114326	0.112239	0.114066	0.11245	0.114105	-	0.992037	0.149819
R15_R24	0.132159	0.133765	0.13224	0.131501	0.131836	0.132096	0.132416	0.133907	0.132078	0.130708	0.132762	0.133235	0.133072	0.132933	0.134082	-	0.995985	0.296666
L8_R8	0.00270052	0.0032435	0.00323341	0.00365254	0.00288676	0.00300998	0.00267204	0.00234886	0.00268401	0.0030389	0.00286829	0.0029753	0.00306463	0.00284982	0.00336562	-	1.08592	0.150543
L2_L24	0.131487	0.132717	0.131984	0.131248	0.132856	0.132697	0.133747	0.134463	0.131323	0.131458	0.133578	0.133035	0.131412	0.132775	0.13346	-	0.995176	0.246899
L30_L36	0.13573	0.1329	0.137924	0.136338	0.138944	0.136793	0.135781	0.134592	0.136338	0.135992	0.129367	0.136938	0.134204	0.137459	0.132927	-	1.01182	0.219422
L15_L25	0.127671	0.130424	0.130101	0.129622	0.129557	0.128383	0.128757	0.13081	0.129769	0.128768	0.129986	0.129592	0.130375	0.130415	0.131124	-	0.994904	0.196346
R3_R24	0.113491	0.112967	0.112771	0.111937	0.111296	0.111668	0.113191	0.113834	0.112447	0.11113	0.113747	0.113884	0.113171	0.112092	0.113788	-	0.994014	0.185188
R29_M2	0.0485915	0.0472386	0.0468566	0.0472765	0.04852	0.0471658	0.0486934	0.0480033	0.0465468	0.0478987	0.0469252	0.0481773	0.048273	0.0498234	0.0487878	-	0.989251	0.294024
R10_R15	0.0693945	0.0710039	0.0694238	0.0701913	0.0689881	0.0679942	0.0708871	0.0694443	0.0700782	0.071032	0.068889	0.0717425	0.0682474	0.0711873	0.0720206	-	0.987318	0.183565
L11_L22	0.0528434	0.0536738	0.0535908	0.0547293	0.0509265	0.0521993	0.0549001	0.0547414	0.0540335	0.0556996	0.053215	0.0520817	0.0516981	0.0557036	0.053504	-	0.982222	0.218334
R22_R29	0.0641199	0.0639049	0.0632122	0.0644024	0.0612451	0.0616785	0.0641216	0.0655823	0.0634065	0.0645323	0.0624479	0.062947	0.0633222	0.065061	0.0640204	-	0.986799	0.18576
L12_R21	0.0596651	0.0616155	0.0604373	0.0584084	0.0585428	0.0576445	0.0607874	0.060713	0.0608377	0.0596914	0.0600741	0.0589449	0.061378	0.0587817	0.0615248	-	0.984776	0.170895
L13_R25	0.0392485	0.0395184	0.039583	0.0409596	0.038927	0.0381002	0.0396654	0.0406725	0.0401384	0.0401032	0.0398095	0.0417974	0.0380865	0.0403957	0.0411455	-	0.979799	0.147922
R11_R24	0.101815	0.101523	0.100117	0.099508	0.0976627	0.10114	0.103199	0.103036	0.100919	0.100881	0.101082	0.100436	0.0990826	0.100873	0.102855	-	0.989352	0.181164
L8_L16	0.0930359	0.0931651	0.090212	0.08895	0.0921673	0.091085	0.0930332	0.0923692	0.092242	0.0943009	0.0930074	0.0897237	0.0907975	0.0936791	0.0941761	-	0.987513	0.188526
R2_R24	0.131487	0.132717	0.131984	0.131248	0.132856	0.132697	0.133747	0.134463	0.131323	0.131458	0.133578	0.133035	0.131412	0.132775	0.13346	-	0.995176	0.246899
L5_L26	0.0750142	0.0728896	0.0791225	0.076135	0.0770338	0.07367	0.0777642	0.0766012	0.0770123	0.0760428	0.0763876	0.0790466	0.0760277	0.0775527	0.0747922	-	0.984911	0.221723
R28_M2	0.178512	0.178691	0.176639	0.173771	0.176347	0.177095	0.176089	0.176087	0.177859	0.17734	0.174643	0.17374	0.175906	0.174505	0.174674	-	1.00679	0.167004
R38_R41	0.110734	0.10818	0.107281	0.111494	0.109097	0.11271	0.110863	0.108962	0.11112	0.109496	0.113371	0.113605	0.110568	0.11138	0.112038	-	0.987858	0.173636
L11_R21	0.0972656	0.098586	0.0968446	0.0974767	0.0928848	0.0954365	0.0996617	0.0978856	0.0971738	0.0984443	0.0975858	0.0962269	0.0962727	0.096872	0.0988007	-	0.987278	0.150724
R4_R17	0.0881574	0.090324	0.0868981	0.084021	0.0886487	0.0871553	0.0870473	0.0893195	0.0866156	0.0854357	0.0857659	0.0865927	0.0850637	0.087443	0.0846096	-	1.01274	0.247502
R30_R36	0.13573	0.1329	0.137924	0.136338	0.138944	0.136793	0.135781	0.134592	0.136338	0.135992	0.129367	0.136938	0.134204	0.137459	0.132927	-	1.01182	0.219422
L29_M2	0.0485915	0.0472386	0.0468566	0.0472765	0.04852	0.0471658	0.0486934	0.0480033	0.0465468	0.0478987	0.0469252	0.0481773	0.048273	0.0498234	0.0487878	-	0.989251	0.294024
R32_R33	0.078747	0.079548	0.0816172	0.0807445	0.0795503	0.080648	0.0779018	0.0782088	0.0768717	0.0760776	0.0776507	0.0829037	0.0801914	0.0803922	0.0788647	-	1.01723	0.167493
L7_L21	0.146375	0.150118	0.146835	0.144586	0.145876	0.145294	0.149474	0.148405	0.146373	0.147312	0.147997	0.145071	0.14785	0.146798	0.149347	-	0.992473	0.219841
L22_L29	0.0641199	0.0639049	0.0632122	0.0644024	0.0612451	0.0616785	0.0641216	0.0655823	0.0634065	0.0645323	0.0624479	0.062947	0.0633222	0.065061	0.0640204	-	0.986799	0.18576
L21_L23	0.0299614	0.0336241	0.0311303	0.031839	0.0309851	0.0300024	0.0325159	0.0313094	0.0324662	0.0322777	0.0315658	0.0312758	0.0317783	0.0315156	0.0340348	-	0.974281	0.173936
L34_M3	0.144037	0.143737	0.143406	0.146526	0.143272	0.149095	0.143025	0.140133	0.141471	0.146489	0.14453	0.139485	0.14764	0.145134	0.142076	-	1.01173	0.248366
R13_R19	0.0852905	0.0845045	0.0851613	0.08278	0.0839028	0.0852751	0.0844859	0.0844732	0.084652	0.0833947	0.0831583	0.0823685	0.0847119	0.0825904	0.0840442	-	1.00861	0.170956
L17_L18	0.0348451	0.0354555	0.034825	0.0346991	0.0353746	0.033336	0.0343542	0.0346567	0.0346917	0.0337826	0.0343174	0.0351105	0.0335614	0.0351108	0.0327134	-	1.01461	0.242425
R5_R26	0.0750142	0.0728896	0.0791225	0.076135	0.0770338	0.07367	0.0777642	0.0766012	0.0770123	0.0760428	0.0763876	0.0790466	0.0760277	0.0775527	0.0747922	-	0.984911	0.221723
L4_L17	0.0881574	0.090324	0.0868981	0.084021	0.0886487	0.0871553	0.0870473	0.0893195	0.0866156	0.0854357	0.0857659	0.0865927	0.0850637	0.087443	0.0846096	-	1.01274	0.247502
L11_L24	0.101815	0.101523	0.100117	0.099508	0.0976627	0.10114	0.103199	0.103036	0.100919	0.100881	0.101082	0.100436	0.0990826	0.100873	0.102855	-	0.989352	0.181164
R8_R16	0.0930359	0.0931651	0.090212	0.08895	0.0921673	0.091085	0.0930332	0.0923692	0.092242	0.0943009	0.0930074	0.0897237	0.0907975	0.0936791	0.0941761	-	0.987513	0.188526
L5_L28	0.131512	0.132684	0.135085	0.127937	0.13621	0.13229	0.131611	0.130016	0.132099	0.132525	0.13007	0.128032	0.133386	0.132008	0.130361	-	1.01141	0.222239
R39_M3	0.11547	0.11579	0.119106	0.114783	0.125511	0.113486	0.113133	0.114338	0.115502	0.112774	0.107897	0.116379	0.112496	0.113668	0.111679	-	1.03768	0.0308974
L2_L22	0.0842568	0.085653	0.0861769	0.086524	0.0850495	0.0839548	0.0869076	0.0869003	0.0857511	0.0860586	0.086176	0.0850007	0.085915	0.0860046	0.0845518	-	0.992444	0.186074
L33_L41	0.163367	0.16298	0.160543	0.163483	0.163552	0.165415	0.164323	0.163136	0.164133	0.16276	0.165914	0.166079	0.164383	0.163517	0.162837	-	0.994535	0.234588
R7_R21	0.146375	0.150118	0.146835	0.144586	0.145876	0.145294	0.149474	0.148405	0.146373	0.147312	0.147997	0.145071	0.14785	0.146798	0.149347	-	0.992473	0.219841
R4_R21	0.0821695	0.0821029	0.0842016	0.0844632	0.0862067	0.0839315	0.0852022	0.085064	0.0840126	0.0842463	0.0849477	0.0840854	0.0859764	0.0859952	0.0856493	-	0.986192	0.071304
L10_L21	0.111842	0.113607	0.111043	0.109378	0.108095	0.109668	0.113489	0.112621	0.110403	0.111405	0.111828	0.109829	0.111818	0.11024	0.113087	-	0.990774	0.240288
R34_M3	0.144037	0.143737	0.143406	0.146526	0.143272	0.149095	0.143025	0.140133	0.141471	0.146489	0.14453	0.139485	0.14764	0.145134	0.142076	-	1.01173	0.248366
R17_R18	0.0348451	0.0354555	0.034825	0.0346991	0.0353746	0.033336	0.0343542	0.0346567	0.0346917	0.0337826	0.0343174	0.0351105	0.0335614	0.0351108	0.0327134	-	1.01461	0.242425
L32_L33	0.078747	0.079548	0.0816172	0.0807445	0.0795503	0.080648	0.0779018	0.0782088	0.0768717	0.0760776	0.0776507	0.0829037	0.0801914	0.0803922	0.0788647	-	1.01723	0.167493
L7_L25	0.147372	0.149999	0.148602	0.14629	0.147414	0.147678	0.149566	0.150337	0.147946	0.147838	0.148878	0.147145	0.147944	0.148069	0.150584	-	0.994565	0.235625
R21_R23	0.0299614	0.0336241	0.0311303	0.031839	0.0309851	0.0300024	0.0325159	0.0313094	0.0324662	0.0322777	0.0315658	0.0312758	0.0317783	0.0315156	0.0340348	-	0.974281	0.173936
L13_L19	0.0852905	0.0845045	0.0851613	0.08278	0.0839028	0.0852751	0.0844859	0.0844732	0.084652	0.0833947	0.0831583	0.0823685	0.0847119	0.0825904	0.0840442	-	1.00861	0.170956
R9_R18	0.0535986	0.0532974	0.0526623	0.0516942	0.0530654	0.053314	0.0531266	0.0526172	0.0526773	0.0525333	0.0543268	0.0523527	0.0557865	0.0541375	0.0556217	-	0.986068	0.232567
R5_R28	0.131512	0.132684	0.135085	0.127937	0.13621	0.13229	0.131611	0.130016	0.132099	0.132525	0.13007	0.128032	0.133386	0.132008	0.130361	-	1.01141	0.222239
R15_R19	0.0510319	0.0519196	0.0524987	0.0522403	0.0500624	0.0490842	0.0515745	0.0515866	0.0529733	0.053439	0.0520275	0.0506655	0.0509102	0.0521997	0.0513242	-	0.986191	0.238371
R33_R41	0.163367	0.16298	0.160543	0.163483	0.163552	0.165415	0.164323	0.163136	0.164133	0.16276	0.165914	0.166079	0.164383	0.163517	0.162837	-	0.994535	0.234588
R15_R21	0.127533	0.131126	0.129282	0.128556	0.129102	0.126553	0.129375	0.129997	0.129103	0.129039	0.12964	0.128281	0.130849	0.129415	0.13032	-	0.993319	0.174424
R10_R21	0.111842	0.113607	0.111043	0.109378	0.108095	0.109668	0.113489	0.112621	0.110403	0.111405	0.111828	0.109829	0.111818	0.11024	0.113087	-	0.990774	0.240288
R2_R22	0.0842568	0.085653	0.0861769	0.086524	0.0850495	0.0839548	0.0869076	0.0869003	0.0857511	0.0860586	0.086176	0.0850007	0.085915	0.0860046	0.0845518	-	0.992444	0.186074
L36_L40	0.172296	0.176078	0.176938	0.172614	0.177647	0.171351	0.172235	0.172867	0.17115	0.170482	0.174654	0.175372	0.173629	0.174331	0.170136	-	1.00999	0.167675
L11_L26	0.128455	0.127326	0.128705	0.129714	0.12962	0.127457	0.130459	0.127617	0.128402	0.130475	0.129147	0.13135	0.126657	0.131773	0.130111	-	0.992217	0.222467
R7_R25	0.147372	0.149999	0.148602	0.14629	0.147414	0.147678	0.149566	0.150337	0.147946	0.147838	0.148878	0.147145	0.147944	0.148069	0.150584	-	0.994565	0.235625
L9_L18	0.0535986	0.0532974	0.0526623	0.0516942	0.0530654	0.053314	0.0531266	0.0526172	0.0526773	0.0525333	0.0543268	0.0523527	0.0557865	0.0541375	0.0556217	-	0.986068	0.232567
R24_R29	0.112225	0.110744	0.108925	0.108492	0.107459	0.110244	0.11204	0.112925	0.109299	0.109028	0.109728	0.110502	0.110228	0.110112	0.112781	-	0.990461	0.225228
L15_L19	0.0510319	0.0519196	0.0524987	0.0522403	0.0500624	0.0490842	0.0515745	0.0515866	0.0529733	0.053439	0.0520275	0.0506655	0.0509102	0.0521997	0.0513242	-	0.986191	0.238371
R7_R8	0.0389158	0.0381439	0.0373032	0.0370347	0.0393105	0.0393384	0.0398782	0.038875	0.0379042	0.0383881	0.0383244	0.0388681	0.038534	0.0390778	0.0404046	-	0.985198	0.235941
R6_R15	0.140166	0.143828	0.143299	0.140184	0.144018	0.142713	0.14044	0.141426	0.141248	0.139974	0.141752	0.141448	0.142382	0.143234	0.141463	-	1.00624	0.228553
L15_L21	0.127533	0.131126	0.129282	0.128556	0.129102	0.126553	0.129375	0.129997	0.129103	0.129039	0.12964	0.128281	0.130849	0.129415	0.13032	-	0.993319	0.174424
L42_R42	0.0278703	0.0271645	0.030354	0.0291968	0.0309071	0.0238746	0.0277692	0.030487	0.0319457	0.0335138	0.034197	0.0294673	0.0260607	0.0281947	0.0284935	-	0.94048	0.227604
R11_R26	0.128455	0.127326	0.128705	0.129714	0.12962	0.127457	0.130459	0.127617	0.128402	0.130475	0.129147	0.13135	0.126657	0.131773	0.130111	-	0.992217	0.222467
R36_R40	0.172296	0.176078	0.176938	0.172614	0.177647	0.171351	0.172235	0.172867	0.17115	0.170482	0.174654	0.175372	0.173629	0.174331	0.170136	-	1.00999	0.167675
L24_L29	0.112225	0.110744	0.108925	0.108492	0.107459	0.110244	0.11204	0.112925	0.109299	0.109028	0.109728	0.110502	0.110228	0.110112	0.112781	-	0.990461	0.225228
L2_L27	0.150297	0.152044	0.15176	0.152518	0.15251	0.152975	0.151304	0.150553	0.150713	0.15232	0.150634	0.150188	0.148513	0.151947	0.150004	-	1.00883	0.032798
L45_M6	0.109528	0.106914	0.107614	0.109301	0.106279	0.110384	0.111439	0.110885	0.111207	0.107286	0.110103	0.111367	0.10769	0.113099	0.108843	-	0.982975	0.0713658
L7_L8	0.0389158	0.0381439	0.0373032	0.0370347	0.0393105	0.0393384	0.0398782	0.038875	0.0379042	0.0383881	0.0383244	0.0388681	0.038534	0.0390778	0.0404046	-	0.985198	0.235941
L6_L15	0.140166	0.143828	0.143299	0.140184	0.144018	0.142713	0.14044	0.141426	0.141248	0.139974	0.141752	0.141448	0.142382	0.143234	0.141463	-	1.00624	0.228553
R11_R20	0.0901924	0.0906804	0.0892358	0.0889492	0.0875464	0.0880884	0.0914111	0.0918697	0.0889328	0.0902007	0.089692	0.0891668	0.0879904	0.0903157	0.0897598	-	0.99098	0.222663
L21_R24	0.0237178	0.0238441	0.0247085	0.0263428	0.025441	0.025228	0.0233587	0.0224458	0.023962	0.025432	0.0239865	0.0265153	0.0208671	0.022164	0.0249078	-	1.04814	0.174573
L37_L40	0.113535	0.114921	0.111403	0.114762	0.117406	0.113292	0.114119	0.112628	0.114369	0.111446	0.112653	0.115566	0.112192	0.112292	0.113015	-	1.00952	0.22544
L43_L46	0.0507042	0.0500039	0.0499841	0.0525016	0.0484432	0.0488798	0.0516859	0.05131	0.0533429	0.052709	0.0504046	0.051542	0.0502327	0.0481436	0.0503685	-	0.980502	0.228722
L11_L20	0.0901924	0.0906804	0.0892358	0.0889492	0.0875464	0.0880884	0.0914111	0.0918697	0.0889328	0.0902007	0.089692	0.0891668	0.0879904	0.0903157	0.0897598	-	0.99098	0.222663
L1_L7	0.0238657	0.0243542	0.024477	0.0251524	0.0256823	0.023754	0.0245975	0.0247082	0.0267906	0.0258601	0.0258482	0.0248763	0.0262177	0.0250783	0.0243779	-	0.967478	0.0725286
R37_R40	0.113535	0.114921	0.111403	0.114762	0.117406	0.113292	0.114119	0.112628	0.114369	0.111446	0.112653	0.115566	0.112192	0.112292	0.113015	-	1.00952	0.22544
R43_R46	0.0507042	0.0500039	0.0499841	0.0525016	0.0484432	0.0488798	0.0516859	0.05131	0.0533429	0.052709	0.0504046	0.051542	0.0502327	0.0481436	0.0503685	-	0.980502	0.228722
L43_M5	0.09671	0.0967802	0.0953857	0.0953378	0.095013	0.092718	0.0979527	0.0978995	0.0974998	0.0972682	0.0974979	0.0973341	0.0971874	0.094845	0.0951479	-	0.983137	0.0311073
L33_L34	0.00582641	0.00770751	0.00977251	0.00882157	0.00809699	0.00861192	0.00738814	0.00614161	0.00508753	0.00656619	0.00586093	0.00900987	0.00569149	0.0073668	0.00821053	-	1.19458	0.0750087
R45_M6	0.109528	0.106914	0.107614	0.109301	0.106279	0.110384	0.111439	0.110885	0.111207	0.107286	0.110103	0.111367	0.10769	0.113099	0.108843	-	0.982975	0.0713658
L2_L28	0.205552	0.207438	0.205208	0.203297	0.207928	0.205951	0.206376	0.203946	0.204754	0.205751	0.202971	0.203856	0.20315	0.205858	0.202233	-	1.0077	0.0734557
L14_L22	0.0147772	0.0145171	0.0136302	0.0126645	0.0152693	0.0149146	0.016171	0.0145439	0.014547	0.0148269	0.014547	0.0143269	0.0154669	0.0152729	0.014614	-	0.957881	0.14226
R1_R7	0.0238657	0.0243542	0.024477	0.0251524	0.0256823	0.023754	0.0245975	0.0247082	0.0267906	0.0258601	0.0258482	0.0248763	0.0262177	0.0250783	0.0243779	-	0.967478	0.0725286
R14_R22	0.0147772	0.0145171	0.0136302	0.0126645	0.0152693	0.0149146	0.016171	0.0145439	0.014547	0.0148269	0.014547	0.0143269	0.0154669	0.0152729	0.014614	-	0.957881	0.14226
R33_R34	0.00582641	0.00770751	0.00977251	0.00882157	0.00809699	0.00861192	0.00738814	0.00614161	0.00508753	0.00656619	0.00586093	0.00900987	0.00569149	0.0073668	0.00821053	-	1.19458	0.0750087
R30_R38	0.16175	0.164727	0.164107	0.161266	0.164789	0.164042	0.1616	0.16439	0.158341	0.161173	0.159606	0.160705	0.1626	0.164778	0.160197	-	1.01213	0.0756289
R2_R28	0.205552	0.207438	0.205208	0.203297	0.207928	0.205951	0.206376	0.203946	0.204754	0.205751	0.202971	0.203856	0.20315	0.205858	0.202233	-	1.0077	0.0734557
L48_M6	0.113118	0.112317	0.112613	0.11406	0.1115	0.11436	0.114915	0.114413	0.114699	0.112321	0.115239	0.116268	0.112767	0.118522	0.115555	-	0.982848	0.034939
R2_R27	0.150297	0.152044	0.15176	0.152518	0.15251	0.152975	0.151304	0.150553	0.150713	0.15232	0.150634	0.150188	0.148513	0.151947	0.150004	-	1.00883	0.032798
L43_L48	0.0704366	0.0699837	0.0699472	0.07146	0.0702671	0.0723815	0.071285	0.0711005	0.0716589	0.0694208	0.0734423	0.0742089	0.072124	0.0718848	0.0733048	-	0.981932	0.0769132
L34_L35	0.0907675	0.0895502	0.0915625	0.0881656	0.0908692	0.08509	0.0887437	0.0839338	0.0897916	0.0910103	0.0817269	0.0858016	0.08927	0.087022	0.0858308	-	1.02666	0.138133
L2_L21	0.123982	0.126969	0.125609	0.12577	0.125678	0.123913	0.127706	0.126941	0.12512	0.125828	0.12741	0.125517	0.126618	0.125698	0.126167	-	0.991975	0.0787964
L23_L27	0.101022	0.101719	0.101929	0.102128	0.102379	0.103687	0.100081	0.101151	0.101767	0.101872	0.102224	0.101291	0.101017	0.101978	0.102152	-	1.00631	0.139055
L13_R21	0.0363917	0.0379053	0.0357284	0.0378608	0.0347979	0.0338314	0.0377256	0.036188	0.0365112	0.0375414	0.0366051	0.0377834	0.0363565	0.0367067	0.0381123	-	0.973744	0.136787
R34_R35	0.0907675	0.0895502	0.0915625	0.0881656	0.0908692	0.08509	0.0887437	0.0839338	0.0897916	0.0910103	0.0817269	0.0858016	0.08927	0.087022	0.0858308	-	1.02666	0.138133
R43_M5	0.09671	0.0967802	0.0953857	0.0953378	0.095013	0.092718	0.0979527	0.0978995	0.0974998	0.0972682	0.0974979	0.0973341	0.0971874	0.094845	0.0951479	-	0.983137	0.0311073
L30_L38	0.16175	0.164727	0.164107	0.161266	0.164789	0.164042	0.1616	0.16439	0.158341	0.161173	0.159606	0.160705	0.1626	0.164778	0.160197	-	1.01213	0.0756289
L16_M2	0.0612796	0.0630508	0.0624981	0.0628011	0.0636525	0.0619747	0.0629118	0.0626402	0.0630587	0.0624788	0.0635389	0.0621857	0.0644512	0.0635975	0.0638342	-	0.989781	0.134972
L19_L27	0.11357	0.113104	0.113185	0.111821	0.111054	0.113418	0.111976	0.112959	0.111987	0.111913	0.110943	0.111242	0.11036	0.112857	0.111772	-	1.00817	0.0798396
R23_R27	0.101022	0.101719	0.101929	0.102128	0.102379	0.103687	0.100081	0.101151	0.101767	0.101872	0.102224	0.101291	0.101017	0.101978	0.102152	-	1.00631	0.139055
L12_R22	0.030265	0.0293914	0.0298965	0.0291872	0.0310544	0.0303107	0.0314971	0.0297047	0.0312444	0.0299863	0.0305339	0.0307386	0.0305157	0.0306745	0.0307696	-	0.980023	0.0776372
R43_R48	0.0704366	0.0699837	0.0699472	0.07146	0.0702671	0.0723815	0.071285	0.0711005	0.0716589	0.0694208	0.0734423	0.0742089	0.072124	0.0718848	0.0733048	-	0.981932	0.0769132
L9_L10	0.0149088	0.0149057	0.0144849	0.0128678	0.014943	0.0146475	0.0146137	0.0145993	0.0147098	0.0156932	0.0155168	0.0158714	0.0165197	0.016117	0.0153455	-	0.936325	0.0246712
L27_R27	0.179197	0.181024	0.180927	0.184966	0.181448	0.185958	0.176857	0.177771	0.182218	0.181144	0.181232	0.18103	0.180419	0.181651	0.181466	-	1.01015	0.133903
R2_R21	0.123982	0.126969	0.125609	0.12577	0.125678	0.123913	0.127706	0.126941	0.12512	0.125828	0.12741	0.125517	0.126618	0.125698	0.126167	-	0.991975	0.0787964
R16_M2	0.0612796	0.0630508	0.0624981	0.0628011	0.0636525	0.0619747	0.0629118	0.0626402	0.0630587	0.0624788	0.0635389	0.0621857	0.0644512	0.0635975	0.0638342	-	0.989781	0.134972
R16_R17	0.040014	0.041571	0.0405273	0.0406272	0.0413214	0.0386907	0.0416709	0.041877	0.0420977	0.041598	0.0426137	0.0401889	0.0419032	0.0403695	0.0416884	-	0.973583	0.0357594
R19_R27	0.11357	0.113104	0.113185	0.111821	0.111054	0.113418	0.111976	0.112959	0.111987	0.111913	0.110943	0.111242	0.11036	0.112857	0.111772	-	1.00817	0.0798396
L8_L9	0.0159228	0.0159762	0.015565	0.0151033	0.0165865	0.0158858	0.0153635	0.0148403	0.0156779	0.0152247	0.0144573	0.0160262	0.0144952	0.0153333	0.0153785	-	1.04213	0.0329012
R48_M6	0.113118	0.112317	0.112613	0.11406	0.1115	0.11436	0.114915	0.114413	0.114699	0.112321	0.115239	0.116268	0.112767	0.118522	0.115555	-	0.982848	0.034939
L19_L28	0.173941	0.174016	0.172388	0.168031	0.172485	0.172908	0.172055	0.171028	0.171908	0.17034	0.168671	0.169633	0.172117	0.170919	0.170268	-	1.00892	0.102651
R37_R39	0.108731	0.110216	0.10753	0.112346	0.113314	0.109515	0.10914	0.10772	0.110503	0.10787	0.106377	0.110318	0.106942	0.106944	0.106797	-	1.02043	0.039096
L34_L36	0.0950885	0.0925038	0.0939611	0.0900195	0.0936807	0.0900834	0.0908379	0.087787	0.0927672	0.0917846	0.0870607	0.0886	0.092539	0.0925589	0.0895514	-	1.02399	0.0800898
L32_R32	0.0449755	0.0434323	0.0402117	0.0477544	0.0427774	0.0433697	0.0479672	0.0468803	0.0507702	0.0491797	0.0532476	0.0440637	0.0480026	0.0419251	0.0456557	-	0.920712	0.0382266
R19_R28	0.173941	0.174016	0.172388	0.168031	0.172485	0.172908	0.172055	0.171028	0.171908	0.17034	0.168671	0.169633	0.172117	0.170919	0.170268	-	1.00892	0.102651
R25_R29	0.108136	0.107556	0.107062	0.106642	0.105242	0.106519	0.108215	0.110046	0.107058	0.107224	0.106755	0.106997	0.107311	0.107817	0.109958	-	0.99007	0.103301
M6_M7	0.10263	0.0993287	0.100449	0.102976	0.100128	0.101003	0.103425	0.103127	0.103861	0.0998126	0.102156	0.1045	0.101175	0.106681	0.100001	-	0.983813	0.130689
R34_R36	0.0950885	0.0925038	0.0939611	0.0900195	0.0936807	0.0900834	0.0908379	0.087787	0.0927672	0.0917846	0.0870607	0.0886	0.092539	0.0925589	0.0895514	-	1.02399	0.0800898
L22_L28	0.145376	0.145953	0.144014	0.14141	0.145729	0.145811	0.143258	0.143627	0.144594	0.143318	0.142942	0.142921	0.145372	0.142841	0.143625	-	1.00769	0.126329
L1_L9	0.0509724	0.0528993	0.0505423	0.051931	0.0550196	0.0513608	0.0529539	0.0528285	0.0533942	0.0531809	0.0534459	0.0526247	0.0538628	0.0527627	0.0529599	-	0.981328	0.100038
L34_L39	0.183473	0.186967	0.187218	0.187517	0.188796	0.18754	0.185395	0.182933	0.181093	0.184754	0.18296	0.186476	0.185076	0.184894	0.182371	-	1.01589	0.00758284
L25_L29	0.108136	0.107556	0.107062	0.106642	0.105242	0.106519	0.108215	0.110046	0.107058	0.107224	0.106755	0.106997	0.107311	0.107817	0.109958	-	0.99007	0.103301
L43_L45	0.0560533	0.0570082	0.0559225	0.0557242	0.0559127	0.0565426	0.0573858	0.0577891	0.0587283	0.0561727	0.0579129	0.0575483	0.0573171	0.0544747	0.0567602	-	0.98377	0.103947
L16_L24	0.130829	0.13245	0.130816	0.129888	0.131409	0.131105	0.132029	0.133128	0.130574	0.129788	0.13251	0.131744	0.132305	0.13234	0.133488	-	0.993132	0.127236
L16_L17	0.040014	0.041571	0.0405273	0.0406272	0.0413214	0.0386907	0.0416709	0.041877	0.0420977	0.041598	0.0426137	0.0401889	0.0419032	0.0403695	0.0416884	-	0.973583	0.0357594
R35_R41	0.186722	0.188752	0.190402	0.187681	0.191795	0.18952	0.187554	0.186111	0.187806	0.184477	0.187929	0.189244	0.189582	0.188102	0.186196	-	1.00907	0.0804232
R22_R28	0.145376	0.145953	0.144014	0.14141	0.145729	0.145811	0.143258	0.143627	0.144594	0.143318	0.142942	0.142921	0.145372	0.142841	0.143625	-	1.00769	0.126329
L46_M6	0.107529	0.103932	0.105469	0.109076	0.1025	0.105981	0.108895	0.107937	0.109601	0.107488	0.106126	0.108111	0.104388	0.110063	0.105571	-	0.983009	0.12152
R11_R25	0.096391	0.0967947	0.0968034	0.0963985	0.0933579	0.095896	0.0980065	0.0987815	0.0971417	0.097282	0.0967408	0.0957936	0.0948179	0.0969652	0.0983755	-	0.988051	0.106383
L37_L39	0.108731	0.110216	0.10753	0.112346	0.113314	0.109515	0.10914	0.10772	0.110503	0.10787	0.106377	0.110318	0.106942	0.106944	0.106797	-	1.02043	0.039096
L26_R26	0.172979	0.174268	0.173109	0.175759	0.176286	0.176126	0.171322	0.165947	0.168904	0.17438	0.172351	0.172634	0.171811	0.173383	0.173992	-	1.01817	0.0233193
R8_R9	0.0159228	0.0159762	0.015565	0.0151033	0.0165865	0.0158858	0.0153635	0.0148403	0.0156779	0.0152247	0.0144573	0.0160262	0.0144952	0.0153333	0.0153785	-	1.04213	0.0329012
L33_L39	0.181406	0.184299	0.182103	0.184145	0.184825	0.184204	0.182632	0.182107	0.181628	0.183235	0.18222	0.182617	0.182794	0.181305	0.17968	-	1.00809	0.0363235
R9_R10	0.0149088	0.0149057	0.0144849	0.0128678	0.014943	0.0146475	0.0146137	0.0145993	0.0147098	0.0156932	0.0155168	0.0158714	0.0165197	0.016117	0.0153455	-	0.936325	0.0246712
R1_R9	0.0509724	0.0528993	0.0505423	0.051931	0.0550196	0.0513608	0.0529539	0.0528285	0.0533942	0.0531809	0.0534459	0.0526247	0.0538628	0.0527627	0.0529599	-	0.981328	0.100038
R16_R24	0.130829	0.13245	0.130816	0.129888	0.131409	0.131105	0.132029	0.133128	0.130574	0.129788	0.13251	0.131744	0.132305	0.13234	0.133488	-	0.993132	0.127236
R43_R45	0.0560533	0.0570082	0.0559225	0.0557242	0.0559127	0.0565426	0.0573858	0.0577891	0.0587283	0.0561727	0.0579129	0.0575483	0.0573171	0.0544747	0.0567602	-	0.98377	0.103947
M5_M6	0.147538	0.145111	0.145592	0.146708	0.14389	0.144507	0.14946	0.148794	0.147954	0.146265	0.147146	0.148587	0.145336	0.152575	0.145385	-	0.983866	0.0396427
L9_L16	0.0819811	0.0828132	0.0796446	0.0785736	0.0815229	0.0798424	0.0819201	0.0817137	0.0814924	0.083554	0.083164	0.0785886	0.0816191	0.083423	0.0836673	-	0.982986	0.123626
L13_L25	0.0381533	0.0385426	0.0387031	0.0392682	0.0377125	0.0370037	0.0386097	0.0394133	0.0390534	0.0388229	0.0383242	0.040069	0.0371867	0.0391696	0.0400065	-	0.981234	0.127708
R11_R21	0.0955682	0.0971067	0.0953516	0.0948529	0.092186	0.0937932	0.098115	0.0971725	0.0957736	0.0970431	0.0961248	0.093873	0.0949178	0.0960346	0.0974094	-	0.984794	0.0812416
R46_M6	0.107529	0.103932	0.105469	0.109076	0.1025	0.105981	0.108895	0.107937	0.109601	0.107488	0.106126	0.108111	0.104388	0.110063	0.105571	-	0.983009	0.12152
R36_R39	0.169008	0.172737	0.174249	0.170992	0.174673	0.168348	0.168975	0.169408	0.168882	0.168435	0.17005	0.171612	0.169681	0.16991	0.165719	-	1.01467	0.0402633
L11_L25	0.096391	0.0967947	0.0968034	0.0963985	0.0933579	0.095896	0.0980065	0.0987815	0.0971417	0.097282	0.0967408	0.0957936	0.0948179	0.0969652	0.0983755	-	0.988051	0.106383
L35_L41	0.186722	0.188752	0.190402	0.187681	0.191795	0.18952	0.187554	0.186111	0.187806	0.184477	0.187929	0.189244	0.189582	0.188102	0.186196	-	1.00907	0.0804232
L4_L26	0.0680742	0.0657232	0.0724086	0.0722375	0.0713256	0.0685974	0.0706667	0.0716857	0.0729245	0.0705733	0.0708976	0.0743871	0.0703819	0.0732718	0.0692886	-	0.97434	0.121931
R16_R19	0.0545419	0.0558131	0.0554054	0.0547783	0.054228	0.0521556	0.0553059	0.0565057	0.0557635	0.0570176	0.0569791	0.0535604	0.0546338	0.0555274	0.0549816	-	0.980228	0.104161
L14_R14	0.00917319	0.00789629	0.0141539	0.0111725	0.0107893	0.00914123	0.00857074	0.00811348	0.00896548	0.00918644	0.00817289	0.0106639	0.00977889	0.00872011	0.00942159	-	1.1458	0.119729
R13_R25	0.0381533	0.0385426	0.0387031	0.0392682	0.0377125	0.0370037	0.0386097	0.0394133	0.0390534	0.0388229	0.0383242	0.040069	0.0371867	0.0391696	0.0400065	-	0.981234	0.127708
R9_R16	0.0819811	0.0828132	0.0796446	0.0785736	0.0815229	0.0798424	0.0819201	0.0817137	0.0814924	0.083554	0.083164	0.0785886	0.0816191	0.083423	0.0836673	-	0.982986	0.123626
R16_R22	0.0833375	0.0854037	0.0852313	0.0855395	0.0841923	0.0825351	0.0848165	0.0859773	0.0853845	0.0849966	0.0852837	0.083928	0.0859845	0.0857584	0.0848451	-	0.990071	0.106541
R4_R26	0.0680742	0.0657232	0.0724086	0.0722375	0.0713256	0.0685974	0.0706667	0.0716857	0.0729245	0.0705733	0.0708976	0.0743871	0.0703819	0.0732718	0.0692886	-	0.97434	0.121931
L11_L21	0.0955682	0.0971067	0.0953516	0.0948529	0.092186	0.0937932	0.098115	0.0971725	0.0957736	0.0970431	0.0961248	0.093873	0.0949178	0.0960346	0.0974094	-	0.984794	0.0812416
L3_L25	0.110982	0.111858	0.112898	0.112126	0.112184	0.110294	0.111606	0.112762	0.112374	0.111967	0.113083	0.112128	0.112409	0.111819	0.113507	-	0.99393	0.110329
L34_R34	0.149884	0.148556	0.147524	0.149775	0.151764	0.146891	0.142947	0.142503	0.150383	0.149288	0.148272	0.143978	0.150001	0.147267	0.146189	-	1.01572	0.118447
L16_L19	0.0545419	0.0558131	0.0554054	0.0547783	0.054228	0.0521556	0.0553059	0.0565057	0.0557635	0.0570176	0.0569791	0.0535604	0.0546338	0.0555274	0.0549816	-	0.980228	0.104161
R21_R29	0.108329	0.108708	0.106627	0.105704	0.10535	0.105243	0.109208	0.109726	0.106797	0.107911	0.107107	0.105912	0.10822	0.107914	0.109753	-	0.98704	0.0816413
L49_M6	0.0818123	0.0817776	0.0827234	0.0836409	0.083566	0.0857483	0.0846435	0.0845121	0.0861919	0.0809285	0.0858855	0.0858968	0.0838155	0.0855779	0.0842758	-	0.983164	0.10863
L16_L22	0.0833375	0.0854037	0.0852313	0.0855395	0.0841923	0.0825351	0.0848165	0.0859773	0.0853845	0.0849966	0.0852837	0.083928	0.0859845	0.0857584	0.0848451	-	0.990071	0.106541
R3_R25	0.110982	0.111858	0.112898	0.112126	0.112184	0.110294	0.111606	0.112762	0.112374	0.111967	0.113083	0.112128	0.112409	0.111819	0.113507	-	0.99393	0.110329
R33_R39	0.181406	0.184299	0.182103	0.184145	0.184825	0.184204	0.182632	0.182107	0.181628	0.183235	0.18222	0.182617	0.182794	0.181305	0.17968	-	1.00809	0.0363235
R6_R17	0.112106	0.113598	0.113592	0.109589	0.113349	0.114893	0.110781	0.112165	0.110007	0.110292	0.111083	0.111247	0.111241	0.114368	0.112125	-	1.01234	0.110899
L18_L19	0.0265796	0.0266801	0.0259119	0.0265865	0.0281732	0.0255723	0.0257695	0.0261669	0.0264331	0.0253713	0.0255449	0.0272292	0.026147	0.0252012	0.0249298	-	1.02776	0.106746
L17_L28	0.17436	0.174932	0.173205	0.169761	0.174071	0.17383	0.172585	0.171324	0.171244	0.172702	0.169257	0.170706	0.171638	0.172598	0.170759	-	1.01129	0.0248299
L36_L39	0.169008	0.172737	0.174249	0.170992	0.174673	0.168348	0.168975	0.169408	0.168882	0.168435	0.17005	0.171612	0.169681	0.16991	0.165719	-	1.01467	0.0402633
R49_M6	0.0818123	0.0817776	0.0827234	0.0836409	0.083566	0.0857483	0.0846435	0.0845121	0.0861919	0.0809285	0.0858855	0.0858968	0.0838155	0.0855779	0.0842758	-	0.983164	0.10863
L12_L27	0.107734	0.1088	0.10871	0.108375	0.108146	0.109102	0.106044	0.108527	0.108616	0.10851	0.108248	0.107168	0.106817	0.107946	0.107918	-	1.00671	0.0958532
L21_L29	0.108329	0.108708	0.106627	0.105704	0.10535	0.105243	0.109208	0.109726	0.106797	0.107911	0.107107	0.105912	0.10822	0.107914	0.109753	-	0.98704	0.0816413
R17_R27	0.113999	0.114158	0.114163	0.113703	0.112902	0.114869	0.112567	0.113303	0.111573	0.114155	0.111651	0.112301	0.110341	0.114344	0.112599	-	1.0127	0.0260899
L6_L17	0.112106	0.113598	0.113592	0.109589	0.113349	0.114893	0.110781	0.112165	0.110007	0.110292	0.111083	0.111247	0.111241	0.114368	0.112125	-	1.01234	0.110899
L16_L28	0.195786	0.199399	0.19623	0.193558	0.198992	0.195199	0.19621	0.194263	0.194887	0.195611	0.193282	0.194461	0.195956	0.196869	0.193622	-	1.00774	0.115447
L13_L21	0.0358789	0.0374767	0.035386	0.0367284	0.0345636	0.0332988	0.0372682	0.0359241	0.0360802	0.037053	0.0360086	0.0367854	0.0359757	0.036374	0.0376252	-	0.972361	0.0927505
R18_R19	0.0265796	0.0266801	0.0259119	0.0265865	0.0281732	0.0255723	0.0257695	0.0261669	0.0264331	0.0253713	0.0255449	0.0272292	0.026147	0.0252012	0.0249298	-	1.02776	0.106746
L35_L40	0.176001	0.180536	0.180168	0.17735	0.18277	0.180302	0.176786	0.177523	0.174657	0.175271	0.179035	0.177092	0.179932	0.180058	0.17612	-	1.01204	0.0819726
L12_L17	0.06394	0.0630321	0.0630201	0.0643878	0.0623944	0.0630381	0.062704	0.0625639	0.0617244	0.0634075	0.0626936	0.0634315	0.0614451	0.0632768	0.0623618	-	1.01084	0.0939559
R12_R27	0.107734	0.1088	0.10871	0.108375	0.108146	0.109102	0.106044	0.108527	0.108616	0.10851	0.108248	0.107168	0.106817	0.107946	0.107918	-	1.00671	0.0958532
R15_R17	0.0367694	0.037862	0.0377953	0.0381596	0.0374098	0.0358932	0.038002	0.0372577	0.0396089	0.0381381	0.0381582	0.0374622	0.0385588	0.0369923	0.0381708	-	0.980971	0.111039
R16_R28	0.195786	0.199399	0.19623	0.193558	0.198992	0.195199	0.19621	0.194263	0.194887	0.195611	0.193282	0.194461	0.195956	0.196869	0.193622	-	1.00774	0.115447
R13_R21	0.0358789	0.0374767	0.035386	0.0367284	0.0345636	0.0332988	0.0372682	0.0359241	0.0360802	0.037053	0.0360086	0.0367854	0.0359757	0.036374	0.0376252	-	0.972361	0.0927505
L40_M3	0.121685	0.123195	0.125654	0.121612	0.132508	0.120591	0.120254	0.121423	0.121305	0.119488	0.117235	0.124396	0.119904	0.121108	0.120182	-	1.03001	0.047031
R12_R17	0.06394	0.0630321	0.0630201	0.0643878	0.0623944	0.0630381	0.062704	0.0625639	0.0617244	0.0634075	0.0626936	0.0634315	0.0614451	0.0632768	0.0623618	-	1.01084	0.0939559
L9_L22	0.0848743	0.0855683	0.0844651	0.0828084	0.0821066	0.0830417	0.0858525	0.0850641	0.0836558	0.0844669	0.0854443	0.0829422	0.0848404	0.0858028	0.0854524	-	0.987918	0.113114
R11_R18	0.0227582	0.0232287	0.022104	0.0233863	0.0235286	0.0245502	0.0241074	0.0231179	0.024417	0.0243501	0.0238655	0.0223324	0.0238921	0.0250206	0.0254789	-	0.966535	0.111786
L15_L28	0.196567	0.199533	0.196902	0.193985	0.198903	0.195836	0.195517	0.194345	0.195801	0.195825	0.193811	0.195026	0.196388	0.196144	0.193425	-	1.00928	0.040339
R35_R40	0.176001	0.180536	0.180168	0.17735	0.18277	0.180302	0.176786	0.177523	0.174657	0.175271	0.179035	0.177092	0.179932	0.180058	0.17612	-	1.01204	0.0819726
L15_L17	0.0367694	0.037862	0.0377953	0.0381596	0.0374098	0.0358932	0.038002	0.0372577	0.0396089	0.0381381	0.0381582	0.0374622	0.0385588	0.0369923	0.0381708	-	0.980971	0.111039
L16_L21	0.125916	0.129328	0.127482	0.126632	0.1281	0.125288	0.128583	0.128673	0.127301	0.127661	0.129072	0.126469	0.129828	0.128289	0.129269	-	0.990455	0.0824405
R9_R22	0.0848743	0.0855683	0.0844651	0.0828084	0.0821066	0.0830417	0.0858525	0.0850641	0.0836558	0.0844669	0.0854443	0.0829422	0.0848404	0.0858028	0.0854524	-	0.987918	0.113114
L16_L29	0.0573795	0.0584653	0.0573004	0.0574543	0.0589403	0.0566466	0.0582427	0.0592904	0.058194	0.0599011	0.0598549	0.0572939	0.0568665	0.0589075	0.0602195	-	0.982051	0.0835115
L11_L18	0.0227582	0.0232287	0.022104	0.0233863	0.0235286	0.0245502	0.0241074	0.0231179	0.024417	0.0243501	0.0238655	0.0223324	0.0238921	0.0250206	0.0254789	-	0.966535	0.111786
R27_M2	0.125665	0.125884	0.125603	0.126237	0.124092	0.126411	0.123499	0.124708	0.126074	0.126752	0.124804	0.12386	0.122894	0.124025	0.124676	-	1.00852	0.0860492
L38_L39	0.134778	0.136753	0.136113	0.139451	0.137835	0.138716	0.136391	0.133956	0.135815	0.136147	0.136719	0.137724	0.136277	0.135402	0.135106	-	1.00975	0.0873484
L16_L27	0.137961	0.141358	0.13998	0.140184	0.140723	0.139404	0.138749	0.138783	0.138297	0.139463	0.138549	0.13847	0.138048	0.14067	0.138636	-	1.0078	0.0504491
L31_L39	0.209347	0.211364	0.207884	0.210719	0.208924	0.208393	0.208766	0.20858	0.20791	0.209717	0.207557	0.208349	0.208778	0.208994	0.206093	-	1.00544	0.0883726
R16_R21	0.125916	0.129328	0.127482	0.126632	0.1281	0.125288	0.128583	0.128673	0.127301	0.127661	0.129072	0.126469	0.129828	0.128289	0.129269	-	0.990455	0.0824405
R17_R28	0.17436	0.174932	0.173205	0.169761	0.174071	0.17383	0.172585	0.171324	0.171244	0.172702	0.169257	0.170706	0.171638	0.172598	0.170759	-	1.01129	0.0248299
R40_M3	0.121685	0.123195	0.125654	0.121612	0.132508	0.120591	0.120254	0.121423	0.121305	0.119488	0.117235	0.124396	0.119904	0.121108	0.120182	-	1.03001	0.047031
R16_R29	0.0573795	0.0584653	0.0573004	0.0574543	0.0589403	0.0566466	0.0582427	0.0592904	0.058194	0.0599011	0.0598549	0.0572939	0.0568665	0.0589075	0.0602195	-	0.982051	0.0835115
L17_L27	0.113999	0.114158	0.114163	0.113703	0.112902	0.114869	0.112567	0.113303	0.111573	0.114155	0.111651	0.112301	0.110341	0.114344	0.112599	-	1.0127	0.0260899
L1_L10	0.0527536	0.054808	0.0537713	0.0542744	0.0568571	0.0541526	0.0555526	0.0555576	0.0544432	0.0558982	0.0556086	0.0550763	0.0569073	0.0545714	0.0554099	-	0.981765	0.0841287
L27_M2	0.125665	0.125884	0.125603	0.126237	0.124092	0.126411	0.123499	0.124708	0.126074	0.126752	0.124804	0.12386	0.122894	0.124025	0.124676	-	1.00852	0.0860492
R38_R39	0.134778	0.136753	0.136113	0.139451	0.137835	0.138716	0.136391	0.133956	0.135815	0.136147	0.136719	0.137724	0.136277	0.135402	0.135106	-	1.00975	0.0873484
R15_R28	0.196567	0.199533	0.196902	0.193985	0.198903	0.195836	0.195517	0.194345	0.195801	0.195825	0.193811	0.195026	0.196388	0.196144	0.193425	-	1.00928	0.040339
R31_R39	0.209347	0.211364	0.207884	0.210719	0.208924	0.208393	0.208766	0.20858	0.20791	0.209717	0.207557	0.208349	0.208778	0.208994	0.206093	-	1.00544	0.0883726
L13_L17	0.0850799	0.0842629	0.0855145	0.0831046	0.0840382	0.0845426	0.0839716	0.08427	0.0838513	0.0836015	0.0835706	0.0828316	0.0841716	0.0832998	0.0837164	-	1.00867	0.0473123
L2_L25	0.125424	0.127489	0.127901	0.127693	0.127992	0.127027	0.128399	0.129595	0.127216	0.127027	0.129211	0.127957	0.127301	0.128303	0.128234	-	0.993101	0.0887838
R1_R10	0.0527536	0.054808	0.0537713	0.0542744	0.0568571	0.0541526	0.0555526	0.0555576	0.0544432	0.0558982	0.0556086	0.0550763	0.0569073	0.0545714	0.0554099	-	0.981765	0.0841287
L33_L35	0.0947253	0.0953249	0.097741	0.0945187	0.0962542	0.0914466	0.0941293	0.0886893	0.0930736	0.0959433	0.0864415	0.0919694	0.0932308	0.0919552	0.0917561	-	1.03364	0.0407649
R16_R27	0.137961	0.141358	0.13998	0.140184	0.140723	0.139404	0.138749	0.138783	0.138297	0.139463	0.138549	0.13847	0.138048	0.14067	0.138636	-	1.0078	0.0504491
M5_M7	0.0454252	0.0459614	0.0459606	0.0451317	0.0449048	0.0451169	0.0468592	0.0470908	0.0450623	0.0471717	0.0457685	0.0452053	0.0453392	0.0471113	0.0473367	-	0.980348	0.0508798
R2_R25	0.125424	0.127489	0.127901	0.127693	0.127992	0.127027	0.128399	0.129595	0.127216	0.127027	0.129211	0.127957	0.127301	0.128303	0.128234	-	0.993101	0.0887838
R45_M5	0.0461584	0.0448134	0.0446811	0.0446385	0.0454967	0.0437717	0.045725	0.0463934	0.0444835	0.046343	0.0476545	0.045839	0.0453656	0.047693	0.0450986	-	0.975263	0.0482169
L15_L27	0.1382	0.140862	0.140126	0.140112	0.139972	0.13947	0.137573	0.138214	0.138673	0.139147	0.138351	0.138523	0.137814	0.139514	0.137851	-	1.01	0.00385618
L35_L39	0.173007	0.177504	0.177712	0.175982	0.180079	0.177731	0.173775	0.174392	0.17267	0.173474	0.174924	0.17358	0.176296	0.176002	0.172132	-	1.01645	0.0109214
R13_R17	0.0850799	0.0842629	0.0855145	0.0831046	0.0840382	0.0845426	0.0839716	0.08427	0.0838513	0.0836015	0.0835706	0.0828316	0.0841716	0.0832998	0.0837164	-	1.00867	0.0473123
R43_R47	0.053403	0.0531846	0.0517984	0.054849	0.0530405	0.0538498	0.0543652	0.0549687	0.0552979	0.056293	0.0555407	0.0537364	0.0537728	0.0524721	0.0548664	-	0.977356	0.0510665
L12_L19	0.0637621	0.0629824	0.0625471	0.0639782	0.0619644	0.0631512	0.062872	0.0625446	0.0622372	0.0633287	0.0618494	0.0625734	0.061541	0.0619042	0.0622892	-	1.01147	0.0523109
R33_R35	0.0947253	0.0953249	0.097741	0.0945187	0.0962542	0.0914466	0.0941293	0.0886893	0.0930736	0.0959433	0.0864415	0.0919694	0.0932308	0.0919552	0.0917561	-	1.03364	0.0407649
L2_M1	0.0540276	0.0551124	0.0541422	0.0548496	0.055452	0.0531431	0.056572	0.0553437	0.0546231	0.0556325	0.0550926	0.0540368	0.0560491	0.0548456	0.0561737	-	0.983388	0.0547755
L3_L28	0.167306	0.169084	0.166878	0.163119	0.167417	0.165568	0.166101	0.164621	0.165424	0.165736	0.163973	0.165089	0.165669	0.164576	0.163119	-	1.00994	0.0533448
L45_M5	0.0461584	0.0448134	0.0446811	0.0446385	0.0454967	0.0437717	0.045725	0.0463934	0.0444835	0.046343	0.0476545	0.045839	0.0453656	0.047693	0.0450986	-	0.975263	0.0482169
L47_M6	0.109795	0.106842	0.107066	0.110853	0.106867	0.110475	0.111117	0.11124	0.111275	0.110683	0.110826	0.109962	0.107691	0.113545	0.109826	-	0.981609	0.0410788
R34_R39	0.183473	0.186967	0.187218	0.187517	0.188796	0.18754	0.185395	0.182933	0.181093	0.184754	0.18296	0.186476	0.185076	0.184894	0.182371	-	1.01589	0.00758284
L43_L47	0.053403	0.0531846	0.0517984	0.054849	0.0530405	0.0538498	0.0543652	0.0549687	0.0552979	0.056293	0.0555407	0.0537364	0.0537728	0.0524721	0.0548664	-	0.977356	0.0510665
R12_R19	0.0637621	0.0629824	0.0625471	0.0639782	0.0619644	0.0631512	0.062872	0.0625446	0.0622372	0.0633287	0.0618494	0.0625734	0.061541	0.0619042	0.0622892	-	1.01147	0.0523109
R2_M1	0.0540276	0.0551124	0.0541422	0.0548496	0.055452	0.0531431	0.056572	0.0553437	0.0546231	0.0556325	0.0550926	0.0540368	0.0560491	0.0548456	0.0561737	-	0.983388	0.0547755
R3_R28	0.167306	0.169084	0.166878	0.163119	0.167417	0.165568	0.166101	0.164621	0.165424	0.165736	0.163973	0.165089	0.165669	0.164576	0.163119	-	1.00994	0.0533448
L44_M6	0.0777659	0.0739027	0.0769503	0.0785904	0.0759654	0.0764245	0.0802941	0.0797675	0.0791356	0.0771818	0.0775522	0.0799253	0.0762253	0.0811133	0.0765452	-	0.974084	0.0431171
L41_M3	0.155058	0.155087	0.15777	0.15476	0.162333	0.155422	0.153592	0.153823	0.156481	0.151121	0.150897	0.157383	0.154633	0.153048	0.152876	-	1.01936	0.0417828
R47_M6	0.109795	0.106842	0.107066	0.110853	0.106867	0.110475	0.111117	0.11124	0.111275	0.110683	0.110826	0.109962	0.107691	0.113545	0.109826	-	0.981609	0.0410788
R44_M6	0.0777659	0.0739027	0.0769503	0.0785904	0.0759654	0.0764245	0.0802941	0.0797675	0.0791356	0.0771818	0.0775522	0.0799253	0.0762253	0.0811133	0.0765452	-	0.974084	0.0431171
R41_M3	0.155058	0.155087	0.15777	0.15476	0.162333	0.155422	0.153592	0.153823	0.156481	0.151121	0.150897	0.157383	0.154633	0.153048	0.152876	-	1.01936	0.0417828
R1_R8	0.0517631	0.0525599	0.051054	0.0520735	0.0537844	0.0519001	0.0539371	0.0537711	0.0550176	0.0534425	0.0539659	0.053118	0.0534836	0.0528823	0.0531662	-	0.972903	0.00303695
R35_R39	0.173007	0.177504	0.177712	0.175982	0.180079	0.177731	0.173775	0.174392	0.17267	0.173474	0.174924	0.17358	0.176296	0.176002	0.172132	-	1.01645	0.0109214
L33_L36	0.0989211	0.0980617	0.0998297	0.0960837	0.0986948	0.0958112	0.0959596	0.0924845	0.0961609	0.0966846	0.0917043	0.0946117	0.0962631	0.0970551	0.0952123	-	1.02916	0.0111688
L32_L38	0.1084	0.107723	0.109216	0.107312	0.106958	0.10861	0.103909	0.107827	0.105379	0.105626	0.102973	0.107618	0.106325	0.106676	0.105735	-	1.02128	0.00764098
L34_L38	0.0664008	0.0699773	0.0713393	0.0688635	0.0701666	0.0708355	0.0679332	0.0675962	0.0634238	0.0676131	0.0647007	0.0687074	0.0671272	0.0683264	0.0666557	-	1.04034	0.0121111
L31_L38	0.108468	0.109268	0.108043	0.107386	0.106739	0.107138	0.104283	0.107533	0.105874	0.10748	0.104198	0.106387	0.106533	0.10711	0.105634	-	1.01626	0.0129289
R33_R36	0.0989211	0.0980617	0.0998297	0.0960837	0.0986948	0.0958112	0.0959596	0.0924845	0.0961609	0.0966846	0.0917043	0.0946117	0.0962631	0.0970551	0.0952123	-	1.02916	0.0111688
M3_M4	0.100721	0.102445	0.102745	0.0970267	0.111391	0.0983449	0.0968872	0.0973702	0.100212	0.0961599	0.0862373	0.0989059	0.0942215	0.0967674	0.0953764	-	1.06597	0.0182305
R15_R27	0.1382	0.140862	0.140126	0.140112	0.139972	0.13947	0.137573	0.138214	0.138673	0.139147	0.138351	0.138523	0.137814	0.139514	0.137851	-	1.01	0.00385618
R34_R38	0.0664008	0.0699773	0.0713393	0.0688635	0.0701666	0.0708355	0.0679332	0.0675962	0.0634238	0.0676131	0.0647007	0.0687074	0.0671272	0.0683264	0.0666557	-	1.04034	0.0121111
R32_R38	0.1084	0.107723	0.109216	0.107312	0.106958	0.10861	0.103909	0.107827	0.105379	0.105626	0.102973	0.107618	0.106325	0.106676	0.105735	-	1.02128	0.00764098
L42_M4	0.198163	0.198246	0.198397	0.197005	0.196225	0.194678	0.195013	0.195368	0.196301	0.196088	0.19312	0.197225	0.193235	0.194262	0.19298	-	1.01168	0.0135932
R31_R38	0.108468	0.109268	0.108043	0.107386	0.106739	0.107138	0.104283	0.107533	0.105874	0.10748	0.104198	0.106387	0.106533	0.10711	0.105634	-	1.01626	0.0129289
L35_L38	0.123738	0.127293	0.1291	0.125325	0.127779	0.125408	0.123742	0.12071	0.123271	0.125505	0.11837	0.121812	0.124765	0.123457	0.121765	-	1.03133	0.00420814
R42_M4	0.198163	0.198246	0.198397	0.197005	0.196225	0.194678	0.195013	0.195368	0.196301	0.196088	0.19312	0.197225	0.193235	0.194262	0.19298	-	1.01168	0.0135932
L3_L27	0.107841	0.109404	0.109045	0.108112	0.107322	0.108013	0.107201	0.10763	0.106963	0.107973	0.107414	0.107489	0.106035	0.10727	0.106165	-	1.01085	0.0077861
L10_L16	0.0708909	0.0718857	0.0702233	0.0700918	0.0705835	0.0695414	0.0716983	0.0716495	0.0711569	0.0725903	0.0723756	0.0716337	0.0702285	0.0715217	0.0730563	-	0.982837	0.01382
L38_M3	0.138357	0.13921	0.140237	0.1426	0.141563	0.144651	0.137441	0.135482	0.138546	0.140433	0.137936	0.136257	0.140832	0.139152	0.137515	-	1.02117	0.0158542
L16_M1	0.0584671	0.0585003	0.0573875	0.0586025	0.0596	0.0577748	0.0598218	0.0591437	0.0597148	0.0596933	0.0594742	0.0583069	0.0592079	0.0591028	0.0610601	-	0.981276	0.0145774
R38_M3	0.138357	0.13921	0.140237	0.1426	0.141563	0.144651	0.137441	0.135482	0.138546	0.140433	0.137936	0.136257	0.140832	0.139152	0.137515	-	1.02117	0.0158542
R10_R16	0.0708909	0.0718857	0.0702233	0.0700918	0.0705835	0.0695414	0.0716983	0.0716495	0.0711569	0.0725903	0.0723756	0.0716337	0.0702285	0.0715217	0.0730563	-	0.982837	0.01382
R3_R27	0.107841	0.109404	0.109045	0.108112	0.107322	0.108013	0.107201	0.10763	0.106963	0.107973	0.107414	0.107489	0.106035	0.10727	0.106165	-	1.01085	0.0077861
R16_M1	0.0584671	0.0585003	0.0573875	0.0586025	0.0596	0.0577748	0.0598218	0.0591437	0.0597148	0.0596933	0.0594742	0.0583069	0.0592079	0.0591028	0.0610601	-	0.981276	0.0145774
L33_R33	0.153547	0.156114	0.15662	0.157958	0.159022	0.155822	0.151176	0.145962	0.150114	0.154021	0.152221	0.153131	0.154326	0.155288	0.152396	-	1.02922	0.00481155
R35_R38	0.123738	0.127293	0.1291	0.125325	0.127779	0.125408	0.123742	0.12071	0.123271	0.125505	0.11837	0.121812	0.124765	0.123457	0.121765	-	1.03133	0.00420814
