# Supplementary material for: Morphometric analysis of the size-adjusted linear dimensions of the skull landmarks revealed craniofacial dysmorphology in Mid1-cKO mice
Source: BMC Genomics. 2023 Feb 9;24:68. doi: 10.1186/s12864-023-09162-2 (PMC9912615; doi:10.1186/s12864-023-09162-2)
Supplement: Supplementary file 9 — Additional file 9: Table S5. CS-normalized Inter-landmark distancesof Mid1-cKO mice used in EDMA analysis. [file 12864_2023_9162_MOESM9_ESM.xlsx]

## Sheet: Sheet1
Table S5 CS-normalized Inter-landmark distances of Mid1-cKO mice used in EDMA analysis
dist	Mid1+/y; Wnt1-cre (F1-3×B)	Mid1+/y; Wnt1-cre (F1-3×B)	Mid1+/y; Wnt1-cre (F1-7×D)	Mid1+/y; Wnt1-cre (F1-8×D)	Mid1+/y; Wnt1-cre (F1-9×C)	Mid1+/y; Wnt1-cre (F1-9×C)	Mid1flox/y (F1-3×B)	Mid1flox/y (F1-3×B)	Mid1flox/y (F1-1×A)	Mid1flox/y (F1-2×B)	Mid1flox/y (F1-5×B)	Mid1flox/y (F1-6×B)	Mid1flox/y (F1-6×B)	Mid1flox/y (F1-9×C)	Mid1+/y (F1-9×C)	Mid1flox/y; Wnt1-cre (F1-1×A)	Mid1flox/y; Wnt1-cre (F1-1×A)	Mid1flox/y; Wnt1-cre (F1-4×A)	Mid1flox/y; Wnt1-cre (F1-6×B)	Mid1flox/y; Wnt1-cre (F1-6×B)	Mid1flox/y; Wnt1-cre (F1-6×B)	Defining features	RDs_Ratio(Mid1-cKO/others)	t-test
L2_M2	0.0566619	0.0587896	0.0585911	0.0583988	0.0586658	0.0576429	0.0588272	0.0586527	0.0573391	0.0581537	0.0584609	0.0585617	0.0602204	0.0584226	0.0581881	0.0620098	0.0629766	0.0620502	0.0615903	0.0637471	0.0625515	Up	1.07051	1.39201e-09
R3_R15	0.0323556	0.0331076	0.0318763	0.0334904	0.0342923	0.032419	0.03227	0.0324526	0.0333447	0.0333799	0.032573	0.0332734	0.032366	0.0336029	0.0331958	0.0374333	0.0369933	0.0357368	0.0351795	0.0366728	0.0364311	Up	1.1055	3.83209e-09
L2_M1	0.0536626	0.055023	0.0540818	0.0534702	0.0546182	0.0541733	0.0558008	0.0555379	0.0538473	0.0569647	0.0538494	0.0561635	0.0570324	0.0547145	0.055568	0.0609178	0.0620385	0.0632385	0.0590145	0.0613223	0.0595639	Up	1.11004	7.86235e-09
R2_M1	0.0525957	0.054821	0.0538088	0.0532491	0.0545007	0.0538795	0.0563201	0.0551666	0.0552951	0.0576552	0.0546413	0.0551043	0.0564432	0.0552416	0.0553711	0.0614887	0.0618207	0.0623473	0.0589767	0.061236	0.0593005	Up	1.10779	1.55778e-08
L3_L15	0.0326665	0.0325346	0.0338121	0.0337483	0.0346944	0.0328888	0.0319539	0.031801	0.0342917	0.0331481	0.0330708	0.0323234	0.0338157	0.0329477	0.0342105	0.0363767	0.0374827	0.0367607	0.0382433	0.037752	0.036044	Up	1.11798	1.56469e-08
L3_L16	0.0342324	0.035154	0.0347566	0.0351734	0.0367174	0.0335798	0.0356974	0.0345845	0.0355314	0.0347858	0.0350692	0.0342865	0.0351954	0.035327	0.0362289	0.0378447	0.0402276	0.0376401	0.0402435	0.0396149	0.0390474	Up	1.11443	1.74747e-08
R2_M2	0.0555193	0.0586268	0.0583406	0.0582738	0.0586906	0.0573431	0.0592973	0.05842	0.0582384	0.0584392	0.0590278	0.0579533	0.0598795	0.0590006	0.0579207	0.0624014	0.0625553	0.0611157	0.0615767	0.0637178	0.0625358	Up	1.06833	6.36325e-08
L34_R34	0.147623	0.148071	0.147038	0.146174	0.149667	0.14902	0.141701	0.142509	0.150276	0.153322	0.146227	0.147659	0.151741	0.147584	0.144427	0.156523	0.16265	0.166879	0.158794	0.161382	0.158781	Up	1.09014	8.52872e-08
R16_R17	0.0401126	0.0412132	0.0410041	0.0401954	0.0427228	0.0386715	0.0399192	0.0421322	0.0414748	0.04161	0.0430197	0.0394554	0.0406701	0.0397859	0.0405847	0.0445008	0.0444357	0.0436591	0.045962	0.0434834	0.0461562	Up	1.09456	2.14189e-06
R5_R16	0.0932633	0.0929831	0.0902265	0.0922265	0.0895369	0.0918898	0.0919095	0.0952812	0.0947602	0.0942869	0.0928758	0.0954344	0.0925675	0.0916871	0.0915014	0.0978247	0.099949	0.0962734	0.0973943	0.0962113	0.0993433	Up	1.05542	4.38849e-06
L33_R33	0.152208	0.155813	0.156329	0.155884	0.157786	0.157015	0.150411	0.145935	0.149999	0.156281	0.150976	0.155172	0.155321	0.155451	0.151357	0.159438	0.167356	0.167256	0.161668	0.16709	0.159142	Up	1.06459	1.3833e-05
R3_R16	0.0340717	0.0349213	0.0335835	0.0352343	0.0370116	0.0337341	0.0338358	0.0347794	0.0344923	0.0351931	0.0347995	0.0338616	0.0337726	0.0356061	0.0359038	0.0388558	0.0399927	0.0390122	0.0366843	0.0385778	0.0392674	-	1.11554	1.08364e-07
R33_R41	0.163729	0.163189	0.160554	0.161088	0.163654	0.164344	0.165092	0.1627	0.164547	0.163479	0.165326	0.165408	0.165912	0.165234	0.162371	0.157672	0.155562	0.158367	0.158595	0.161331	0.157964	-	0.966254	1.51811e-06
R30_R34	0.105306	0.104999	0.10577	0.104011	0.105574	0.104546	0.105145	0.106556	0.105469	0.104185	0.108733	0.102495	0.102779	0.106324	0.10406	0.108225	0.111159	0.109063	0.109893	0.1097	0.110039	-	1.04394	1.90208e-06
R2_R13	0.0898476	0.0914521	0.0924078	0.0911905	0.0922102	0.0929036	0.0929216	0.0934437	0.0921465	0.0931196	0.0939851	0.0919199	0.0939051	0.0919196	0.0910806	0.0957281	0.0974429	0.0948205	0.0953126	0.0971261	0.0952275	-	1.0395	1.91491e-06
R2_R12	0.0738326	0.0746618	0.0759207	0.0759248	0.0759216	0.0766225	0.0765726	0.0757877	0.0749465	0.0776022	0.0772752	0.0771262	0.0764902	0.077395	0.0750805	0.0802781	0.0806008	0.0787435	0.0795233	0.0794285	0.0780846	-	1.04424	2.55711e-06
M5_M7	0.0465858	0.0461893	0.0461843	0.0469646	0.045903	0.0439897	0.047454	0.0470578	0.0450999	0.0449572	0.0468331	0.0432071	0.0444366	0.0469169	0.0481906	0.0427375	0.0399626	0.0418422	0.0425067	0.0408162	0.0432943	-	0.910038	4.6952e-06
L30_L34	0.103972	0.105215	0.102696	0.10362	0.107002	0.103936	0.103011	0.106139	0.101712	0.102152	0.1021	0.107221	0.1089	0.107687	0.103712	0.112951	0.108408	0.110036	0.110689	0.112734	0.112008	-	1.06245	5.00312e-06
R33_R38	0.0629737	0.065198	0.0635718	0.0620269	0.0645443	0.0629358	0.0633574	0.0657658	0.0627028	0.0620625	0.062679	0.059174	0.0638952	0.0622125	0.0623548	0.0608509	0.0582781	0.0585526	0.0560111	0.0588203	0.054756	-	0.91826	6.71277e-06
R33_R40	0.180518	0.181021	0.178875	0.176601	0.181583	0.180768	0.179614	0.178536	0.178751	0.178402	0.180571	0.17819	0.182823	0.180824	0.177157	0.174082	0.174751	0.173545	0.176075	0.176897	0.174039	-	0.973737	9.04786e-06
L2_L13	0.0912486	0.093062	0.0942431	0.091249	0.0936752	0.0941296	0.0931546	0.0946096	0.0922392	0.093007	0.0936705	0.0936961	0.0948827	0.0917361	0.0919174	0.0954894	0.0980495	0.0958074	0.0953663	0.0970267	0.0964647	-	1.03508	1.14246e-05
R15_R17	0.0362756	0.0376509	0.0384903	0.0380813	0.0386783	0.0354956	0.0377457	0.0372763	0.039136	0.037554	0.0382295	0.0370062	0.0372756	0.0367025	0.0371837	0.0422157	0.0395317	0.0382969	0.0426536	0.0407647	0.0414237	-	1.08784	1.37849e-05
L2_L22	0.0837695	0.0854638	0.086272	0.0848183	0.08372	0.0857334	0.0866262	0.0867354	0.0850306	0.0885864	0.0840449	0.0877135	0.0867744	0.0862015	0.0839317	0.0888248	0.0910794	0.0878076	0.089722	0.0897278	0.0909162	-	1.0465	1.40645e-05
R2_R23	0.0952709	0.0944478	0.0964215	0.0946993	0.0962234	0.0967781	0.0963781	0.0977853	0.0954111	0.0970562	0.0991628	0.0978988	0.0980845	0.0964544	0.0934766	0.0993187	0.10081	0.0994254	0.10144	0.100571	0.0997668	-	1.03997	1.48057e-05
L2_L23	0.0958147	0.0966342	0.0974251	0.0956307	0.0959971	0.0970041	0.097849	0.0986254	0.0951288	0.097777	0.0962166	0.0973173	0.0991721	0.0966225	0.0952093	0.0989912	0.101232	0.0984788	0.101209	0.102112	0.0999382	-	1.03613	1.66073e-05
R2_R18	0.0725425	0.0750078	0.074113	0.0725124	0.0741084	0.0743065	0.0750236	0.0746339	0.0753587	0.077082	0.0757593	0.0727777	0.0767728	0.07459	0.0736001	0.0781639	0.0781413	0.0778599	0.0781227	0.0776366	0.0770871	-	1.04413	1.84592e-05
L30_L31	0.0569949	0.0588853	0.0584288	0.057438	0.0602982	0.058699	0.0607141	0.059307	0.0555838	0.056535	0.0584364	0.0567076	0.0594638	0.0598882	0.0590729	0.0636877	0.0633666	0.0636874	0.0603209	0.0629384	0.0608796	-	1.06931	2.00511e-05
L16_L26	0.114359	0.115767	0.11598	0.114404	0.116648	0.112387	0.116455	0.112299	0.111445	0.115508	0.113653	0.118457	0.116598	0.115335	0.113968	0.118827	0.121528	0.120232	0.118623	0.119452	0.118272	-	1.04008	3.16093e-05
R34_R41	0.166795	0.16805	0.16643	0.167612	0.170167	0.169493	0.168477	0.165428	0.16431	0.166409	0.167747	0.172215	0.169922	0.16977	0.167007	0.161773	0.159271	0.159346	0.162303	0.166726	0.16329	-	0.965053	3.68917e-05
R2_R5	0.110456	0.109571	0.107706	0.108112	0.106511	0.110612	0.110382	0.111014	0.111999	0.112906	0.109282	0.113038	0.111785	0.108391	0.107303	0.113906	0.116215	0.113216	0.115366	0.114738	0.114545	-	1.04299	3.71307e-05
L2_L14	0.0765943	0.0788502	0.0842844	0.080234	0.0796375	0.0793309	0.0791242	0.0784574	0.0765899	0.0786539	0.0801195	0.0839335	0.0852395	0.0776321	0.0790571	0.0843954	0.0842024	0.0845224	0.0898964	0.0876576	0.0887839	-	1.08425	3.7483e-05
L30_L36	0.137208	0.133243	0.138179	0.136818	0.135709	0.137873	0.133862	0.134778	0.135877	0.135506	0.125887	0.136266	0.136118	0.137687	0.132848	0.13017	0.128147	0.128698	0.122808	0.129867	0.12523	-	0.943015	4.00577e-05
L2_L12	0.0740796	0.0757761	0.0743051	0.07597	0.0756238	0.0783669	0.0765895	0.0762272	0.0737688	0.0770332	0.0771025	0.0787466	0.0778418	0.0759502	0.0753597	0.079661	0.0804491	0.0769147	0.0804933	0.0813037	0.0805636	-	1.04876	6.11015e-05
R2_R22	0.0821054	0.0852807	0.0855217	0.0840402	0.083952	0.0846607	0.0857577	0.0870616	0.0863023	0.0882032	0.0858326	0.0865526	0.0870372	0.0861751	0.0831215	0.0889737	0.0892006	0.086739	0.0902813	0.0901149	0.0906419	-	1.04547	6.17241e-05
L30_L35	0.130034	0.124992	0.132351	0.13149	0.131711	0.126638	0.127255	0.129374	0.128271	0.128257	0.11667	0.131694	0.123348	0.128254	0.124548	0.117712	0.120887	0.118095	0.110116	0.121323	0.117306	-	0.920993	6.24093e-05
L2_L11	0.0684085	0.0690555	0.0718926	0.0692845	0.0714888	0.0697983	0.0705512	0.0693731	0.0681222	0.073445	0.0689562	0.068293	0.0706673	0.0708254	0.0715693	0.0732159	0.0728477	0.074971	0.0742118	0.075691	0.0719846	-	1.05284	6.31595e-05
L35_L39	0.172442	0.178848	0.177607	0.173185	0.178916	0.1778	0.175112	0.172745	0.174182	0.177926	0.176169	0.176222	0.179056	0.176101	0.171562	0.180307	0.182603	0.177935	0.185683	0.184115	0.18297	-	1.03645	6.32858e-05
L15_L19	0.0513611	0.0525262	0.0525473	0.0537539	0.05093	0.0482456	0.0525803	0.0510341	0.0526853	0.0519273	0.0528994	0.0487717	0.0506722	0.0520161	0.052138	0.0561514	0.0540882	0.0561092	0.0549526	0.055466	0.053554	-	1.06681	6.55575e-05
L2_L26	0.126528	0.126862	0.12848	0.12783	0.12859	0.127439	0.129333	0.124959	0.124595	0.130547	0.125935	0.129792	0.126138	0.127669	0.126706	0.130036	0.133515	0.133256	0.130162	0.13261	0.129919	-	1.03262	7.78817e-05
R2_R3	0.0561107	0.0547023	0.0540527	0.0545197	0.0572859	0.0557095	0.0549279	0.0538244	0.0555402	0.0573201	0.0551855	0.054835	0.0560059	0.0547407	0.0555193	0.056402	0.05973	0.0580333	0.0572057	0.0588114	0.0574549	-	1.04675	8.14944e-05
R2_R4	0.134903	0.137479	0.134988	0.132299	0.13819	0.134648	0.137022	0.137209	0.137047	0.134001	0.135895	0.135112	0.135318	0.136948	0.132008	0.139735	0.140228	0.140012	0.139347	0.140935	0.137419	-	1.03006	8.23052e-05
L33_L41	0.163461	0.162747	0.160567	0.166685	0.163813	0.165808	0.163757	0.163485	0.163647	0.160728	0.166943	0.165489	0.162302	0.161615	0.163636	0.158915	0.160755	0.158326	0.159769	0.160717	0.157769	-	0.973906	9.03203e-05
L2_L20	0.120654	0.122246	0.122401	0.121256	0.121252	0.12206	0.121891	0.122943	0.120802	0.122452	0.122273	0.122487	0.123274	0.121947	0.120398	0.122387	0.124456	0.122854	0.126683	0.127867	0.126391	-	1.0264	9.26316e-05
R5_R15	0.0910184	0.0905556	0.0883732	0.0907157	0.0862116	0.0896588	0.0902012	0.0918458	0.0933699	0.0913104	0.089184	0.0941143	0.0900531	0.0892074	0.0886631	0.0960373	0.0963426	0.0916034	0.0951511	0.0941978	0.0956985	-	1.05027	9.70146e-05
R2_R29	0.068883	0.0691088	0.0687889	0.0669807	0.0699565	0.0673443	0.0682862	0.0676207	0.0682787	0.0717843	0.069863	0.0663368	0.0703187	0.0686994	0.0695409	0.0719913	0.0722878	0.0720496	0.071685	0.0728085	0.0701879	-	1.04432	0.000102806
L2_L29	0.0681232	0.0692845	0.0693488	0.0678585	0.06854	0.067436	0.0701393	0.0705081	0.0672857	0.0714972	0.0677382	0.0667438	0.0691272	0.0694221	0.0697891	0.0713707	0.0720175	0.0729023	0.071981	0.0718915	0.070229	-	1.04177	0.000114787
L34_L41	0.168202	0.16792	0.169877	0.17215	0.169545	0.172101	0.170145	0.166796	0.166365	0.165057	0.170278	0.17135	0.166253	0.167703	0.169664	0.16158	0.167443	0.160836	0.163534	0.165476	0.162525	-	0.968454	0.000115111
L2_L18	0.0722464	0.0753931	0.0750358	0.073686	0.074539	0.0754504	0.0767132	0.0750408	0.0741944	0.0781326	0.0736331	0.0733447	0.0767143	0.074613	0.0743341	0.0776557	0.0782473	0.0772327	0.078375	0.0783404	0.0775523	-	1.04046	0.000122568
L33_L40	0.180514	0.181199	0.177879	0.182323	0.181303	0.180715	0.180757	0.181549	0.178348	0.17685	0.181112	0.178936	0.179274	0.180109	0.179094	0.175388	0.17792	0.174417	0.17683	0.178452	0.175534	-	0.980144	0.000130982
R16_M1	0.057582	0.0577767	0.0573165	0.0577569	0.0592615	0.0580291	0.0593527	0.0589817	0.0595385	0.0610264	0.0591421	0.0584952	0.0587387	0.0587679	0.0610718	0.0622518	0.0631404	0.0643293	0.0592658	0.0608899	0.061426	-	1.05145	0.00014977
R16_R19	0.056487	0.055393	0.0552699	0.0554162	0.0547556	0.0517726	0.0535888	0.0574204	0.0558778	0.0562681	0.0579468	0.0526767	0.0537905	0.0551821	0.0552515	0.0603476	0.0595568	0.0600738	0.0581984	0.0568039	0.0576371	-	1.06583	0.000162496
L16_M1	0.0587199	0.0590468	0.0572865	0.058371	0.0591829	0.0581652	0.0599353	0.059279	0.0598371	0.0596449	0.0592093	0.0593014	0.0602244	0.059511	0.0605448	0.0613631	0.0624171	0.0644486	0.0596902	0.0611245	0.0610895	-	1.04174	0.000163131
L2_L4	0.134187	0.137487	0.13588	0.134407	0.137434	0.13555	0.137361	0.138049	0.134691	0.138082	0.135337	0.135343	0.135824	0.134025	0.13397	0.136854	0.139986	0.140583	0.139292	0.141268	0.137825	-	1.02547	0.000175086
L15_L17	0.0380965	0.0381871	0.0372474	0.0396071	0.0366934	0.0354644	0.0386757	0.0372261	0.0400966	0.0372437	0.0388053	0.0367473	0.0393163	0.0371422	0.039851	0.0400385	0.0386166	0.0426057	0.0435244	0.0415771	0.0415758	-	1.08669	0.000177469
L5_L15	0.0896444	0.0921108	0.0899844	0.090877	0.0871987	0.0911439	0.0926823	0.0911035	0.0898914	0.0939236	0.0889052	0.0952934	0.0925503	0.0881706	0.0902012	0.0940922	0.0962667	0.0944483	0.0969572	0.0949307	0.0947285	-	1.04758	0.00018535
L45_M5	0.0469024	0.0450022	0.0448579	0.0463939	0.0464578	0.0426729	0.0457176	0.0461088	0.0444557	0.0453493	0.0470601	0.0447578	0.0444467	0.0474242	0.0459067	0.0433312	0.0420388	0.0435986	0.0433972	0.0422212	0.0437344	-	0.944828	0.000200378
L15_L26	0.113896	0.114982	0.117082	0.114016	0.116266	0.113495	0.114937	0.111884	0.112293	0.116422	0.114185	0.118775	0.117241	0.114235	0.113744	0.118264	0.120689	0.120019	0.118758	0.119126	0.116499	-	1.03478	0.00020647
R34_R38	0.0660771	0.0708351	0.0703297	0.069947	0.0720151	0.0691111	0.0675628	0.0683066	0.0611905	0.0647189	0.0653662	0.0669121	0.0686345	0.0680191	0.0672613	0.0654364	0.0618602	0.0588226	0.0592384	0.0648053	0.0595483	-	0.909465	0.000207285
R16_R18	0.0622895	0.0631249	0.0623362	0.062623	0.0641308	0.0610575	0.0624803	0.0643402	0.0641162	0.0637155	0.0655646	0.0609341	0.0624452	0.0632439	0.0636525	0.0664344	0.0664753	0.0660432	0.0653549	0.0634884	0.0672461	-	1.04392	0.000215299
R2_R14	0.0748007	0.0767177	0.0832426	0.0803362	0.0793178	0.0785876	0.0776	0.0789211	0.0779534	0.0792036	0.0793612	0.0824077	0.0855024	0.0797041	0.0786365	0.081857	0.08276	0.0863252	0.0899101	0.0843866	0.0883464	-	1.07689	0.000221984
L16_L19	0.0535316	0.0563478	0.0556896	0.0555553	0.0543959	0.0515842	0.0574515	0.0555365	0.0556526	0.056059	0.0567906	0.0528252	0.0547832	0.05569	0.055381	0.0582061	0.0583136	0.0575681	0.0592329	0.0588124	0.0569429	-	1.0549	0.000227417
L16_R16	0.0532201	0.0526201	0.0541574	0.0513841	0.0535289	0.0559754	0.0533189	0.05256	0.0539552	0.0585317	0.0519904	0.0535085	0.0570971	0.0539768	0.0525588	0.0488491	0.0499434	0.0537374	0.0462341	0.0496974	0.0467466	-	0.912958	0.000248014
R33_R39	0.181251	0.18347	0.182169	0.183488	0.184025	0.183975	0.182138	0.179729	0.181258	0.183636	0.180722	0.182069	0.184305	0.181408	0.178482	0.177284	0.179463	0.177494	0.177992	0.181346	0.177407	-	0.979994	0.000252976
L35_L40	0.174682	0.181972	0.179747	0.175162	0.180349	0.180002	0.178044	0.175561	0.175349	0.179894	0.179284	0.180423	0.182818	0.180195	0.175337	0.181662	0.184844	0.18001	0.18864	0.187451	0.1863	-	1.03489	0.000263123
R3_R28	0.167072	0.168856	0.166223	0.163222	0.167488	0.164521	0.165341	0.164874	0.164796	0.163485	0.162979	0.162919	0.16547	0.164984	0.162323	0.161569	0.162572	0.160619	0.159949	0.162929	0.160082	-	0.977671	0.000295305
L15_R15	0.0600223	0.0620538	0.0612122	0.058762	0.0616841	0.0620154	0.0615094	0.0620223	0.0603739	0.0663963	0.0590041	0.0612684	0.0640261	0.0625299	0.0603932	0.0543546	0.0587116	0.0610536	0.052841	0.0579049	0.0559783	-	0.922923	0.000331491
R34_R40	0.181809	0.184135	0.182987	0.180775	0.1864	0.18437	0.181297	0.179515	0.177418	0.179886	0.180872	0.183304	0.185617	0.184244	0.179657	0.176559	0.177073	0.173227	0.177379	0.180278	0.177408	-	0.971644	0.000361219
L2_L10	0.0707719	0.0735961	0.0723559	0.0697078	0.0705733	0.0701217	0.0714146	0.0727294	0.0695179	0.0752136	0.071275	0.0697659	0.0740307	0.0723721	0.0721241	0.0754228	0.0755373	0.0750835	0.0745147	0.0756254	0.0732881	-	1.04473	0.000367199
R30_R32	0.0776264	0.0802507	0.0782652	0.0786613	0.0790864	0.0788932	0.0795832	0.080886	0.08011	0.0781052	0.0798096	0.075239	0.0786879	0.0807686	0.0791221	0.0822572	0.0832274	0.0811416	0.0811519	0.0820163	0.0805727	-	1.03445	0.000392058
L31_L35	0.111292	0.109542	0.114606	0.111965	0.110989	0.110192	0.109722	0.110603	0.111331	0.113528	0.102841	0.114912	0.108996	0.109934	0.108741	0.102508	0.10943	0.105127	0.0993784	0.106485	0.103127	-	0.943312	0.000413104
R2_R17	0.0607947	0.0614443	0.0617521	0.0589808	0.0621326	0.0606568	0.061257	0.0605562	0.0616448	0.0638241	0.0622253	0.0601008	0.0637071	0.0595437	0.0594087	0.0629988	0.0642036	0.0630125	0.0657408	0.0645448	0.0633261	-	1.04525	0.000423594
R4_R16	0.120719	0.124478	0.121126	0.119188	0.124721	0.118887	0.121637	0.124008	0.122963	0.119146	0.122142	0.119816	0.119633	0.123564	0.119591	0.126419	0.126722	0.126499	0.12353	0.124847	0.124273	-	1.03245	0.000427482
L14_L21	0.0488299	0.0488605	0.0418857	0.0461179	0.0468771	0.0451849	0.0483706	0.0489764	0.0481368	0.047222	0.0481928	0.0425083	0.0408249	0.0474954	0.0476962	0.0430961	0.0401938	0.0438491	0.0400202	0.038212	0.042131	-	0.887513	0.000435256
R2_R20	0.120047	0.122663	0.121566	0.120406	0.121989	0.120518	0.123509	0.124228	0.119057	0.121786	0.122092	0.123359	0.121758	0.122625	0.11895	0.123028	0.123883	0.122902	0.126502	0.126955	0.127422	-	1.0286	0.000498122
L34_L40	0.183839	0.184327	0.184974	0.185913	0.185279	0.184713	0.18537	0.182917	0.17912	0.179371	0.183077	0.182716	0.181682	0.184511	0.182965	0.176567	0.182759	0.17555	0.178353	0.18137	0.178287	-	0.975077	0.000499065
L33_L38	0.0650181	0.0634563	0.0623918	0.066518	0.0646883	0.0615384	0.0621934	0.0634524	0.0629091	0.0590443	0.0632682	0.0577026	0.0591192	0.060946	0.0617153	0.0585463	0.0604837	0.0562004	0.0563227	0.0591637	0.0532496	-	0.920719	0.000500149
R15_M1	0.0576445	0.0588919	0.0588433	0.0599049	0.0599386	0.0579757	0.0604561	0.0588317	0.060663	0.0606151	0.0572478	0.059374	0.0588262	0.0597671	0.0617198	0.0624758	0.0624281	0.0640108	0.0594561	0.0626326	0.0612672	-	1.04488	0.000504503
L14_L25	0.0499472	0.0494737	0.0440534	0.0481095	0.047988	0.0488042	0.0495065	0.0522037	0.0512325	0.0491898	0.0497433	0.0447354	0.0423581	0.0501475	0.0500019	0.0442024	0.044427	0.044029	0.0421578	0.0434852	0.0439453	-	0.901198	0.000525522
L30_L33	0.106756	0.10877	0.109413	0.107774	0.11092	0.107446	0.10865	0.106205	0.10145	0.103686	0.104289	0.109909	0.109713	0.111899	0.107473	0.11278	0.114008	0.110995	0.111364	0.115649	0.112099	-	1.04824	0.000540131
L2_L17	0.0603279	0.0606435	0.0611608	0.0604397	0.0597225	0.05973	0.062538	0.0614198	0.0617967	0.0644977	0.0598065	0.059482	0.0624004	0.0602561	0.0622066	0.0618581	0.0636308	0.0651495	0.0647639	0.0640148	0.0631948	-	1.04376	0.000567245
L30_L32	0.077096	0.080283	0.0791578	0.078848	0.0798897	0.0786042	0.0805261	0.0809213	0.0787116	0.0772422	0.0803939	0.0771221	0.0819609	0.0799076	0.080099	0.0825797	0.081349	0.0840302	0.0825622	0.0823322	0.0802626	-	1.03529	0.000580805
L14_M2	0.0308286	0.0314037	0.0381894	0.0323951	0.0311353	0.0312867	0.0310367	0.0303679	0.0298462	0.0315716	0.0313963	0.0348566	0.0375977	0.0293585	0.032095	0.0362266	0.0357577	0.0349597	0.0388537	0.0382178	0.0376016	-	1.14622	0.000608931
R15_R19	0.0523823	0.0515717	0.0527826	0.0534026	0.0505178	0.0482168	0.0514214	0.0520766	0.0533043	0.0518794	0.0526432	0.0497587	0.0498906	0.0520747	0.0518194	0.058031	0.0543179	0.0543722	0.0545952	0.0540485	0.0524731	-	1.05926	0.00062547
R2_R19	0.075099	0.0743893	0.0745183	0.0726954	0.0729615	0.0725911	0.0735819	0.0744706	0.0745977	0.0771745	0.0754306	0.0719653	0.0759257	0.0734219	0.0727749	0.0778891	0.0777971	0.078569	0.0770327	0.076982	0.0739494	-	1.03954	0.000636539
L2_L6	0.154567	0.155638	0.156441	0.155879	0.158294	0.155396	0.156453	0.154798	0.154159	0.153633	0.15616	0.151841	0.15396	0.155744	0.156913	0.157891	0.156413	0.159305	0.159779	0.161986	0.156827	-	1.02173	0.000649451
L34_L38	0.0702316	0.069739	0.0730607	0.0734478	0.0714496	0.0690585	0.0701522	0.0668838	0.0658183	0.0638566	0.0673179	0.0643904	0.0628611	0.0679968	0.0687531	0.0608053	0.0683159	0.058931	0.059612	0.064449	0.0569902	-	0.900237	0.000660825
L2_L3	0.0540459	0.0536565	0.0557023	0.0548087	0.0563331	0.0550286	0.0556617	0.0549598	0.0559614	0.0585685	0.0539087	0.053037	0.0536051	0.0539989	0.0561252	0.0562686	0.0601959	0.0578618	0.0572708	0.0583178	0.0568666	-	1.05034	0.000665556
L4_L15	0.120673	0.124183	0.120931	0.120095	0.123002	0.119263	0.120847	0.122523	0.120924	0.119383	0.121563	0.120066	0.121626	0.118703	0.119442	0.122402	0.123522	0.124836	0.124191	0.12494	0.12225	-	1.02324	0.000671282
L31_R31	0.0716713	0.0727067	0.0707974	0.0721713	0.0744709	0.0747749	0.0740443	0.0708574	0.073818	0.077589	0.0727035	0.0728494	0.0736749	0.0746994	0.0714106	0.0775435	0.0820245	0.084337	0.0727702	0.0771373	0.0762687	-	1.07008	0.000723747
L33_L39	0.181863	0.185067	0.18203	0.185383	0.185827	0.183862	0.183211	0.184372	0.181898	0.181713	0.184051	0.182116	0.180861	0.181004	0.181089	0.17801	0.182384	0.17785	0.179136	0.18147	0.178582	-	0.981501	0.000741124
L2_L19	0.0722026	0.0738817	0.0753365	0.0731651	0.0729261	0.0718292	0.0752376	0.0739439	0.0732991	0.0781628	0.0728252	0.0708884	0.0737153	0.0733283	0.0733652	0.077181	0.0782911	0.0777466	0.0759288	0.077197	0.074305	-	1.04304	0.000763645
L35_L41	0.184989	0.189465	0.190638	0.185623	0.18956	0.190467	0.186891	0.183497	0.187761	0.188809	0.1878	0.192075	0.192214	0.186692	0.185165	0.189843	0.194004	0.191084	0.195718	0.195221	0.192517	-	1.02634	0.000787791
R15_R18	0.0594447	0.0608165	0.0612838	0.0622021	0.06148	0.0583335	0.0614297	0.0604603	0.0627837	0.0602483	0.0608096	0.0591117	0.0597263	0.0614483	0.0614716	0.0648427	0.0625386	0.0618512	0.0628091	0.0622803	0.0634769	-	1.03671	0.000844541
R14_R18	0.0603886	0.0623656	0.0635432	0.0619229	0.0609429	0.0619955	0.0623209	0.0601875	0.0605838	0.0612938	0.0621332	0.0613961	0.064239	0.0626403	0.063514	0.0638924	0.062647	0.0662923	0.0670748	0.0629981	0.0645909	-	1.04225	0.000891849
L31_L36	0.118042	0.116156	0.119016	0.115489	0.113986	0.118612	0.114643	0.11543	0.117834	0.117876	0.11083	0.119017	0.117706	0.118145	0.11489	0.110269	0.115067	0.115231	0.109771	0.111793	0.110199	-	0.961751	0.000918341
M5_M6	0.148065	0.145159	0.145666	0.147607	0.144334	0.143879	0.149701	0.148741	0.147933	0.145044	0.147627	0.147474	0.144835	0.15243	0.145776	0.143513	0.141227	0.141809	0.144242	0.142039	0.144804	-	0.972697	0.000920685
L5_L16	0.0912086	0.094883	0.0918206	0.0921939	0.0898881	0.0928337	0.0966834	0.0943559	0.0917121	0.0963968	0.091572	0.0978514	0.0952241	0.0912023	0.0925163	0.095653	0.0994724	0.0955333	0.0999589	0.0973762	0.0977274	-	1.04568	0.000921616
L16_L17	0.0402796	0.0419348	0.0400778	0.0414723	0.0400405	0.038412	0.0435317	0.0415884	0.042708	0.0410535	0.0424305	0.0404714	0.0429715	0.0409027	0.0429928	0.0420728	0.0426322	0.0440122	0.0473784	0.0447469	0.0450214	-	1.07053	0.000967278
R10_R14	0.0728012	0.073381	0.0777168	0.0744212	0.0750768	0.0737074	0.074087	0.07278	0.0723955	0.0725214	0.0740357	0.0743634	0.0785696	0.0742904	0.0761257	0.0752893	0.0773525	0.0801181	0.0807025	0.0761176	0.0784102	-	1.04811	0.00102383
L26_L27	0.0422599	0.0410078	0.0424068	0.0481056	0.0450646	0.0427312	0.0426139	0.0420414	0.0453644	0.0354401	0.0434526	0.0404707	0.0401782	0.0429342	0.042934	0.0398022	0.0384715	0.0315988	0.0363196	0.0399542	0.0363389	-	0.873169	0.0010439
L26_L28	0.0921923	0.0911532	0.0895244	0.0920511	0.0931842	0.0905809	0.0892895	0.0878278	0.0917005	0.0841959	0.0895198	0.0855413	0.085444	0.0899742	0.0899849	0.0863421	0.0846302	0.0813167	0.0846943	0.0882276	0.0830342	-	0.946689	0.00123771
L36_R36	0.00708583	0.0121834	0.0170625	0.0174144	0.0182511	0.0279435	0.0116003	0.017234	0.0170992	0.0306556	0.0181571	0.0230073	0.0223485	0.0175634	0.0143881	0.0301919	0.0246717	0.0340501	0.0313478	0.020245	0.0319757	-	1.58535	0.00132558
R2_R10	0.0698046	0.072933	0.0714534	0.0689895	0.0704411	0.0703015	0.0736225	0.0716408	0.071957	0.0762626	0.0717831	0.0676428	0.073687	0.0720821	0.0725256	0.0760217	0.0758005	0.0753731	0.0750191	0.0753401	0.0729291	-	1.04751	0.00143631
R4_R15	0.119702	0.123242	0.120077	0.118334	0.122506	0.11746	0.120483	0.121825	0.122463	0.117099	0.119469	0.119295	0.118007	0.121841	0.117465	0.125165	0.124207	0.123052	0.122248	0.123518	0.121655	-	1.02798	0.00151157
R2_R24	0.131854	0.131891	0.132262	0.131259	0.133571	0.131976	0.133844	0.134825	0.131428	0.131044	0.133828	0.132044	0.131088	0.132877	0.132466	0.133216	0.132991	0.133471	0.136661	0.137603	0.135696	-	1.01905	0.00151901
R45_M5	0.0471705	0.0449746	0.0448506	0.0457894	0.0461068	0.0431745	0.046639	0.0466156	0.0445644	0.0439477	0.0499206	0.0438792	0.0448624	0.0476382	0.0456414	0.042305	0.0417417	0.0443173	0.0439665	0.041582	0.0432965	-	0.937658	0.0015249
L4_L16	0.121618	0.125972	0.121715	0.120756	0.12481	0.120108	0.124006	0.12481	0.121808	0.120888	0.123208	0.121856	0.123405	0.12096	0.12092	0.123429	0.125909	0.125515	0.126401	0.126518	0.124654	-	1.02407	0.00152848
R2_R11	0.0668978	0.0698785	0.0708231	0.0687166	0.0728822	0.0681613	0.0692319	0.0703325	0.06849	0.0741564	0.0703085	0.0650547	0.0725146	0.0719861	0.0704675	0.0745359	0.0737011	0.0734709	0.0742114	0.0743375	0.0720504	-	1.05321	0.00156483
L34_L39	0.184977	0.187641	0.188567	0.188586	0.189395	0.187369	0.187392	0.185342	0.182358	0.183751	0.185651	0.185253	0.182933	0.185015	0.184423	0.178973	0.186716	0.178716	0.180187	0.183919	0.180868	-	0.976618	0.0016025
R26_R27	0.0374599	0.0395122	0.046116	0.0421601	0.0442543	0.0427084	0.0383627	0.0410848	0.0433024	0.0359684	0.0408714	0.0402805	0.0422857	0.0451665	0.0417449	0.0392421	0.0368529	0.0346241	0.0367994	0.0375393	0.036526	-	0.891645	0.00164306
R30_R36	0.134231	0.132498	0.137585	0.135789	0.142031	0.135747	0.137597	0.13433	0.136731	0.13621	0.132752	0.137429	0.13225	0.137152	0.132925	0.131058	0.133267	0.131286	0.127897	0.134656	0.127758	-	0.965382	0.00170951
R14_M2	0.0302509	0.0295835	0.0368395	0.0327469	0.0310921	0.0312755	0.0289168	0.0308322	0.0311912	0.0316754	0.0306342	0.0325582	0.0366532	0.0304026	0.0319439	0.0328046	0.0342242	0.0379854	0.0389675	0.0340561	0.0371329	-	1.12868	0.00172729
L2_L5	0.107429	0.109855	0.109553	0.1087	0.106387	0.111054	0.112656	0.110589	0.108101	0.116659	0.106563	0.113551	0.110983	0.107444	0.108813	0.112316	0.116759	0.113894	0.115035	0.11459	0.113479	-	1.04055	0.00177626
L2_L9	0.0810384	0.0836293	0.0806587	0.0777707	0.0809376	0.0793844	0.0815877	0.0814135	0.0788019	0.0839909	0.0810168	0.0780511	0.0841046	0.0828974	0.0825162	0.0853722	0.0850095	0.085975	0.0828571	0.0847368	0.0828286	-	1.04036	0.00183522
R6_R26	0.0557815	0.0566236	0.062208	0.0609439	0.0623723	0.0571923	0.0578346	0.0600396	0.0606916	0.0554324	0.0586776	0.0589144	0.0586394	0.0615124	0.0573903	0.0588586	0.0531564	0.0533197	0.0551301	0.0563662	0.0529619	-	0.932404	0.0018486
L14_L16	0.080504	0.0823878	0.086273	0.0826168	0.0833126	0.0811697	0.0814849	0.0813783	0.0803356	0.0794329	0.0832817	0.0855859	0.0891663	0.0813778	0.0826015	0.0855637	0.0852499	0.0853429	0.0896221	0.0864888	0.089436	-	1.05105	0.00197782
R26_R28	0.0860726	0.0898666	0.0921328	0.0876587	0.0936079	0.0892924	0.0860123	0.0878244	0.0901805	0.0836872	0.0862363	0.0847956	0.0915768	0.0912302	0.0862975	0.086567	0.0826184	0.0809805	0.083603	0.0859404	0.0825669	-	0.946639	0.0021859
R14_R21	0.0496459	0.050637	0.0425842	0.0464467	0.0466073	0.044265	0.0513729	0.0484747	0.0486095	0.0457886	0.0485046	0.0409001	0.0413443	0.0466146	0.0481922	0.0448864	0.0414703	0.0403493	0.0405771	0.039937	0.0428834	-	0.893243	0.00223703
L14_L24	0.056892	0.056412	0.0484636	0.053563	0.0551025	0.0547376	0.056099	0.0573618	0.0564634	0.0533859	0.0554401	0.0496548	0.0467924	0.0559726	0.0572913	0.0510948	0.0502191	0.0497372	0.0473267	0.0482001	0.0489958	-	0.908192	0.00241184
L36_L39	0.168564	0.173268	0.174043	0.169679	0.176053	0.168946	0.170325	0.169557	0.169755	0.172468	0.17113	0.173532	0.16867	0.169848	0.165626	0.172048	0.177474	0.171048	0.176857	0.177342	0.177741	-	1.02725	0.00247489
L2_L25	0.125654	0.127733	0.128215	0.127853	0.12753	0.127794	0.128263	0.129852	0.127031	0.127394	0.1292	0.128443	0.127501	0.127587	0.128673	0.128296	0.128513	0.128331	0.13179	0.131141	0.132061	-	1.01647	0.00247704
R5_R14	0.0793032	0.0795655	0.0780792	0.0800922	0.0795212	0.0788235	0.0808967	0.0786572	0.080474	0.0806887	0.0794686	0.0796708	0.0810672	0.079667	0.0802607	0.0828127	0.0806121	0.0826811	0.0810265	0.0801369	0.0806292	-	1.01965	0.0025561
R20_R26	0.0755866	0.0753052	0.079796	0.0802369	0.0803751	0.0788851	0.0758707	0.0765646	0.0784091	0.0768269	0.0787086	0.0820973	0.0798054	0.0810103	0.0790887	0.0777492	0.0734159	0.0741563	0.0756362	0.0748407	0.0759949	-	0.958353	0.00271058
L26_R26	0.172009	0.174024	0.172907	0.174234	0.17535	0.176972	0.170777	0.165904	0.1688	0.17601	0.171422	0.174063	0.172531	0.17348	0.173219	0.176774	0.181815	0.180714	0.174699	0.178991	0.173285	-	1.02855	0.00273428
R15_R23	0.100139	0.0989943	0.100484	0.0991634	0.100132	0.0994336	0.0991661	0.100777	0.0995013	0.0999606	0.101771	0.100378	0.101884	0.100089	0.0986993	0.10073	0.102773	0.102636	0.101218	0.101009	0.101073	-	1.01534	0.00282261
R30_R33	0.106062	0.108232	0.109762	0.108073	0.110041	0.108422	0.10706	0.106793	0.101754	0.104234	0.108177	0.106602	0.105724	0.110655	0.105488	0.110911	0.112506	0.107319	0.110219	0.112947	0.111247	-	1.03472	0.00287665
R16_R20	0.114251	0.117463	0.116184	0.115778	0.116709	0.113942	0.116797	0.118414	0.113162	0.116282	0.116554	0.116414	0.116386	0.117391	0.115704	0.117241	0.118027	0.117358	0.117971	0.118676	0.121317	-	1.02012	0.00300955
R11_R14	0.056342	0.0569275	0.061899	0.0607186	0.0590557	0.0582573	0.0578552	0.0578825	0.0572209	0.058626	0.0583785	0.0578976	0.062531	0.0619747	0.0603953	0.0612423	0.0605617	0.0637034	0.066036	0.0605531	0.0620926	-	1.05588	0.00305499
L15_L18	0.0606242	0.0628611	0.0606675	0.0635376	0.0618431	0.0598884	0.0622347	0.0611447	0.0624918	0.0595992	0.0619903	0.0594129	0.0615366	0.0621593	0.0615812	0.0637679	0.0617146	0.062989	0.0631338	0.063712	0.0645279	-	1.03043	0.00316751
L9_L14	0.0869136	0.088292	0.0925581	0.0859902	0.0878196	0.086873	0.089501	0.0860225	0.0835608	0.0864973	0.0885621	0.0894055	0.0944822	0.08863	0.0910009	0.0921413	0.0922359	0.0917157	0.0928291	0.0921355	0.0926411	-	1.04384	0.00319467
L16_L22	0.0835659	0.0856906	0.0851964	0.0843517	0.0838324	0.0840595	0.0852778	0.0861957	0.0852101	0.0855376	0.0839003	0.0862484	0.0873003	0.0863629	0.0840711	0.0869283	0.0888384	0.0853161	0.0871937	0.0856262	0.0887472	-	1.02336	0.00340265
R44_M5	0.0799218	0.0782582	0.0765438	0.0791586	0.0774121	0.0758135	0.0783512	0.0792304	0.0775573	0.0735622	0.0805216	0.0732053	0.0757538	0.0792648	0.0783763	0.07513	0.0722044	0.0756534	0.0740997	0.0738805	0.0750368	-	0.958795	0.0034147
L15_M1	0.0599211	0.0602934	0.0577851	0.0604053	0.0595274	0.0582626	0.0603765	0.0595463	0.0600536	0.0602723	0.0590727	0.0601384	0.0597856	0.060683	0.0614079	0.0623099	0.062274	0.0649538	0.0583366	0.0620437	0.0620685	-	1.03614	0.00343694
L10_L14	0.0732291	0.0745962	0.0795389	0.0745268	0.0737785	0.0730661	0.0755441	0.0737205	0.0699117	0.0720959	0.0744317	0.0767501	0.080054	0.07444	0.0759362	0.0783664	0.0779584	0.0761076	0.0798311	0.079861	0.0790832	-	1.05028	0.00366735
L36_L41	0.18376	0.186625	0.18875	0.183348	0.187871	0.185021	0.184085	0.182288	0.185896	0.184919	0.185867	0.191101	0.185384	0.183711	0.181689	0.184361	0.1912	0.188656	0.191274	0.190638	0.190286	-	1.02184	0.00371433
L36_L40	0.171089	0.176843	0.176404	0.171772	0.177652	0.171629	0.173523	0.172686	0.171278	0.174681	0.174772	0.178093	0.172943	0.174383	0.169783	0.173686	0.180118	0.173835	0.180496	0.181014	0.181614	-	1.02661	0.00373554
L7_L14	0.104623	0.106686	0.110788	0.10571	0.107071	0.104707	0.106792	0.104448	0.102423	0.102583	0.106491	0.107448	0.111476	0.105343	0.1068	0.110603	0.109279	0.107901	0.111445	0.109408	0.110211	-	1.03372	0.00375763
L11_L14	0.057326	0.0577526	0.0638952	0.0602289	0.0598312	0.0575655	0.0610731	0.0576488	0.055733	0.0583494	0.058902	0.0602821	0.0622168	0.0592911	0.0611411	0.0621163	0.0607234	0.0611874	0.0649079	0.0645869	0.0623578	-	1.05438	0.00392784
R8_R14	0.101082	0.102699	0.106307	0.100929	0.105082	0.10306	0.102392	0.100538	0.100129	0.100812	0.102173	0.102568	0.108639	0.104224	0.105086	0.103335	0.106206	0.108954	0.108605	0.106103	0.107124	-	1.03565	0.00393233
R2_R16	0.0252201	0.0243555	0.0248221	0.023091	0.024162	0.0264947	0.0252806	0.02266	0.0247618	0.0270531	0.0242385	0.0242361	0.0280347	0.0240018	0.0246077	0.0218207	0.0232888	0.0237272	0.023037	0.0237524	0.0208545	-	0.914702	0.00433288
L35_R35	0.00804216	0.00972417	0.0137547	0.0106224	0.0152889	0.0254619	0.00822273	0.0175267	0.0164403	0.0215624	0.0215702	0.0252169	0.0206049	0.0195789	0.0108765	0.0176957	0.0213434	0.0370911	0.0361597	0.0169919	0.0349589	-	1.67939	0.0044979
L3_L28	0.169127	0.169505	0.16779	0.16575	0.168705	0.164774	0.16761	0.164226	0.166039	0.164503	0.166461	0.163985	0.164438	0.163751	0.165123	0.163583	0.163862	0.162989	0.16219	0.16546	0.161552	-	0.982865	0.00457642
R32_R40	0.188833	0.189271	0.186864	0.186812	0.186545	0.18873	0.187762	0.1894	0.187539	0.187698	0.188958	0.188277	0.191412	0.18792	0.184801	0.186014	0.185655	0.181805	0.18669	0.185316	0.187501	-	0.986399	0.00477419
R2_R9	0.0805187	0.0829837	0.0802176	0.0781757	0.0814733	0.0782924	0.0816242	0.0800924	0.0806936	0.0843647	0.0825665	0.0766567	0.0833136	0.0831234	0.0829696	0.0858652	0.0838429	0.0855252	0.0837188	0.0843532	0.082105	-	1.03817	0.00487532
R46_M5	0.0638812	0.0641315	0.0610182	0.0625447	0.0621812	0.0593223	0.0627721	0.0628931	0.0608107	0.0609897	0.0656763	0.0593392	0.0611549	0.0636899	0.0609299	0.0605361	0.0606929	0.0573747	0.0584895	0.0600992	0.0597795	-	0.958226	0.00488712
R7_M1	0.0568035	0.059235	0.0573852	0.0578036	0.0612996	0.0594076	0.0595011	0.0579405	0.0576992	0.0596935	0.059642	0.059718	0.059272	0.0589613	0.0617718	0.0619234	0.0592068	0.0624697	0.0602449	0.0623473	0.0607857	-	1.03533	0.00489816
R43_M5	0.0979178	0.0971572	0.0958621	0.0972042	0.0959668	0.0909972	0.0988473	0.0976746	0.098421	0.0934408	0.0989326	0.0946352	0.0967024	0.0953583	0.0959119	0.095062	0.0913002	0.0939067	0.0935996	0.0929083	0.093257	-	0.968897	0.00491591
R16_R29	0.0588122	0.05779	0.0573855	0.0580792	0.0601969	0.0554051	0.0567881	0.057976	0.0579246	0.0595896	0.0609657	0.0562814	0.0555821	0.0575121	0.0608794	0.0611735	0.0610722	0.0605731	0.060051	0.0592022	0.0606399	-	1.04088	0.00492001
L31_L37	0.158947	0.15819	0.161314	0.154267	0.154491	0.156512	0.156134	0.156788	0.157372	0.157659	0.154117	0.158321	0.158766	0.157788	0.156125	0.153844	0.151955	0.153085	0.157039	0.154268	0.155028	-	0.98144	0.00498858
L6_L26	0.0596285	0.0576178	0.0595053	0.0637328	0.0609631	0.0581536	0.0616815	0.0604944	0.0619868	0.0531843	0.0612938	0.0587857	0.0562289	0.0596593	0.0598041	0.0591909	0.0558522	0.0532888	0.0546549	0.0574857	0.0537335	-	0.93592	0.00505846
L4_L26	0.0707976	0.066136	0.0722481	0.0743219	0.0720234	0.0677638	0.0732716	0.0722249	0.0739922	0.0684139	0.0734749	0.0725902	0.0692716	0.0729108	0.0708199	0.0715154	0.0670759	0.0653422	0.0683416	0.0676542	0.0665024	-	0.949376	0.00507815
L44_L46	0.0353079	0.0372347	0.0353428	0.0354296	0.0328564	0.0368073	0.0362196	0.0350648	0.0360053	0.0405014	0.0351556	0.0347832	0.0335268	0.0363028	0.0340592	0.0393174	0.0384242	0.0391384	0.0370336	0.039152	0.0361343	-	1.07183	0.0051447
R7_R14	0.102032	0.105243	0.109375	0.106085	0.107328	0.103828	0.104884	0.104227	0.103046	0.103759	0.105762	0.104846	0.110712	0.10652	0.10817	0.107717	0.108264	0.112534	0.112429	0.106279	0.109403	-	1.03515	0.00514735
R35_R41	0.185762	0.18739	0.189514	0.18519	0.191396	0.191236	0.18674	0.188652	0.187639	0.185165	0.185487	0.190908	0.189022	0.189851	0.185026	0.186917	0.189331	0.193711	0.193233	0.193267	0.193656	-	1.01998	0.0054783
L14_L28	0.153591	0.15054	0.143641	0.148242	0.149476	0.148979	0.149554	0.149396	0.152107	0.14843	0.148824	0.141937	0.142205	0.148632	0.148601	0.145166	0.143049	0.145739	0.141476	0.144599	0.142877	-	0.969925	0.00548455
R28_R29	0.189797	0.190275	0.186097	0.18573	0.189021	0.18717	0.188881	0.188543	0.18713	0.185434	0.185447	0.184758	0.187452	0.186045	0.187451	0.18672	0.184698	0.183526	0.184348	0.186525	0.182485	-	0.986304	0.00557438
L6_L16	0.14308	0.145244	0.143827	0.14333	0.146668	0.141167	0.144108	0.14232	0.141893	0.138031	0.144711	0.139903	0.143544	0.143966	0.144883	0.145967	0.144313	0.145814	0.148079	0.148484	0.144797	-	1.02188	0.00559987
L14_L15	0.081961	0.084227	0.0884285	0.0848515	0.0843974	0.0829285	0.0823976	0.0827265	0.0818924	0.0817369	0.0845731	0.0874894	0.090336	0.0829473	0.0842878	0.0867999	0.0861329	0.0861935	0.0899044	0.0882944	0.0902038	-	1.0424	0.00589825
L43_M5	0.0984274	0.0969149	0.095476	0.0983388	0.0966733	0.091373	0.0985674	0.0980122	0.0966578	0.095269	0.0988113	0.0947211	0.0952779	0.0937739	0.0966596	0.0946328	0.0918806	0.0939909	0.0949007	0.0934203	0.0923381	-	0.970902	0.00609496
L14_L19	0.0766862	0.0763671	0.0798037	0.0774389	0.0766823	0.0762803	0.0771668	0.0762775	0.0758258	0.0750221	0.0760304	0.0779183	0.0804147	0.0757616	0.0771393	0.0780434	0.0778888	0.0787101	0.0797956	0.0789788	0.0807763	-	1.02656	0.006248
L14_L27	0.103333	0.102652	0.0971623	0.105569	0.103169	0.103152	0.100734	0.103156	0.103932	0.10158	0.102548	0.098173	0.0966237	0.102769	0.101908	0.0992592	0.0991411	0.0980685	0.0967409	0.0986234	0.0987492	-	0.967242	0.00625744
R16_R26	0.114565	0.116415	0.112946	0.11482	0.114769	0.112679	0.116188	0.112926	0.11194	0.118685	0.113463	0.11778	0.110973	0.115767	0.113831	0.116516	0.119151	0.120198	0.114731	0.117801	0.117294	-	1.02706	0.00657228
L8_L14	0.10334	0.103738	0.108594	0.101134	0.103849	0.102126	0.103807	0.100845	0.0994506	0.100831	0.103217	0.10664	0.107997	0.10403	0.106061	0.105932	0.107505	0.105921	0.108697	0.108044	0.10708	-	1.03361	0.00671044
R36_R39	0.168108	0.171815	0.174051	0.169717	0.171793	0.169143	0.166775	0.169214	0.167834	0.167161	0.167685	0.172053	0.171708	0.170073	0.164681	0.170268	0.173467	0.17109	0.174822	0.173484	0.174149	-	1.02022	0.0067601
R2_R25	0.125299	0.127175	0.127557	0.127805	0.128556	0.125987	0.128546	0.129253	0.127335	0.126	0.129269	0.126897	0.126919	0.128887	0.127831	0.128294	0.127799	0.127759	0.131517	0.130545	0.132252	-	1.01678	0.00687383
R32_R38	0.110177	0.109254	0.110493	0.109276	0.108368	0.10826	0.104993	0.109593	0.107103	0.105261	0.105029	0.104184	0.105293	0.105982	0.106957	0.106284	0.102933	0.103806	0.105155	0.106066	0.101905	-	0.972145	0.00690785
L2_L15	0.0278279	0.0286423	0.0293819	0.0269588	0.0286078	0.0293777	0.0291587	0.02964	0.0278504	0.0325719	0.02682	0.0278851	0.0294986	0.0292243	0.0286351	0.0265482	0.0294113	0.026896	0.0248518	0.0266619	0.0261054	-	0.9285	0.00690882
R2_R6	0.153447	0.156403	0.156293	0.153999	0.159053	0.156705	0.15541	0.155388	0.154138	0.152037	0.156113	0.15336	0.154188	0.157146	0.153977	0.157253	0.155961	0.157859	0.158877	0.161045	0.156157	-	1.01728	0.00699165
R14_R19	0.0764394	0.076396	0.0784927	0.0773071	0.0764151	0.0760818	0.0758693	0.0758493	0.0758696	0.0760796	0.0762688	0.0767828	0.0809047	0.0768079	0.0778923	0.0769469	0.0776545	0.0805993	0.0813721	0.0778879	0.0798909	-	1.02811	0.00699996
R34_R39	0.182249	0.186221	0.185865	0.18702	0.188388	0.187147	0.183473	0.180404	0.179749	0.18474	0.18058	0.186662	0.186835	0.184566	0.180525	0.179512	0.181503	0.176939	0.178752	0.184169	0.180273	-	0.977734	0.00701455
R14_R25	0.0512883	0.0512816	0.0445125	0.047879	0.049449	0.047554	0.0515927	0.0510458	0.0501138	0.0473492	0.0504894	0.0447398	0.0416104	0.0493401	0.0496436	0.0472737	0.0453756	0.0414843	0.0418323	0.0462978	0.0443738	-	0.91579	0.00703421
R37_R40	0.112405	0.114969	0.110853	0.111204	0.116137	0.112317	0.112678	0.113135	0.115337	0.110597	0.111284	0.114622	0.110632	0.112717	0.111997	0.113892	0.12092	0.11114	0.119836	0.113657	0.119674	-	1.03366	0.00717187
L7_M1	0.059748	0.059225	0.0575953	0.0580914	0.0607973	0.0601618	0.0592165	0.0586868	0.0583263	0.0595232	0.0595809	0.0605828	0.059549	0.0585758	0.0604327	0.0617223	0.0592247	0.0611318	0.0599432	0.0614733	0.0608182	-	1.02325	0.0071986
L44_M5	0.0811911	0.0791141	0.077612	0.0801147	0.0783453	0.0759056	0.078805	0.0787179	0.0768557	0.073888	0.0808225	0.0757715	0.0767189	0.0779886	0.0785778	0.0756921	0.0730856	0.0767025	0.0747924	0.0760837	0.0759658	-	0.966146	0.00735851
R4_R13	0.0839858	0.0849204	0.0839011	0.0836466	0.0853122	0.0835143	0.0860486	0.083787	0.0856726	0.081984	0.0849356	0.0852575	0.0855923	0.0849753	0.0835146	0.0872117	0.0860523	0.0863278	0.0845673	0.0863597	0.0854344	-	1.01802	0.00738838
L14_L20	0.0531269	0.052892	0.0460076	0.0495325	0.0499071	0.0508186	0.0509834	0.0535934	0.0531259	0.0521565	0.0517162	0.0477307	0.0472746	0.052323	0.0494173	0.0469337	0.0484673	0.0475152	0.0459934	0.0489414	0.0482318	-	0.940312	0.00739274
R3_R27	0.108666	0.108691	0.109317	0.107057	0.106068	0.107753	0.10653	0.10689	0.106956	0.107021	0.107343	0.10618	0.10443	0.107548	0.106632	0.104329	0.107945	0.104424	0.104703	0.105536	0.105097	-	0.983202	0.00741376
L21_M1	0.0927216	0.0944403	0.0931468	0.0924871	0.0896038	0.087835	0.0932714	0.0927107	0.0906252	0.0885193	0.0933824	0.0873028	0.0901163	0.0908846	0.092061	0.0893065	0.0867361	0.0877529	0.0899761	0.081138	0.0903425	-	0.959113	0.00749559
L25_M1	0.0940839	0.0951916	0.095986	0.0947724	0.0914218	0.0915546	0.0946645	0.0961158	0.0940003	0.0905243	0.095083	0.0898354	0.0919902	0.0931867	0.094504	0.090803	0.091769	0.0884609	0.0925877	0.0877839	0.0923862	-	0.969037	0.00765279
L1_M1	0.0648702	0.0650923	0.0625721	0.0646943	0.0690848	0.0666784	0.0663104	0.0659911	0.0628174	0.0662836	0.0657675	0.0689419	0.0681928	0.0648336	0.0682706	0.068771	0.066569	0.0692642	0.0679991	0.0702128	0.0690497	-	1.03964	0.00801337
L1_L14	0.110731	0.113096	0.116929	0.113143	0.115955	0.111889	0.113798	0.111937	0.106385	0.109967	0.113066	0.11649	0.120978	0.111812	0.115198	0.117652	0.116125	0.115797	0.12019	0.118148	0.118757	-	1.03838	0.008364
R37_R39	0.107182	0.110517	0.106862	0.110549	0.111517	0.108005	0.1079	0.107929	0.110595	0.106726	0.104373	0.109648	0.1057	0.107281	0.106166	0.111774	0.117806	0.106598	0.11291	0.10858	0.113779	-	1.03558	0.0083746
R37_R41	0.138266	0.141418	0.136899	0.135696	0.138949	0.136544	0.140824	0.140088	0.143146	0.133537	0.135936	0.140266	0.135524	0.138395	0.137548	0.139113	0.143675	0.139131	0.14601	0.139961	0.144599	-	1.02807	0.00837934
R9_R14	0.0860838	0.0863063	0.0916136	0.086684	0.0882227	0.0866162	0.086469	0.0861318	0.0849334	0.084777	0.0883456	0.0877145	0.0931645	0.0890373	0.0897829	0.0885038	0.0892804	0.0946553	0.0937409	0.0892431	0.0915431	-	1.03916	0.00865449
R16_R22	0.0814038	0.0847353	0.0848861	0.0839915	0.082933	0.0825808	0.0834277	0.0857377	0.0854289	0.087504	0.0850827	0.0843074	0.0859341	0.0853806	0.0843104	0.0869559	0.0876272	0.0851306	0.0858258	0.0854919	0.0883907	-	1.02438	0.00865473
R5_M2	0.0838762	0.082895	0.0822693	0.0835975	0.0819906	0.0840809	0.084257	0.0841379	0.0858266	0.0859066	0.0826878	0.0860949	0.0842465	0.0823118	0.0834689	0.086685	0.0868526	0.0855031	0.0840776	0.0844978	0.0863133	-	1.02161	0.00865888
R30_R37	0.192809	0.195323	0.200694	0.194404	0.199408	0.194836	0.195185	0.195144	0.192892	0.193741	0.194287	0.193895	0.195146	0.196946	0.18945	0.190936	0.187766	0.192894	0.191792	0.194443	0.189945	-	0.981287	0.00868179
L2_L24	0.131678	0.133555	0.131772	0.132253	0.132672	0.132663	0.133915	0.134	0.131163	0.130308	0.133809	0.132654	0.131171	0.132472	0.134852	0.134082	0.133462	0.13237	0.136121	0.134717	0.135885	-	1.0139	0.00885009
L35_M3	0.081051	0.0861041	0.0801761	0.0827984	0.0788168	0.091359	0.0847191	0.0815881	0.0827245	0.0879379	0.0959711	0.0812099	0.0926982	0.0878938	0.0830021	0.0931729	0.0799141	0.0910286	0.105608	0.0950043	0.0983821	-	1.1015	0.00891561
R14_R16	0.0776237	0.0799771	0.0852278	0.0830906	0.0818448	0.0807642	0.0795729	0.0806832	0.0804682	0.0823054	0.0823298	0.0832478	0.0887647	0.0824387	0.0834238	0.0829515	0.0841152	0.0880001	0.0881606	0.0831943	0.0883695	-	1.04483	0.0090612
R5_R22	0.0679887	0.0679214	0.0690671	0.0698608	0.0670358	0.0659561	0.0677805	0.0677807	0.0698941	0.0702708	0.0669581	0.0690417	0.0683554	0.0681573	0.0682785	0.071749	0.0704376	0.0700288	0.0691576	0.0681204	0.0702958	-	1.02453	0.00928862
L14_R14	0.00841236	0.00798616	0.0140555	0.00989101	0.0100944	0.00995917	0.00838422	0.00814214	0.00904195	0.0107055	0.00748872	0.0122047	0.0105092	0.00896063	0.00880491	0.0106918	0.0128323	0.0129365	0.0114376	0.0128142	0.0105771	-	1.23218	0.00930644
R5_R26	0.0760966	0.0738504	0.0793041	0.0776597	0.0776777	0.0732213	0.07706	0.0763859	0.0755516	0.0751255	0.0757995	0.0775895	0.0747027	0.0783856	0.0754498	0.0766631	0.0707094	0.075222	0.0744735	0.0730894	0.0719483	-	0.966259	0.00931699
L4_R4	0.16714	0.167624	0.169256	0.172674	0.171047	0.171808	0.171648	0.168948	0.170229	0.169648	0.17076	0.175671	0.173081	0.170524	0.170263	0.172832	0.174232	0.174319	0.171374	0.174904	0.172935	-	1.01608	0.00952374
R36_R41	0.18436	0.185409	0.188132	0.182531	0.18689	0.183949	0.184002	0.184667	0.185888	0.181345	0.184036	0.189227	0.186927	0.18634	0.181699	0.183955	0.1866	0.189111	0.190691	0.190682	0.18883	-	1.01775	0.00952434
L13_L20	0.0475307	0.0474121	0.0464467	0.0464398	0.0460318	0.0453748	0.0459327	0.0468743	0.0467912	0.0465575	0.0462323	0.0462827	0.0459983	0.045814	0.0456043	0.0466632	0.0461964	0.0463942	0.0488723	0.0490687	0.0479496	-	1.02522	0.00960876
R16_R23	0.0982289	0.096911	0.0987789	0.097047	0.0989661	0.0986114	0.0979574	0.0994309	0.0974607	0.0993895	0.101949	0.0984288	0.100837	0.0989245	0.0979488	0.100062	0.102005	0.101956	0.0997979	0.0991812	0.100158	-	1.01825	0.00976585
R19_M1	0.0601592	0.059807	0.0600293	0.0599538	0.0608113	0.0598407	0.0600284	0.0605051	0.060678	0.0615521	0.0594024	0.0602868	0.0593118	0.0591538	0.0602945	0.0617981	0.0609601	0.0627839	0.0595803	0.0613365	0.0606569	-	1.01771	0.00984867
L2_L8	0.0931624	0.0943781	0.0918594	0.0895294	0.0925288	0.0897751	0.0928469	0.0917201	0.0893903	0.0935066	0.0916794	0.0890652	0.0930634	0.0937198	0.0939956	0.0954558	0.0939085	0.0945761	0.0946013	0.0941175	0.0927746	-	1.02417	0.00986957
L3_L27	0.108104	0.11026	0.108958	0.111153	0.10955	0.106951	0.108392	0.108277	0.106958	0.106554	0.108511	0.106564	0.106625	0.106715	0.106555	0.106333	0.107909	0.103852	0.104327	0.107437	0.105538	-	0.980473	0.00997663
L4_L13	0.0831633	0.0834247	0.0848194	0.0858974	0.085451	0.0853122	0.0849308	0.0838436	0.0835716	0.0840015	0.08346	0.0854782	0.0850816	0.0833033	0.0843216	0.084653	0.0851923	0.087894	0.0855885	0.0872257	0.0846601	-	1.01736	0.0100884
L6_L15	0.14242	0.143963	0.143905	0.142988	0.145424	0.141187	0.141601	0.140723	0.141718	0.13759	0.143967	0.139009	0.14275	0.142293	0.144004	0.145206	0.142648	0.145385	0.146898	0.147532	0.142709	-	1.01988	0.0101741
R4_R22	0.0742578	0.0750255	0.0740745	0.0741487	0.0750273	0.0726915	0.0744185	0.0745594	0.0750252	0.0713619	0.074151	0.0748088	0.0742735	0.0744362	0.0730931	0.0773077	0.0766403	0.0752805	0.0743554	0.0753746	0.0743371	-	1.01969	0.0102294
L21_R22	0.0495238	0.0489958	0.047663	0.0490433	0.0484467	0.0489391	0.0493626	0.0467023	0.0458298	0.0463638	0.0496086	0.0491842	0.047154	0.0462195	0.050615	0.045949	0.0421714	0.0477853	0.0472558	0.0418826	0.0484075	-	0.944694	0.0102752
R5_R13	0.0821838	0.0816565	0.08245	0.0825273	0.0825281	0.0810937	0.083384	0.0803285	0.0835495	0.0830675	0.0817976	0.0815902	0.0830048	0.0819484	0.0827869	0.0849788	0.0838999	0.0855959	0.0818364	0.082555	0.0833338	-	1.01751	0.0105603
L16_L18	0.061579	0.0650411	0.0627043	0.0638536	0.0641278	0.0624721	0.0656985	0.064215	0.0645215	0.0626803	0.0648818	0.0620438	0.0647529	0.0642651	0.0635992	0.064812	0.0647635	0.0637927	0.0669564	0.0656858	0.0664281	-	1.02578	0.0105945
R15_R20	0.115228	0.11824	0.116772	0.11674	0.116569	0.114054	0.117001	0.118592	0.114346	0.116126	0.115626	0.117698	0.116626	0.117322	0.115321	0.117193	0.117694	0.116326	0.118658	0.119242	0.121116	-	1.01679	0.0106416
R2_R26	0.129135	0.128627	0.125409	0.127427	0.128495	0.12766	0.129929	0.125414	0.125671	0.131817	0.1273	0.131454	0.123369	0.127904	0.126281	0.127855	0.131687	0.132738	0.129894	0.131879	0.130212	-	1.02337	0.0107433
R2_R27	0.150862	0.152065	0.151594	0.150632	0.151565	0.152964	0.150953	0.149977	0.150707	0.150833	0.151347	0.149905	0.147747	0.15226	0.149771	0.151118	0.153809	0.151904	0.152211	0.154916	0.151861	-	1.01165	0.0112843
R17_M1	0.057836	0.058081	0.0586525	0.0576298	0.0590451	0.0573142	0.058777	0.0580159	0.0587715	0.0594872	0.0577405	0.058835	0.0576815	0.0579155	0.0578417	0.0595672	0.061653	0.060018	0.0571983	0.0595815	0.058889	-	1.02134	0.0117112
L16_L20	0.116268	0.118059	0.11708	0.116151	0.11718	0.115555	0.116589	0.117627	0.116071	0.114294	0.117749	0.117166	0.119769	0.117682	0.116305	0.116858	0.118627	0.116288	0.120758	0.120234	0.120593	-	1.01702	0.0117159
R1_M1	0.06401	0.0656162	0.0632031	0.0642322	0.0691594	0.066878	0.0667154	0.0659156	0.0613851	0.0661172	0.0661977	0.0690989	0.0684356	0.0650544	0.0674892	0.0688742	0.0662935	0.068912	0.0679202	0.0706453	0.0693722	-	1.04097	0.0119644
R7_R8	0.0393819	0.0386906	0.0377078	0.0371425	0.0391898	0.0386887	0.0401497	0.0382896	0.0388673	0.0377353	0.0395363	0.0385587	0.0388799	0.0387195	0.0400623	0.038355	0.0366643	0.0381692	0.0378939	0.0373762	0.0378577	-	0.972818	0.0121014
R44_R46	0.036101	0.0361972	0.0355228	0.0369509	0.0320722	0.0362326	0.0352628	0.0367382	0.0385019	0.0409681	0.0355635	0.0351654	0.0352661	0.0368025	0.0353078	0.0382716	0.0392866	0.0394397	0.0379918	0.0377457	0.0377647	-	1.06191	0.0124805
R17_R28	0.174997	0.174943	0.171874	0.170313	0.173429	0.172061	0.1722	0.171388	0.170735	0.169698	0.168114	0.168035	0.170831	0.172365	0.170781	0.17074	0.169795	0.168552	0.166367	0.170801	0.16581	-	0.983824	0.0126996
R25_R26	0.100603	0.101341	0.104967	0.105118	0.104888	0.105221	0.101392	0.101384	0.104797	0.103802	0.105911	0.105443	0.105633	0.106844	0.106737	0.103414	0.100799	0.1017	0.10205	0.101476	0.10157	-	0.976625	0.0128131
R4_R26	0.0673871	0.0656657	0.073034	0.073404	0.0725592	0.0672688	0.0691134	0.0710853	0.0719199	0.0688829	0.0702362	0.0725285	0.0698192	0.0732716	0.0693038	0.0716714	0.0633242	0.0663869	0.0681328	0.0665836	0.0660412	-	0.952506	0.0129906
R6_R16	0.140208	0.144601	0.143763	0.141914	0.146194	0.14234	0.141293	0.143059	0.140768	0.138691	0.143145	0.139174	0.140749	0.144943	0.142406	0.145341	0.143727	0.145649	0.143962	0.146246	0.143635	-	1.01789	0.0130101
R14_R28	0.151795	0.154033	0.142918	0.145622	0.149532	0.148391	0.151128	0.149813	0.150202	0.146103	0.149269	0.142643	0.144105	0.148145	0.146571	0.148869	0.144763	0.141616	0.139146	0.146085	0.14081	-	0.969803	0.0137303
R14_R15	0.0797934	0.0824935	0.0870619	0.0854016	0.0833954	0.0820078	0.0809689	0.0824932	0.0828037	0.0833799	0.0825555	0.0856627	0.0902939	0.0838722	0.0844356	0.083801	0.0854012	0.088927	0.0899879	0.085251	0.0896348	-	1.0405	0.014037
L5_L13	0.0822684	0.0809709	0.0844511	0.0842856	0.0835483	0.0827133	0.0824916	0.0806569	0.083755	0.0829299	0.0810713	0.0816687	0.0822127	0.0813152	0.0831746	0.0844896	0.0847279	0.0860944	0.081949	0.0844622	0.0831982	-	1.02003	0.0140967
L15_L22	0.0844405	0.0866815	0.0865313	0.0861158	0.0841315	0.0850399	0.0850905	0.0865929	0.0860906	0.0868539	0.0843145	0.0871638	0.08751	0.0870443	0.0849875	0.0877164	0.0888616	0.0858436	0.086698	0.0865865	0.0888948	-	1.01778	0.01412
L31_L39	0.209606	0.21157	0.20856	0.210205	0.209807	0.20848	0.208727	0.210338	0.209082	0.209859	0.208143	0.209712	0.208273	0.208979	0.20756	0.20418	0.208956	0.204436	0.20858	0.209174	0.208547	-	0.990691	0.0141709
L6_L27	0.0211135	0.0213707	0.020998	0.0221266	0.0199595	0.019607	0.0234447	0.0239647	0.0205787	0.0238354	0.0214068	0.0220663	0.0194175	0.0207101	0.0200555	0.0238781	0.0237364	0.0251911	0.0214024	0.0224539	0.0227715	-	1.0871	0.0142195
R14_R26	0.100169	0.100866	0.0973469	0.100198	0.0994851	0.0993803	0.100486	0.0978646	0.100659	0.102275	0.101436	0.101736	0.0978065	0.0999457	0.100772	0.101117	0.0984931	0.0971288	0.0968558	0.0972679	0.0976853	-	0.980636	0.0142817
R24_R26	0.0966094	0.0954074	0.0993912	0.0999086	0.0992783	0.099281	0.0961324	0.0963812	0.0991118	0.0956256	0.099561	0.100747	0.100451	0.10071	0.0995016	0.0981472	0.0939724	0.0929754	0.097883	0.09588	0.0969512	-	0.973903	0.0142831
R3_M1	0.0649595	0.064897	0.0656593	0.0660162	0.0667183	0.0635857	0.0661552	0.0646239	0.0666866	0.0680067	0.064868	0.0655792	0.0646134	0.0668233	0.0663227	0.0673778	0.0702842	0.0705005	0.0642558	0.0660469	0.0680341	-	1.03118	0.0145656
R32_R33	0.0800711	0.0806105	0.0830374	0.0824536	0.0800869	0.0803762	0.078798	0.0773748	0.0781943	0.0762536	0.0784422	0.0796065	0.0789119	0.0805489	0.0793812	0.0764734	0.0764473	0.0779164	0.0782237	0.0800076	0.0747529	-	0.971031	0.0146256
R4_R23	0.0838628	0.0829718	0.0826674	0.0816689	0.0855687	0.0832491	0.0856661	0.0840969	0.0833825	0.0801891	0.0851847	0.0834152	0.085207	0.0844242	0.0827456	0.0867041	0.0849319	0.0882136	0.0835324	0.0856985	0.0846398	-	1.02392	0.014946
L3_L25	0.11095	0.112532	0.113287	0.112829	0.113731	0.110225	0.112626	0.113732	0.112532	0.109956	0.113588	0.111749	0.112085	0.110631	0.113893	0.110604	0.111346	0.110754	0.109323	0.109607	0.112276	-	0.985414	0.0149545
R30_R35	0.129399	0.126079	0.131888	0.129489	0.134356	0.122371	0.132055	0.125118	0.131962	0.125623	0.127256	0.131548	0.126848	0.128599	0.124485	0.125921	0.129392	0.121187	0.11754	0.128534	0.116265	-	0.958498	0.0149552
L24_M1	0.100943	0.102268	0.100404	0.100095	0.098204	0.0977355	0.101341	0.101112	0.0991925	0.0948664	0.100728	0.0950476	0.0971108	0.0994276	0.101774	0.0979742	0.0981991	0.0941338	0.097959	0.0926495	0.0973305	-	0.97005	0.0161013
R35_R39	0.170876	0.175508	0.177139	0.174122	0.178447	0.18039	0.170916	0.176039	0.170935	0.174145	0.171102	0.175741	0.175647	0.176249	0.170534	0.17389	0.176703	0.178513	0.181054	0.177952	0.182594	-	1.02253	0.0162012
L17_L25	0.112898	0.113256	0.113743	0.11361	0.113649	0.11178	0.112728	0.114178	0.111669	0.109521	0.112413	0.11089	0.110934	0.112713	0.114341	0.110602	0.111848	0.110121	0.110686	0.11087	0.111833	-	0.986126	0.0164415
L3_L24	0.113368	0.114168	0.112421	0.112877	0.111184	0.111163	0.114141	0.114346	0.112494	0.108073	0.114673	0.11326	0.112724	0.111669	0.115018	0.11206	0.111398	0.10866	0.11037	0.107604	0.112597	-	0.979392	0.016492
L32_L35	0.1194	0.117846	0.125285	0.121678	0.118016	0.120649	0.119552	0.123031	0.121985	0.121713	0.114606	0.126583	0.123984	0.11799	0.117588	0.116016	0.120039	0.118339	0.114083	0.11542	0.117254	-	0.968492	0.0167064
L46_M5	0.0641087	0.0633118	0.0615277	0.0646943	0.063137	0.0591302	0.0630559	0.0629209	0.0612995	0.0605403	0.0641175	0.0614571	0.0599549	0.0631803	0.061086	0.0613316	0.0601379	0.0582212	0.0598994	0.0615539	0.0605348	-	0.968586	0.0168318
R14_R17	0.0735889	0.0734946	0.0766274	0.0754508	0.0737064	0.0729032	0.0728585	0.0725271	0.0728003	0.0738965	0.0740596	0.0748115	0.0782892	0.0742435	0.0750141	0.0745184	0.0760868	0.0767915	0.0784405	0.0746862	0.0768997	-	1.02628	0.0172044
R16_R27	0.137737	0.140705	0.139924	0.139048	0.139348	0.13913	0.137851	0.138192	0.137927	0.13878	0.138725	0.136742	0.135666	0.140797	0.138928	0.140269	0.142624	0.140468	0.13787	0.141279	0.140019	-	1.0129	0.0175023
L30_L37	0.195917	0.19566	0.20073	0.192341	0.195042	0.194378	0.193853	0.194874	0.193084	0.194082	0.189121	0.194652	0.196079	0.197558	0.191867	0.192062	0.187132	0.189979	0.190973	0.195666	0.191735	-	0.982745	0.0178082
R8_R22	0.0984764	0.100798	0.0991426	0.0961571	0.098512	0.0983311	0.0999753	0.0992953	0.0989842	0.0997008	0.0994552	0.0975178	0.0998436	0.100236	0.0994352	0.100541	0.101273	0.0995589	0.0992603	0.100697	0.101094	-	1.0136	0.0178457
R20_R28	0.10488	0.104721	0.102229	0.102848	0.105723	0.105768	0.102654	0.102432	0.105252	0.0999205	0.103275	0.100095	0.105413	0.10337	0.10348	0.103785	0.101169	0.102617	0.0984876	0.101848	0.0979761	-	0.975933	0.0178736
L5_R5	0.161797	0.160995	0.162042	0.165212	0.161437	0.163458	0.163772	0.160409	0.1657	0.168811	0.16034	0.168037	0.164168	0.162172	0.163791	0.166964	0.168456	0.168151	0.16346	0.165174	0.166801	-	1.0185	0.0183248
L14_L17	0.0741581	0.0739122	0.0777315	0.07535	0.0747768	0.0734709	0.0741239	0.0738953	0.0724511	0.0723984	0.073835	0.0762036	0.0777147	0.0740582	0.0747218	0.0752992	0.0759384	0.0758378	0.077212	0.0761312	0.0780401	-	1.02444	0.0186013
L4_L23	0.0820554	0.0834817	0.0844183	0.0847085	0.0843162	0.0837575	0.084288	0.082978	0.0814891	0.0835355	0.0825223	0.0835578	0.083237	0.0827565	0.0836425	0.0837403	0.0839174	0.0865828	0.0837202	0.0859132	0.0839717	-	1.01509	0.018658
L35_L37	0.0787263	0.0855914	0.0864689	0.0753984	0.0780755	0.0830383	0.0790341	0.0784293	0.0792108	0.0841493	0.0836232	0.0790978	0.0876996	0.0848802	0.0792878	0.0846472	0.0796863	0.0848233	0.0911462	0.0913184	0.0866006	-	1.05958	0.0187249
R48_M5	0.115226	0.116217	0.114079	0.115467	0.115264	0.11347	0.114042	0.113459	0.115382	0.108308	0.115924	0.111323	0.114903	0.114837	0.112708	0.113331	0.110858	0.112734	0.11122	0.111766	0.110557	-	0.979866	0.018792
R47_R48	0.0530366	0.0511987	0.0519065	0.0515166	0.0529179	0.0526018	0.0499186	0.0511864	0.0542897	0.0463815	0.0504821	0.0527881	0.0512946	0.0515204	0.0546098	0.0500914	0.0473635	0.0519972	0.0494244	0.0496518	0.0477269	-	0.954862	0.0196964
M1_M2	0.0171623	0.0185991	0.018425	0.018037	0.0179336	0.0162433	0.0194468	0.0181074	0.0169891	0.0154259	0.0178244	0.0162079	0.0176278	0.0202766	0.017423	0.0161193	0.0186552	0.0169454	0.0161921	0.0129889	0.0145774	-	0.898266	0.019731
R19_R28	0.174012	0.174279	0.171588	0.168074	0.172864	0.171932	0.172156	0.17135	0.170779	0.167992	0.167482	0.167516	0.171864	0.171205	0.169845	0.168619	0.169517	0.167228	0.166697	0.170812	0.166813	-	0.984892	0.0197883
L14_L23	0.0194638	0.0182701	0.0164609	0.0162747	0.0179996	0.0187233	0.0195216	0.0205615	0.0188888	0.0197963	0.0169734	0.01602	0.0172881	0.0202001	0.0173277	0.0167415	0.019096	0.0158934	0.0141886	0.0178009	0.0132907	-	0.885882	0.0198716
L36_M3	0.0740778	0.0779806	0.0751665	0.0784565	0.0748369	0.0796775	0.0782613	0.0763805	0.0755473	0.0819032	0.0878968	0.0765381	0.0799995	0.0781396	0.0751613	0.0833855	0.0725077	0.0787536	0.0924985	0.0867383	0.08982	-	1.07627	0.0199068
L31_L40	0.207695	0.207742	0.204436	0.20679	0.205333	0.204963	0.205835	0.206936	0.204974	0.204128	0.2048	0.20549	0.205816	0.207716	0.204673	0.201219	0.204371	0.200761	0.20572	0.205768	0.205395	-	0.990529	0.0202532
R5_R23	0.0847327	0.0813603	0.0833576	0.0822033	0.0848939	0.0823941	0.0847452	0.082632	0.0829181	0.083046	0.0845027	0.0821606	0.0841945	0.0835538	0.083278	0.0861288	0.0841669	0.0895884	0.0834455	0.0834251	0.0844684	-	1.02247	0.0205005
L15_L20	0.116599	0.118137	0.118121	0.117172	0.116991	0.116286	0.115611	0.117325	0.116691	0.115093	0.11783	0.117518	0.119639	0.117483	0.116694	0.117097	0.1181	0.116495	0.120162	0.120593	0.119888	-	1.01346	0.0208428
R1_R14	0.10937	0.111765	0.116325	0.112985	0.115812	0.112024	0.112026	0.112285	0.106115	0.110501	0.112646	0.114688	0.120527	0.113319	0.114131	0.114469	0.11451	0.118546	0.12049	0.11432	0.118326	-	1.03372	0.0209927
L17_M1	0.0595701	0.0586506	0.0576181	0.0588211	0.0579639	0.0568938	0.058714	0.0575049	0.0594211	0.0596509	0.0572497	0.0592621	0.05861	0.0583296	0.05919	0.0590561	0.0621502	0.0625403	0.0579102	0.0586716	0.0596564	-	1.02566	0.0210757
L14_L29	0.0694634	0.0690251	0.0734445	0.0699371	0.0692291	0.0684617	0.0709516	0.0699646	0.0664072	0.0683353	0.0692602	0.0731169	0.0746174	0.0708036	0.0718555	0.0714959	0.0706188	0.0703935	0.0756135	0.0749389	0.0753659	-	1.03905	0.0213732
R32_R41	0.163651	0.162273	0.159723	0.160716	0.161739	0.161497	0.163196	0.161256	0.163296	0.163351	0.162681	0.165076	0.164197	0.161556	0.159798	0.15985	0.158871	0.158934	0.160795	0.161671	0.162356	-	0.988573	0.0214335
L20_L26	0.0771067	0.0743175	0.0791262	0.0824855	0.079728	0.081386	0.0780213	0.0767673	0.0790409	0.0721666	0.0806983	0.0829893	0.0804655	0.0808509	0.0801102	0.078947	0.0762384	0.0730321	0.0760347	0.0753402	0.0747123	-	0.958238	0.021512
R15_R26	0.115702	0.116559	0.112589	0.114275	0.114176	0.113127	0.115625	0.113639	0.112627	0.118979	0.113965	0.119288	0.11162	0.11505	0.112711	0.116159	0.118815	0.118801	0.115229	0.11711	0.116912	-	1.02188	0.0215825
R33_R36	0.100024	0.0957299	0.099312	0.0975944	0.0998743	0.0933482	0.0958928	0.0923962	0.0962073	0.0968159	0.0931555	0.0926413	0.0950094	0.095363	0.0963716	0.0960528	0.103968	0.100867	0.0979141	0.10512	0.0943387	-	1.03884	0.0216039
L17_L28	0.175973	0.175232	0.174932	0.173017	0.176701	0.17308	0.174072	0.171097	0.171758	0.170906	0.172495	0.168913	0.170479	0.17231	0.172459	0.171304	0.171218	0.169942	0.168914	0.172864	0.168306	-	0.985712	0.022259
R19_R26	0.103121	0.100286	0.101336	0.100191	0.0989693	0.0988746	0.102395	0.101195	0.100405	0.102359	0.0996318	0.104031	0.0984581	0.102796	0.100281	0.0995677	0.0999373	0.099181	0.098674	0.099281	0.0984749	-	0.982474	0.0225049
R10_R22	0.0705103	0.0717942	0.0707043	0.0697733	0.0688287	0.0692702	0.0716729	0.0718337	0.0714212	0.07126	0.0714482	0.0716544	0.0698272	0.0705013	0.0706297	0.0727106	0.072683	0.0706388	0.0715092	0.0711416	0.072548	-	1.01597	0.0228742
L42_M6	0.155262	0.152725	0.155521	0.155653	0.15335	0.151775	0.157118	0.15454	0.153208	0.148479	0.155605	0.155837	0.151236	0.160286	0.153326	0.152198	0.14767	0.152509	0.152722	0.151241	0.150926	-	0.980226	0.0234783
L21_R23	0.0309032	0.0356826	0.0328453	0.0349589	0.0323537	0.0309222	0.0336935	0.0321534	0.0326692	0.0332347	0.0314769	0.0335151	0.0317283	0.0319338	0.0357873	0.0314473	0.0263434	0.0303384	0.0320156	0.0271055	0.0350922	-	0.923051	0.0245322
L32_R32	0.0408971	0.0426418	0.0393605	0.0411345	0.039019	0.0473956	0.0457603	0.046958	0.0506105	0.0568767	0.049478	0.051126	0.0512955	0.0426088	0.0424881	0.0541648	0.05594	0.0527131	0.049331	0.0443575	0.0539733	-	1.12877	0.0245664
L34_L37	0.119474	0.118856	0.123413	0.115668	0.118894	0.115727	0.120303	0.115117	0.114836	0.115524	0.115623	0.113363	0.117663	0.117346	0.117224	0.11529	0.116412	0.114056	0.113826	0.114882	0.112836	-	0.976818	0.0249021
R21_M1	0.0927212	0.0941961	0.0927153	0.0928521	0.0890131	0.0862948	0.0942499	0.0926247	0.0921947	0.0873439	0.092697	0.0837907	0.0905512	0.0910076	0.0924632	0.0883016	0.0872097	0.0866594	0.0903967	0.0795712	0.0902806	-	0.957011	0.0249344
R10_R16	0.0708961	0.0709759	0.0696068	0.0691751	0.0707779	0.0695758	0.0719389	0.0715416	0.071609	0.0737227	0.0720791	0.0720395	0.0697514	0.0706194	0.0735093	0.0726577	0.0732183	0.0732863	0.0727337	0.0715036	0.0722998	-	1.02007	0.0252996
L37_L40	0.113801	0.114666	0.111671	0.116727	0.117891	0.115198	0.115156	0.112078	0.11329	0.114214	0.113177	0.117872	0.114461	0.111938	0.1134	0.118546	0.121949	0.111613	0.118977	0.114843	0.11787	-	1.02562	0.0253016
L5_L22	0.0654864	0.0668393	0.0686114	0.071	0.0673044	0.0679527	0.0666686	0.0667763	0.0687451	0.0705977	0.066041	0.0687739	0.068978	0.0682072	0.0683837	0.0692363	0.0700035	0.0705171	0.068988	0.0690803	0.0699355	-	1.02356	0.0254577
R4_R20	0.0468367	0.0447791	0.0469821	0.05056	0.0486147	0.0478556	0.0490255	0.0470144	0.0470881	0.0467329	0.0478296	0.0489613	0.0498411	0.047452	0.0493216	0.0504932	0.0477766	0.0486773	0.0495763	0.0503769	0.0504273	-	1.03397	0.025485
R14_R24	0.0585219	0.0572352	0.0500707	0.0522071	0.0554583	0.054511	0.0579741	0.0577298	0.0553079	0.0538619	0.0563663	0.0508025	0.0467874	0.0543809	0.0555747	0.0534686	0.0517477	0.0485056	0.0478156	0.0543379	0.0487102	-	0.932264	0.0259505
L32_L33	0.0793014	0.0788027	0.0805746	0.0821633	0.0808698	0.0788341	0.077953	0.0789601	0.0755992	0.0723	0.078569	0.0830517	0.0799587	0.0798634	0.0798344	0.0767723	0.0751459	0.0762169	0.0768111	0.0783058	0.0754815	-	0.966459	0.0263465
R13_R28	0.148613	0.150502	0.14693	0.145939	0.149387	0.146648	0.147859	0.147084	0.148835	0.144711	0.146838	0.145607	0.147731	0.147237	0.146395	0.147189	0.144374	0.145939	0.14474	0.146661	0.145368	-	0.988853	0.026895
L5_L23	0.0835765	0.0829586	0.0857399	0.0852187	0.0837857	0.082316	0.084022	0.0818325	0.0832151	0.0844237	0.08145	0.0813085	0.0822546	0.0829451	0.0841572	0.0852167	0.0848892	0.0860415	0.0827439	0.0855367	0.0841473	-	1.0178	0.0271567
R13_R15	0.0945276	0.0963697	0.0966751	0.0961589	0.095921	0.0955828	0.0957065	0.0961765	0.096723	0.096361	0.0963513	0.0946783	0.0978053	0.0955986	0.0964408	0.0971305	0.0996142	0.0973317	0.0951791	0.0976389	0.0965877	-	1.01223	0.0271717
R25_M1	0.0946898	0.0948161	0.0954299	0.0945601	0.0924535	0.0897112	0.0945978	0.0956287	0.0940106	0.0892906	0.0945009	0.0879778	0.0909197	0.0938093	0.0939725	0.0907998	0.0916777	0.0884971	0.0921325	0.0870506	0.0920549	-	0.970755	0.0272618
R41_M3	0.153727	0.154357	0.156557	0.15198	0.160477	0.156424	0.15346	0.155727	0.155974	0.154617	0.149728	0.159976	0.156103	0.154597	0.151557	0.155102	0.159591	0.159349	0.159557	0.157108	0.157622	-	1.01959	0.0273444
R15_R22	0.0826273	0.0862757	0.0862199	0.0857925	0.0834295	0.0829241	0.0842116	0.0864295	0.0871003	0.0876881	0.0842648	0.0859219	0.0865125	0.0860783	0.0845666	0.0873015	0.0878118	0.084887	0.0867832	0.0868243	0.0886823	-	1.02006	0.0275346
L2_L16	0.0245675	0.023352	0.0251915	0.023353	0.0245214	0.0256805	0.023681	0.0244851	0.0245057	0.0273903	0.0226761	0.0226514	0.024712	0.0242599	0.0243779	0.0233635	0.0244193	0.0248054	0.0206776	0.0220925	0.0216323	-	0.937251	0.0276093
R49_M5	0.140109	0.139703	0.137271	0.139965	0.138863	0.136992	0.139818	0.138722	0.138307	0.132452	0.140896	0.135058	0.137615	0.140632	0.13751	0.137987	0.134366	0.136447	0.135305	0.13657	0.134625	-	0.982805	0.0277072
R6_R15	0.140169	0.144024	0.143099	0.14136	0.144631	0.141746	0.140433	0.141994	0.140796	0.137528	0.141672	0.139483	0.140062	0.143671	0.140723	0.144502	0.142123	0.143123	0.143573	0.145297	0.141997	-	1.01421	0.0280382
L20_L28	0.105845	0.103545	0.104888	0.104725	0.105818	0.105678	0.104866	0.102378	0.10553	0.102414	0.104842	0.101689	0.105142	0.103208	0.105513	0.104842	0.101173	0.104644	0.101799	0.102815	0.101036	-	0.983841	0.0287211
R36_R40	0.171877	0.174911	0.177018	0.170671	0.175923	0.172621	0.169982	0.172977	0.170837	0.16958	0.173016	0.175421	0.175523	0.174428	0.169159	0.171571	0.175242	0.174126	0.17959	0.177118	0.177953	-	1.01737	0.0287615
R28_M1	0.192382	0.194523	0.191368	0.188586	0.191895	0.189344	0.192069	0.1919	0.191436	0.18651	0.189173	0.184425	0.189687	0.190854	0.188247	0.190126	0.190024	0.187516	0.18498	0.18657	0.184448	-	0.984841	0.0288059
R34_R36	0.095455	0.0907458	0.0940074	0.0906217	0.0948819	0.0887168	0.0910549	0.0879335	0.0943334	0.093062	0.0875436	0.0876166	0.0914872	0.0915068	0.0908281	0.0914904	0.10054	0.0980973	0.091682	0.0994203	0.0894653	-	1.04157	0.028968
L14_L18	0.0603446	0.0619957	0.0649675	0.062019	0.0605354	0.0630239	0.0663525	0.0618681	0.06	0.0624986	0.061087	0.0626701	0.0652248	0.0612411	0.0633371	0.0649407	0.0632226	0.0635496	0.0667319	0.06384	0.0643655	-	1.03144	0.0295296
L16_L23	0.099581	0.100247	0.100139	0.0979867	0.0995635	0.0985587	0.100228	0.101206	0.0983761	0.0982067	0.0990411	0.0984492	0.102354	0.0998397	0.0987493	0.100433	0.102179	0.0994217	0.101146	0.101137	0.100498	-	1.01307	0.0296974
R4_R21	0.0834731	0.0819825	0.0847754	0.0854704	0.0859824	0.0829244	0.0849081	0.0860319	0.0847247	0.0818391	0.0866397	0.0817936	0.0840659	0.0854143	0.0864269	0.0868231	0.0845678	0.0884886	0.0857677	0.0887161	0.0840995	-	1.02345	0.0302712
L17_L24	0.115406	0.115034	0.113022	0.113759	0.111536	0.113127	0.114426	0.114935	0.111772	0.107903	0.113689	0.11252	0.111873	0.114125	0.115646	0.112481	0.112357	0.108069	0.111856	0.108961	0.112346	-	0.980222	0.0302939
R4_M2	0.101067	0.102297	0.100335	0.0984401	0.101933	0.100564	0.101888	0.102504	0.102677	0.0987116	0.101005	0.100772	0.100432	0.100651	0.0990029	0.103979	0.103614	0.102524	0.10041	0.102471	0.101048	-	1.0151	0.0306008
L12_L14	0.0184477	0.0186737	0.0250749	0.0191976	0.0218282	0.0216388	0.0203497	0.0202484	0.0187987	0.0185868	0.0204478	0.0224648	0.0264747	0.0220569	0.0212064	0.0221517	0.0212054	0.0239469	0.0254537	0.0246505	0.0235285	-	1.11679	0.0309944
L30_L41	0.237727	0.237916	0.236944	0.238491	0.239387	0.23866	0.238325	0.238008	0.237713	0.235511	0.237382	0.239083	0.2388	0.237042	0.236594	0.238002	0.239163	0.238436	0.238932	0.241663	0.238366	-	1.00528	0.0311208
R13_R16	0.0927376	0.0942511	0.0949471	0.0939783	0.0947944	0.0947657	0.094501	0.0949153	0.0946657	0.0957901	0.0966592	0.0927779	0.0967359	0.0944192	0.0956835	0.0964698	0.0988178	0.0967905	0.0937917	0.0957952	0.0957169	-	1.01536	0.0315778
L49_M5	0.140752	0.137336	0.139065	0.142374	0.139535	0.136721	0.139934	0.138669	0.13859	0.134903	0.140538	0.13695	0.137591	0.139589	0.138163	0.138538	0.134895	0.137692	0.136949	0.136714	0.135832	-	0.985987	0.0319782
L1_L17	0.0783853	0.0800548	0.0763716	0.0782857	0.0802665	0.0768981	0.0806972	0.0776449	0.0769718	0.0789459	0.0792544	0.0783205	0.081156	0.078625	0.0808501	0.0801378	0.0803063	0.0822243	0.0796797	0.07952	0.0805414	-	1.0197	0.032432
R16_M2	0.0605939	0.0626026	0.0623951	0.0630807	0.0634588	0.0617933	0.0628556	0.0621862	0.0626287	0.0627869	0.0638089	0.061311	0.0638711	0.0631111	0.0644526	0.0640456	0.0650311	0.064166	0.0617138	0.0636884	0.0647637	-	1.01869	0.032682
L16_M2	0.0622558	0.063507	0.0626223	0.0630331	0.0640065	0.0618279	0.0631123	0.0630441	0.0634753	0.0616023	0.0635737	0.0624903	0.0648157	0.0640081	0.0634648	0.0636918	0.0647168	0.0645249	0.0629207	0.063984	0.064311	-	1.01429	0.0331959
L35_L36	0.00793363	0.00856397	0.00618922	0.00692123	0.00423274	0.0121959	0.00693114	0.00567715	0.00777563	0.0102933	0.00928903	0.00505907	0.0140252	0.0103378	0.00872009	0.0142116	0.00775329	0.013234	0.013743	0.00952438	0.0091452	-	1.36154	0.0332901
L33_L37	0.119845	0.120785	0.12248	0.117018	0.119903	0.117407	0.120826	0.117864	0.118092	0.117673	0.116942	0.115115	0.11908	0.117454	0.118847	0.1177	0.117475	0.115921	0.117427	0.116599	0.115325	-	0.984141	0.033321
R12_R14	0.0183478	0.0197682	0.0230677	0.0192828	0.0233137	0.0200174	0.0192374	0.0192781	0.019305	0.0185528	0.020709	0.0218799	0.0259979	0.0210684	0.0224604	0.019647	0.0195939	0.0272325	0.0269836	0.0239378	0.0243166	-	1.13447	0.0334828
R15_R29	0.0552432	0.0552013	0.0562033	0.0576004	0.0571541	0.052348	0.0557483	0.0534215	0.056223	0.0557794	0.0557947	0.0539235	0.0522387	0.0555653	0.0587782	0.0595763	0.0567734	0.0561967	0.0569821	0.0578114	0.0563722	-	1.03375	0.033834
L47_R47	0.0947212	0.0958411	0.0926432	0.0963357	0.0935389	0.0980744	0.09509	0.0933947	0.0933746	0.097648	0.0984442	0.0919471	0.0964345	0.09537	0.0900988	0.0980645	0.0982209	0.0937517	0.0999796	0.0980785	0.0964016	-	1.02691	0.0339875
L9_L17	0.0774399	0.078066	0.0747446	0.074123	0.0757158	0.0739063	0.0774462	0.0751186	0.0756384	0.0753576	0.0760568	0.074726	0.0764317	0.0776323	0.0778158	0.0772831	0.0786543	0.0800726	0.0754792	0.076155	0.0782086	-	1.02141	0.0340714
R8_R20	0.136891	0.138202	0.136152	0.13217	0.135876	0.134328	0.13813	0.137346	0.133351	0.135067	0.135569	0.134568	0.135886	0.134849	0.136819	0.136244	0.138062	0.135681	0.137355	0.137825	0.139529	-	1.01304	0.0351758
L37_M3	0.0380335	0.041163	0.0452242	0.0400903	0.038651	0.0523108	0.0344373	0.0409467	0.0430996	0.0455236	0.041912	0.0452306	0.0459283	0.0471922	0.0363693	0.0432045	0.0432016	0.0541831	0.0502096	0.0444065	0.0495405	-	1.11909	0.0353626
L5_L14	0.0783624	0.0778957	0.0793475	0.0810878	0.0790739	0.0787531	0.0799613	0.0779763	0.0799424	0.081419	0.0783943	0.0798607	0.0798997	0.0793695	0.0797778	0.0793403	0.0805833	0.0816424	0.0791653	0.0811409	0.0814072	-	1.01434	0.0359139
R15_R27	0.138382	0.140563	0.139529	0.138666	0.138347	0.139016	0.137251	0.138012	0.138378	0.138498	0.138133	0.137739	0.135607	0.139845	0.137617	0.139761	0.141904	0.138667	0.138058	0.140667	0.139187	-	1.00965	0.0365889
L3_M1	0.0655227	0.0648505	0.0656615	0.0669036	0.0670413	0.0637382	0.066782	0.0650567	0.0668665	0.0671049	0.0649234	0.0651759	0.0658327	0.0659851	0.0670021	0.0687318	0.0704481	0.0717678	0.06332	0.0654036	0.067675	-	1.03027	0.036856
R33_R35	0.0988181	0.094622	0.0972305	0.0962043	0.0973782	0.0889648	0.0954374	0.0888533	0.094905	0.0920891	0.0890709	0.0890778	0.0916011	0.0913959	0.0931034	0.0990114	0.10605	0.0985202	0.0915393	0.103251	0.089697	-	1.05106	0.0369093
L10_R10	0.0147337	0.0145745	0.0146459	0.0156383	0.0157397	0.0135768	0.016719	0.0157388	0.0172126	0.0184298	0.0154518	0.0139762	0.0149948	0.0155195	0.0148649	0.015614	0.0147628	0.0147833	0.0134441	0.0123368	0.0138096	-	0.913984	0.0375391
L46_R46	0.0736547	0.0761543	0.0719852	0.0745877	0.0691685	0.073858	0.0732362	0.0749981	0.0764166	0.0845278	0.0734708	0.0763592	0.0725646	0.0754548	0.0679802	0.080129	0.0822624	0.0752659	0.0763806	0.0795551	0.0750721	-	1.05137	0.0383533
R38_M3	0.137251	0.137641	0.137268	0.142592	0.138747	0.142614	0.136378	0.134312	0.136353	0.142224	0.136136	0.137307	0.141773	0.138627	0.137268	0.140744	0.139371	0.14011	0.140685	0.145167	0.140567	-	1.01932	0.0389145
R3_R25	0.112177	0.111327	0.112705	0.113355	0.111671	0.109056	0.111148	0.111693	0.112214	0.111406	0.113673	0.110168	0.111711	0.112717	0.113997	0.107991	0.11099	0.110067	0.110581	0.108696	0.113624	-	0.985618	0.0392338
L14_L26	0.100381	0.0983033	0.0964866	0.101707	0.100049	0.100563	0.0993232	0.0982928	0.0999456	0.0973364	0.100715	0.10129	0.0969702	0.100165	0.0998318	0.099668	0.0991556	0.097819	0.0962824	0.0959757	0.0976273	-	0.98321	0.0396196
L1_L9	0.0504218	0.0526161	0.0505107	0.0513654	0.0543644	0.0521268	0.0525429	0.0530073	0.0535356	0.0534151	0.0530094	0.0530997	0.0537629	0.0527658	0.0520437	0.0530526	0.0530542	0.0537066	0.0533249	0.0556523	0.0536144	-	1.0221	0.0398334
L42_M4	0.198241	0.198433	0.198562	0.197026	0.196361	0.195955	0.195112	0.195886	0.19648	0.195849	0.193636	0.19764	0.193626	0.194606	0.192394	0.194693	0.194695	0.193197	0.194704	0.193495	0.194715	-	0.991135	0.0409418
L22_L25	0.0466902	0.0463241	0.0465708	0.0466006	0.0478435	0.0453865	0.0462138	0.0471195	0.0461376	0.0423384	0.0489478	0.0440689	0.0449321	0.0444308	0.049189	0.0436104	0.0417445	0.0442516	0.04581	0.045516	0.0452314	-	0.960473	0.0419556
L14_M1	0.0476826	0.0497776	0.0562532	0.0502383	0.0486838	0.0470746	0.0501075	0.0481104	0.046503	0.0461724	0.0489921	0.0500089	0.054868	0.0491951	0.0491799	0.0518044	0.0538945	0.0505039	0.0541355	0.0508554	0.0517886	-	1.05332	0.0421213
R34_R35	0.0942733	0.0895005	0.0917197	0.0889669	0.0918787	0.0836194	0.0905013	0.084339	0.0932537	0.0883015	0.0834329	0.0837293	0.0878801	0.0871247	0.0874164	0.0944302	0.102665	0.0959822	0.0852591	0.0973737	0.0845801	-	1.0564	0.0427572
L21_L25	0.00711277	0.00570995	0.00659027	0.00582086	0.0085184	0.00606822	0.00756693	0.00883964	0.00726268	0.00525886	0.00804038	0.00432844	0.00647879	0.00787743	0.00685161	0.0075037	0.00826324	0.00836093	0.00732972	0.0103996	0.00693053	-	1.19198	0.0430728
R14_R29	0.0693213	0.068449	0.0714807	0.0706824	0.0708308	0.0688506	0.0688433	0.0693057	0.067977	0.0688166	0.0688487	0.0696826	0.0749368	0.0709437	0.0718252	0.0685131	0.0696441	0.073641	0.0767437	0.0718935	0.0734749	-	1.03234	0.0434856
L32_L38	0.109692	0.106703	0.108544	0.110422	0.108404	0.105684	0.104386	0.105959	0.103754	0.10003	0.103701	0.105562	0.104935	0.106746	0.106896	0.104189	0.102652	0.0991442	0.105008	0.106156	0.103278	-	0.974646	0.0440333
R14_R27	0.104133	0.105237	0.0982439	0.101744	0.100203	0.103415	0.10285	0.101713	0.103766	0.10238	0.1046	0.0989365	0.0972781	0.10182	0.102556	0.103117	0.100767	0.0969146	0.0972668	0.100712	0.0979429	-	0.975751	0.0444876
R11_R16	0.0643773	0.0651757	0.0656656	0.0659108	0.070105	0.063567	0.0643132	0.0671276	0.065155	0.0683757	0.0677235	0.0603713	0.065591	0.0680674	0.0682745	0.0684895	0.0683314	0.0685641	0.0682005	0.0670676	0.0682369	-	1.03276	0.0447999
R35_R40	0.174472	0.178441	0.179891	0.174897	0.182305	0.183311	0.173967	0.17946	0.173742	0.175959	0.176133	0.178723	0.179212	0.180281	0.174662	0.175212	0.178454	0.181123	0.185207	0.181259	0.185767	-	1.01955	0.0453428
R30_R31	0.056422	0.0571462	0.0584811	0.0566064	0.0597937	0.0595184	0.0588693	0.0611866	0.0573852	0.0571617	0.0601085	0.0570309	0.0586519	0.0593316	0.0571903	0.0621194	0.0628436	0.0574991	0.0574386	0.0599027	0.0607223	-	1.03021	0.0459489
R22_R28	0.146721	0.14716	0.143564	0.142861	0.146777	0.144453	0.144251	0.14377	0.143966	0.139648	0.143111	0.140334	0.144351	0.142958	0.143779	0.143791	0.142406	0.142312	0.140049	0.142729	0.13953	-	0.98579	0.0460442
R3_R17	0.0190573	0.0197725	0.0212542	0.0204031	0.0196093	0.0188359	0.0205303	0.0196683	0.0199552	0.0213431	0.0200257	0.0187447	0.0196374	0.0216316	0.0193334	0.0217141	0.0184389	0.0220852	0.0224096	0.0204707	0.021379	-	1.05484	0.0475856
R45_R47	0.0350612	0.0366965	0.0350955	0.0365503	0.0349854	0.0361067	0.0363388	0.0359259	0.0345623	0.0352978	0.0390773	0.0334075	0.0372308	0.0361674	0.0335374	0.0384626	0.038396	0.033571	0.0383944	0.0372076	0.0380452	-	1.04505	0.0478262
L28_M1	0.194865	0.194085	0.193044	0.191717	0.191995	0.18958	0.192999	0.190026	0.192482	0.189144	0.191264	0.185651	0.189918	0.190546	0.191185	0.190023	0.190861	0.189842	0.188225	0.188638	0.18714	-	0.988958	0.0480738
L12_M1	0.0357415	0.0366989	0.0348969	0.0365276	0.0332817	0.0352707	0.0366758	0.0345075	0.0344136	0.034412	0.0360117	0.034427	0.0347766	0.0354334	0.0344021	0.0344555	0.0372543	0.0313111	0.033651	0.0324018	0.0336507	-	0.960822	0.0481237
R2_R15	0.0295724	0.0297427	0.0288185	0.0271033	0.02917	0.0302255	0.028498	0.0284625	0.0286164	0.031826	0.0285701	0.0281489	0.032809	0.0282381	0.0287662	0.0247782	0.0291531	0.0300675	0.0271636	0.0280805	0.0264406	-	0.944458	0.0481658
L24_L26	0.0979496	0.0960944	0.0964027	0.100837	0.0961145	0.100096	0.0974658	0.0971212	0.0981983	0.0898846	0.100454	0.103153	0.0993044	0.100518	0.099882	0.0982256	0.0969716	0.0904321	0.0965502	0.0943301	0.0946511	-	0.96907	0.0492857
L37_L41	0.140227	0.138983	0.138477	0.140839	0.141569	0.140164	0.14044	0.135585	0.140662	0.137177	0.138587	0.142761	0.140067	0.134563	0.139221	0.144075	0.145224	0.137798	0.145187	0.137883	0.14125	-	1.01877	0.0498244
L5_L26	0.0761515	0.0723059	0.0794083	0.0782448	0.078432	0.0718355	0.0797082	0.0767377	0.078552	0.0725227	0.0790426	0.0766162	0.0756144	0.0762884	0.0758743	0.0747234	0.0735757	0.074609	0.0745166	0.0745425	0.073468	-	0.970587	0.0503007
R2_R8	0.0924183	0.094421	0.0912572	0.0887056	0.0923253	0.0899808	0.0933871	0.0918151	0.0918048	0.0943645	0.0928184	0.0870352	0.0938764	0.0933597	0.0937058	0.0961274	0.0941855	0.093641	0.0938725	0.0942905	0.092089	-	1.02117	0.0507448
R27_R28	0.0597465	0.0618727	0.0586939	0.0577404	0.0630023	0.0593261	0.060271	0.0593636	0.0593966	0.0575272	0.0570671	0.0579119	0.0631723	0.0587439	0.057838	0.0588088	0.0564544	0.0583394	0.0566861	0.0592977	0.0563745	-	0.969977	0.0513549
L48_M5	0.116507	0.113075	0.116058	0.1174	0.115895	0.113336	0.114838	0.113385	0.115136	0.11009	0.119314	0.113451	0.114225	0.113068	0.114221	0.114547	0.110551	0.112979	0.112859	0.113693	0.111084	-	0.982142	0.051619
R12_M1	0.0355227	0.0349443	0.036431	0.0367107	0.033362	0.034478	0.0359348	0.0352693	0.0345598	0.0340362	0.0352635	0.0329439	0.0331509	0.0363638	0.0334523	0.0355199	0.0374026	0.0311956	0.0327184	0.0297706	0.0313069	-	0.947096	0.0517459
L37_L39	0.110094	0.109866	0.108044	0.113466	0.114898	0.111529	0.110301	0.107508	0.110332	0.109854	0.108007	0.111419	0.10844	0.106587	0.107245	0.115295	0.11772	0.107649	0.113156	0.109499	0.112264	-	1.02511	0.0518521
R3_R7	0.0793351	0.0812119	0.0796659	0.0806575	0.0815327	0.0767274	0.0809165	0.0802487	0.0794585	0.0817089	0.0796339	0.0760214	0.0769579	0.0822384	0.0806234	0.0837399	0.0817951	0.083611	0.0801639	0.0800328	0.0804716	-	1.02306	0.051893
L45_L46	0.0260082	0.0276537	0.0249936	0.0271544	0.0251516	0.0253771	0.0256907	0.0268201	0.0268994	0.0287591	0.0251922	0.025187	0.0251683	0.0268273	0.0232087	0.0284092	0.0291057	0.025643	0.0269858	0.0290432	0.0254709	-	1.05525	0.0529222
L7_L17	0.0660923	0.0688451	0.0647671	0.065743	0.0660875	0.0635694	0.0674081	0.0645711	0.0676373	0.0656869	0.0675164	0.0641582	0.0660201	0.0662612	0.0661878	0.0680678	0.0685428	0.0681667	0.0667163	0.0654319	0.0673757	-	1.02039	0.0535456
L22_L24	0.0520122	0.0517294	0.0495019	0.0504748	0.051935	0.0501188	0.0510735	0.0510345	0.0497723	0.044985	0.0531947	0.0481385	0.0487414	0.0490792	0.0546579	0.0492887	0.0461132	0.0476012	0.0500454	0.0480793	0.0489566	-	0.958704	0.0537038
L32_L40	0.19083	0.188751	0.187659	0.189547	0.186182	0.188303	0.188738	0.191216	0.188472	0.187022	0.187462	0.189537	0.189772	0.187928	0.186108	0.18617	0.187413	0.182447	0.187358	0.187246	0.189744	-	0.9906	0.0547396
L17_L27	0.113922	0.114944	0.114872	0.116996	0.116338	0.114037	0.113649	0.114187	0.111285	0.112178	0.113357	0.110786	0.110882	0.114363	0.112619	0.112788	0.114205	0.109278	0.109954	0.113515	0.110846	-	0.983601	0.0551818
L13_M1	0.0563577	0.0578227	0.0583859	0.0546645	0.0549703	0.0552841	0.0566048	0.057459	0.055845	0.052913	0.0562824	0.051252	0.0555435	0.0551954	0.05429	0.0544067	0.0579098	0.0533851	0.0520269	0.0508587	0.0526009	-	0.9641	0.0555615
L20_L23	0.0443668	0.0459191	0.0443609	0.0429133	0.0439517	0.0429109	0.0431336	0.0443674	0.043681	0.0438511	0.0442994	0.0424961	0.0425192	0.0430786	0.0431336	0.0441959	0.0436647	0.0442031	0.0441691	0.0455079	0.0454402	-	1.0198	0.0558443
R5_R11	0.0753683	0.0736877	0.0707232	0.0743693	0.0716675	0.0750298	0.0748437	0.0760862	0.0780155	0.0759757	0.0743048	0.0769869	0.0739067	0.0752343	0.0738952	0.0771215	0.0779674	0.07476	0.0757529	0.0754359	0.0771066	-	1.02256	0.0558779
L42_L48	0.111849	0.109014	0.111236	0.112272	0.110538	0.107858	0.109867	0.105977	0.106451	0.100199	0.111297	0.107006	0.108995	0.108089	0.107964	0.10718	0.103578	0.104884	0.106836	0.108617	0.103922	-	0.974782	0.0579932
R24_M1	0.101646	0.10041	0.101197	0.0987825	0.0987968	0.0970499	0.101189	0.102155	0.0993079	0.0960532	0.100345	0.094355	0.0965336	0.0985718	0.0996947	0.0970314	0.0983927	0.0965673	0.098373	0.0956218	0.0966975	-	0.980231	0.058702
L47_L48	0.0503753	0.0498725	0.0519181	0.0515728	0.0513142	0.0513726	0.0507537	0.0518106	0.0528617	0.046574	0.0552558	0.0541254	0.0508498	0.0491266	0.0538868	0.0506532	0.0477806	0.0518299	0.0486112	0.0498934	0.0482633	-	0.962302	0.0588529
L13_L14	0.0155251	0.0151678	0.0152295	0.0134761	0.0165881	0.0163832	0.0158511	0.0171193	0.0165307	0.0159653	0.0149668	0.0150763	0.0151409	0.0162245	0.0152323	0.0148775	0.0171872	0.0142692	0.0127606	0.015562	0.0118866	-	0.922725	0.0594492
L16_L27	0.139332	0.142138	0.140218	0.143409	0.143113	0.138245	0.140189	0.139253	0.138634	0.137532	0.139481	0.137748	0.139333	0.140226	0.13927	0.14126	0.143634	0.138534	0.141081	0.144109	0.141236	-	1.01264	0.0615894
R26_R29	0.123652	0.121966	0.121669	0.123745	0.122617	0.120214	0.124344	0.122092	0.121841	0.126121	0.122724	0.127786	0.118939	0.122921	0.124281	0.123078	0.120847	0.120696	0.121488	0.120764	0.119974	-	0.984934	0.0638756
R12_R26	0.106324	0.106088	0.10739	0.106444	0.107671	0.106297	0.106266	0.105028	0.106991	0.108684	0.107269	0.109708	0.105149	0.107642	0.107658	0.106499	0.106157	0.107626	0.104754	0.104971	0.1049	-	0.989192	0.0640866
L1_L22	0.112867	0.114862	0.112311	0.11329	0.114217	0.113319	0.115826	0.114959	0.110624	0.114525	0.112566	0.114701	0.115726	0.114639	0.114368	0.116171	0.11689	0.113976	0.114782	0.113546	0.116054	-	1.01156	0.0648089
L3_L20	0.0927316	0.0932248	0.0945623	0.0934397	0.0932305	0.0920395	0.0931124	0.0940951	0.0927013	0.0912794	0.0941422	0.0940892	0.0949927	0.092468	0.0925455	0.0916891	0.0924831	0.0914191	0.0918883	0.0921114	0.0941991	-	0.989863	0.0655452
L37_R37	0.0744575	0.0747531	0.0865918	0.0867581	0.0802074	0.0963281	0.066006	0.0793942	0.079196	0.0924608	0.0806876	0.0836969	0.0884198	0.0872312	0.0733599	0.085749	0.0836871	0.0990057	0.0866369	0.0913772	0.0873067	-	1.08528	0.0655998
R5_R18	0.0555578	0.0533515	0.0510703	0.0520461	0.0501006	0.0523636	0.0537388	0.0536164	0.0548823	0.0541434	0.0519094	0.0569486	0.05181	0.0512881	0.0514035	0.056217	0.0568471	0.0522803	0.0536263	0.0532846	0.0560779	-	1.03349	0.0660683
L3_L14	0.0720516	0.0724868	0.0765394	0.0743862	0.0744853	0.0715208	0.0730768	0.0730263	0.0729733	0.0720815	0.0744732	0.0755883	0.0769518	0.0706547	0.0736753	0.0748554	0.0750752	0.0753508	0.0747525	0.0733208	0.0780749	-	1.02229	0.0671003
L12_L16	0.0750587	0.0767462	0.0739577	0.0764602	0.0765552	0.0769458	0.0762845	0.0763645	0.07486	0.0746469	0.0779825	0.0778108	0.0779737	0.0765167	0.0761532	0.0779663	0.0786939	0.074393	0.0780011	0.0774662	0.0786687	-	1.0163	0.0672356
R21_R23	0.0307627	0.0349573	0.0317405	0.0342477	0.0317484	0.0282546	0.0346206	0.0317731	0.0334342	0.0304446	0.0306031	0.0276881	0.0320047	0.0318357	0.035803	0.0299291	0.0261212	0.0292997	0.0318507	0.0254429	0.034415	-	0.922336	0.0674749
R38_R40	0.131417	0.130176	0.129124	0.129321	0.131072	0.132994	0.130177	0.127032	0.131179	0.129753	0.131687	0.133095	0.133748	0.132996	0.128955	0.12782	0.128319	0.127035	0.130826	0.129837	0.131015	-	0.98696	0.0675918
L21_L22	0.0473904	0.0470137	0.0452983	0.0456702	0.0484765	0.0428967	0.0470403	0.0456635	0.0445886	0.041574	0.0492689	0.0425179	0.0446591	0.043919	0.0483753	0.0440217	0.0390177	0.0459101	0.0448666	0.0417003	0.0448575	-	0.951169	0.0676356
L30_M3	0.202536	0.202411	0.201253	0.205504	0.201814	0.207162	0.202932	0.201679	0.20245	0.207038	0.203248	0.20153	0.205648	0.204719	0.199221	0.202188	0.190604	0.194827	0.203774	0.205157	0.203054	-	0.983558	0.0676739
R20_R23	0.0442283	0.0459598	0.0445568	0.0420107	0.0449551	0.0427463	0.0460182	0.0460671	0.0429771	0.0436658	0.0444743	0.0437061	0.0440443	0.044702	0.0434535	0.0444256	0.0444512	0.0464949	0.0446788	0.045343	0.0464834	-	1.0243	0.0678566
R4_R24	0.0725358	0.0689395	0.0707481	0.0751373	0.0706897	0.0724247	0.0746899	0.0711917	0.0717469	0.069399	0.0732749	0.0729473	0.075704	0.0711332	0.0724907	0.0747755	0.07176	0.0722961	0.0749717	0.0742774	0.0756079	-	1.02416	0.068424
L31_L38	0.109463	0.107998	0.107967	0.110038	0.10771	0.105461	0.104519	0.106173	0.105801	0.103054	0.104643	0.105361	0.10549	0.107208	0.106039	0.104044	0.105461	0.099716	0.106738	0.10732	0.103367	-	0.981022	0.0688199
R22_R25	0.0480125	0.0458876	0.0458419	0.0472864	0.04817	0.0455525	0.047164	0.0460002	0.0450306	0.0418113	0.0472518	0.0431545	0.0443967	0.0459256	0.049429	0.0434071	0.0429116	0.0452367	0.0453759	0.0440377	0.0454395	-	0.96397	0.0692877
L26_M2	0.118236	0.116598	0.118728	0.119436	0.117904	0.117373	0.117826	0.115209	0.117316	0.117854	0.117335	0.120721	0.117605	0.117427	0.117727	0.120653	0.121449	0.119565	0.116972	0.118889	0.117218	-	1.01108	0.0695849
L42_M5	0.0150414	0.0144145	0.0182698	0.0163263	0.0179394	0.0159791	0.0152419	0.0164577	0.0171088	0.0165235	0.0194983	0.0177335	0.0140091	0.0155964	0.016453	0.0198519	0.0159831	0.0230076	0.0175099	0.0173003	0.0156444	-	1.10807	0.0704839
R21_R22	0.0475507	0.0465495	0.0450427	0.0467133	0.0474553	0.0435266	0.048164	0.0453152	0.0449324	0.0412578	0.0471393	0.0401798	0.0448334	0.0448111	0.04935	0.0425712	0.0401581	0.0460486	0.045446	0.0400561	0.0447861	-	0.948514	0.0707919
R44_R47	0.0432997	0.0426852	0.0413431	0.0436493	0.0410979	0.0443842	0.0428009	0.0429234	0.042303	0.0457298	0.0454642	0.0396815	0.0431799	0.043579	0.0434467	0.0430125	0.0444359	0.0438051	0.0454893	0.0441835	0.0451692	-	1.03047	0.0720499
R17_R25	0.113925	0.112078	0.112565	0.113678	0.110858	0.110039	0.112185	0.112335	0.111565	0.11036	0.112557	0.108889	0.11027	0.113138	0.114786	0.110326	0.111132	0.109631	0.110691	0.110089	0.111816	-	0.988082	0.0724165
L32_L36	0.124766	0.123102	0.129185	0.125232	0.120422	0.127127	0.123573	0.126983	0.12739	0.125868	0.121362	0.129886	0.130751	0.124193	0.122725	0.123092	0.124458	0.125624	0.121844	0.119762	0.122687	-	0.979339	0.0732033
R18_R29	0.0129161	0.0129032	0.0127017	0.0149215	0.0141286	0.0145752	0.0139007	0.0158796	0.0148155	0.0151802	0.0139407	0.0155307	0.0164692	0.0139597	0.0152266	0.0121034	0.0128864	0.0126785	0.0153092	0.013891	0.0138072	-	0.929233	0.0746693
L2_L21	0.124721	0.127141	0.125916	0.125986	0.12613	0.124344	0.127106	0.126916	0.124176	0.125528	0.127893	0.126418	0.125936	0.124967	0.126314	0.127084	0.123993	0.127885	0.129603	0.12528	0.130584	-	1.01142	0.0754483
R7_R22	0.100989	0.105111	0.103631	0.102298	0.102189	0.100629	0.104028	0.104703	0.103502	0.10434	0.103979	0.101175	0.102833	0.103936	0.103551	0.106366	0.105518	0.10371	0.103887	0.102541	0.104259	-	1.01216	0.075693
L41_M3	0.152073	0.154886	0.158069	0.150693	0.160204	0.158551	0.151316	0.151899	0.156745	0.155333	0.148014	0.161821	0.156365	0.152114	0.150839	0.155792	0.162039	0.161034	0.160714	0.151609	0.15806	-	1.02337	0.0757675
L11_L17	0.0522095	0.0512794	0.0515907	0.0518512	0.0529718	0.0495609	0.0514011	0.0500252	0.0516654	0.0505395	0.0505895	0.0503373	0.0496143	0.0524265	0.0532874	0.0515005	0.053123	0.0535027	0.0511016	0.0531152	0.0515398	-	1.01996	0.0764488
R22_R26	0.0969478	0.0966673	0.0985257	0.0984846	0.0977385	0.0964166	0.0960039	0.0951111	0.0978863	0.0988384	0.0970988	0.100904	0.0965868	0.0976851	0.0983737	0.0982135	0.0972173	0.0956119	0.0960542	0.0948412	0.0960399	-	0.987478	0.0768042
R9_R22	0.0839016	0.084806	0.0847558	0.0821519	0.0818145	0.0822793	0.0843332	0.0854575	0.0841073	0.083609	0.0859603	0.0829942	0.0847575	0.085193	0.0842409	0.0858949	0.0845251	0.0854905	0.0846275	0.0839694	0.0858365	-	1.0123	0.0768363
R32_R34	0.0826423	0.0820455	0.0841414	0.0846058	0.0811366	0.08141	0.0803769	0.0804099	0.082623	0.0797459	0.0823382	0.0814385	0.0799263	0.0803025	0.0829218	0.0781827	0.0790698	0.0814059	0.0824113	0.0818261	0.0790665	-	0.982743	0.0773708
L23_M1	0.0617387	0.0620147	0.0622962	0.0598972	0.0576981	0.0581218	0.0619137	0.0619808	0.0591482	0.0583153	0.0590393	0.0559276	0.0600748	0.0601311	0.0583171	0.0585018	0.0614971	0.0561579	0.0587749	0.0564838	0.0566776	-	0.970576	0.0777842
L1_L16	0.063301	0.0639075	0.0606597	0.0626012	0.0639311	0.0617881	0.0642053	0.0626915	0.0579759	0.0624261	0.0629319	0.0586086	0.0621521	0.0634677	0.0650713	0.0622756	0.0600472	0.062423	0.0600286	0.0600956	0.0596474	-	0.973897	0.078779
R13_R21	0.0370059	0.0384736	0.0363032	0.0383445	0.0359913	0.0321649	0.0386628	0.0364949	0.0373672	0.0350072	0.0365069	0.0345301	0.0360289	0.0365276	0.0387874	0.0339116	0.0295699	0.0342499	0.0384004	0.0291612	0.0395477	-	0.934158	0.0788937
R12_R16	0.0743171	0.0745426	0.0757216	0.0765415	0.0758025	0.076044	0.0754352	0.0754055	0.0748833	0.077591	0.077492	0.0754103	0.075463	0.0772938	0.0768638	0.0783767	0.0797773	0.0776332	0.0753949	0.0750386	0.0762746	-	1.01531	0.0790432
R3_R9	0.0916047	0.0915636	0.0905368	0.0900255	0.0918896	0.0875192	0.0908226	0.0895514	0.0906059	0.0919449	0.0919972	0.0886726	0.090391	0.0935848	0.091985	0.0922974	0.0912688	0.0962693	0.0904662	0.0906694	0.093328	-	1.01692	0.0791203
L46_L48	0.0611693	0.0583071	0.0624673	0.0610902	0.0622163	0.0627649	0.0604761	0.0592449	0.0611102	0.0529333	0.0659591	0.0614112	0.062952	0.0583998	0.0635223	0.0586773	0.0547243	0.0608466	0.0597562	0.058267	0.0584805	-	0.959362	0.0795795
L32_L39	0.193244	0.193047	0.192204	0.193508	0.190796	0.19237	0.192279	0.195443	0.193216	0.193572	0.191579	0.194782	0.193381	0.189706	0.189874	0.189735	0.192699	0.186795	0.191209	0.19137	0.193759	-	0.991319	0.0800351
R20_M2	0.0783373	0.0789521	0.0780222	0.0759536	0.075867	0.0759079	0.0783721	0.080245	0.076249	0.0781575	0.0772714	0.0770985	0.0759606	0.0758352	0.075829	0.0779958	0.0782816	0.076721	0.078625	0.0785459	0.0802531	-	1.01554	0.0801392
L17_L21	0.115156	0.115259	0.114171	0.114258	0.115982	0.110781	0.115074	0.115037	0.112022	0.110219	0.114638	0.110548	0.112346	0.113862	0.115168	0.112808	0.110826	0.11372	0.111808	0.109161	0.11341	-	0.985223	0.0802499
L42_L46	0.0637805	0.0632327	0.0625935	0.0646378	0.0642126	0.0581168	0.0624606	0.0593347	0.0569585	0.0525575	0.0635161	0.059617	0.0590519	0.0628546	0.0610852	0.059589	0.0564271	0.0573997	0.0581638	0.0604376	0.057815	-	0.956861	0.0811681
R16_R24	0.130886	0.131124	0.131228	0.130821	0.132244	0.13016	0.131864	0.133004	0.130198	0.130086	0.132783	0.129366	0.130997	0.131846	0.133289	0.131365	0.131329	0.13212	0.132311	0.13328	0.13339	-	1.00741	0.0817135
L15_L16	0.00339043	0.00552587	0.00520046	0.00389684	0.00456851	0.00519829	0.00589394	0.00579411	0.0045025	0.00639124	0.00541634	0.00592772	0.0056659	0.00517918	0.00472866	0.00326109	0.00532124	0.00223315	0.00542076	0.0050715	0.00449533	-	0.834726	0.0818058
R42_M5	0.015754	0.0159627	0.0173211	0.0166074	0.017556	0.0113244	0.0153284	0.0155149	0.0158823	0.0178281	0.0180473	0.015706	0.0144555	0.0159725	0.0156692	0.017359	0.0182102	0.0246084	0.0157312	0.0153205	0.0162931	-	1.12504	0.0830854
R45_R46	0.0257634	0.0271764	0.0252617	0.0256902	0.0241924	0.0246703	0.0248796	0.0271748	0.0271472	0.0294826	0.0277625	0.0244196	0.0256146	0.0271637	0.0239507	0.0290097	0.0299744	0.0243557	0.0267117	0.0282856	0.0267717	-	1.05744	0.0835538
L31_L41	0.184242	0.183245	0.18155	0.184639	0.182827	0.183824	0.182423	0.182277	0.184101	0.182013	0.183564	0.185426	0.18325	0.182574	0.182639	0.179374	0.18274	0.180988	0.183814	0.183374	0.182545	-	0.993994	0.0841236
R1_R9	0.0508798	0.0530433	0.0504167	0.0515307	0.0551371	0.0511517	0.0530173	0.052629	0.0532075	0.0539977	0.0532656	0.0530662	0.0544024	0.0528257	0.0533558	0.0531992	0.0526702	0.0538224	0.0540442	0.0554641	0.0540398	-	1.02042	0.0844075
L21_L23	0.031113	0.0326542	0.0310032	0.0326819	0.0322046	0.0297618	0.0315098	0.0307906	0.0315736	0.0303019	0.0344194	0.031438	0.0301312	0.0308505	0.0338463	0.0309593	0.0253908	0.0319712	0.0312273	0.0249017	0.0337011	-	0.939062	0.0847405
R11_R20	0.0904815	0.0905266	0.0891123	0.0896937	0.0871828	0.0877308	0.0918345	0.0925234	0.0885278	0.0892734	0.0897967	0.0883068	0.0872017	0.0908868	0.0894203	0.091313	0.0901893	0.0882084	0.0925982	0.0906398	0.0924556	-	1.01565	0.084761
L3_L9	0.0910933	0.0914502	0.0900554	0.0901604	0.0922642	0.0888907	0.0928769	0.0899681	0.0897671	0.0906538	0.0906782	0.0874259	0.091415	0.094243	0.0933528	0.0940956	0.0925021	0.0965972	0.0886905	0.0910769	0.0935467	-	1.01977	0.0849553
L20_R20	0.0801962	0.0826377	0.0800291	0.0785903	0.0787824	0.0795571	0.0797433	0.0810986	0.0811248	0.0818129	0.0812306	0.0816007	0.0793874	0.0794998	0.0772358	0.0808983	0.0831333	0.0811505	0.0797883	0.0822098	0.0809676	-	1.01484	0.0860745
L4_L21	0.0829343	0.0825384	0.0840474	0.087052	0.0882375	0.0828024	0.0865966	0.0840012	0.0833681	0.0823548	0.0852064	0.0826469	0.0861753	0.0861867	0.0864997	0.0845375	0.085668	0.0889935	0.0854606	0.0887434	0.0850586	-	1.02007	0.0868597
R3_R5	0.0622377	0.0615778	0.060976	0.0612248	0.0563506	0.0608321	0.0617366	0.0631068	0.0632383	0.0627071	0.0610663	0.0649099	0.0619505	0.0610321	0.0582754	0.0624104	0.0635855	0.0624512	0.0639175	0.0615293	0.0640856	-	1.02576	0.08729
L6_L14	0.102537	0.101186	0.0974482	0.10186	0.103966	0.101958	0.101275	0.101964	0.102893	0.0988481	0.103415	0.0967502	0.0981012	0.103313	0.103971	0.100194	0.0961814	0.101019	0.0991095	0.100534	0.0990839	-	0.980795	0.087398
L8_L17	0.088603	0.0888035	0.0858816	0.085966	0.0880439	0.0851505	0.0880513	0.085373	0.0874155	0.0861747	0.0871439	0.0865704	0.0855684	0.088321	0.0892102	0.0884923	0.0893341	0.0886449	0.0869809	0.0871623	0.0884623	-	1.01257	0.0884215
L19_L28	0.175649	0.17397	0.173472	0.17096	0.173631	0.171881	0.172781	0.170563	0.173012	0.168844	0.171467	0.168167	0.170799	0.170187	0.17203	0.169812	0.169656	0.170416	0.169691	0.171895	0.170282	-	0.991063	0.0886193
L28_L29	0.19082	0.189962	0.188412	0.188264	0.190359	0.187329	0.189748	0.188094	0.187837	0.185502	0.189162	0.185101	0.186832	0.187961	0.190699	0.186985	0.18529	0.186641	0.187538	0.188696	0.186894	-	0.99258	0.0890735
L1_L3	0.087433	0.0880731	0.0860905	0.088531	0.0916358	0.0867915	0.0894864	0.086598	0.0837798	0.0876497	0.0869802	0.0847536	0.0886952	0.0900496	0.0903811	0.0910026	0.0895778	0.0916566	0.0871021	0.0887579	0.0890442	-	1.01969	0.0891162
R3_R24	0.114895	0.111942	0.113341	0.113172	0.112608	0.110702	0.112882	0.113228	0.112395	0.111342	0.114037	0.111906	0.112493	0.112208	0.113556	0.109181	0.111675	0.110615	0.112648	0.111488	0.114141	-	0.990339	0.0892107
L32_L34	0.0807665	0.0804296	0.0820546	0.083292	0.081908	0.0815925	0.0785174	0.0829274	0.0793007	0.0754312	0.0801289	0.0858538	0.0833503	0.0811582	0.0821629	0.0801419	0.0759901	0.0783197	0.0807868	0.0799883	0.080499	-	0.975749	0.0893624
L11_L16	0.0653873	0.0657413	0.0667499	0.06658	0.0681957	0.065201	0.067426	0.0656714	0.0664543	0.066442	0.067258	0.0637404	0.0657369	0.0679992	0.0690929	0.0665406	0.0660126	0.068616	0.0687111	0.0693524	0.0668868	-	1.01766	0.08984
R5_R12	0.0709133	0.06989	0.0700287	0.0711142	0.0688637	0.0706386	0.0712156	0.070672	0.0723747	0.0729906	0.069382	0.0712164	0.0703473	0.070198	0.0700094	0.0728562	0.0739884	0.0722864	0.0698534	0.0698328	0.0715683	-	1.0152	0.0912278
L27_M1	0.138535	0.139807	0.138808	0.142188	0.138651	0.137013	0.137981	0.137939	0.138026	0.13669	0.138182	0.13465	0.136258	0.138571	0.13768	0.137289	0.14013	0.135467	0.135465	0.135564	0.135538	-	0.98921	0.0915701
R20_R27	0.0615465	0.0600587	0.0605343	0.063096	0.0602922	0.063357	0.0590818	0.0591637	0.062117	0.0608083	0.0625779	0.0610784	0.0609087	0.061211	0.0625408	0.0617886	0.0593014	0.0596397	0.0602197	0.0603378	0.0597895	-	0.982926	0.0915908
L2_L27	0.1504	0.152042	0.152003	0.155633	0.154019	0.152063	0.151922	0.151011	0.150653	0.152018	0.150535	0.148799	0.148554	0.15139	0.150745	0.151937	0.1546	0.150869	0.152073	0.156684	0.152228	-	1.01065	0.0927534
R3_R21	0.113614	0.11351	0.11413	0.114356	0.1136	0.108226	0.113357	0.113177	0.113974	0.112393	0.11498	0.108983	0.112968	0.113076	0.115285	0.109083	0.110687	0.112778	0.112654	0.107544	0.114543	-	0.983837	0.0941226
L44_L47	0.0423472	0.0445213	0.0424763	0.0434904	0.042938	0.0462728	0.0437819	0.0417624	0.0419335	0.0438724	0.0453901	0.0395918	0.042285	0.0440815	0.0429891	0.0451309	0.0434475	0.0441331	0.0453298	0.0455027	0.0431148	-	1.0292	0.0943668
R19_M2	0.0638577	0.0637374	0.06345	0.0639111	0.0640915	0.0632767	0.0638163	0.0634823	0.0634109	0.0637787	0.0633531	0.0631264	0.0636005	0.063114	0.0642286	0.0641819	0.0643027	0.065049	0.0626105	0.0640034	0.0640728	-	1.00662	0.0972631
R3_R18	0.0505683	0.0512717	0.0521171	0.0515029	0.0515133	0.0478311	0.0518363	0.0499429	0.0514578	0.0518977	0.0519068	0.0501201	0.0495219	0.0528125	0.0492689	0.0527815	0.0520528	0.0535401	0.0506711	0.0497156	0.0538026	-	1.02336	0.0978206
L22_L28	0.146658	0.145154	0.144942	0.144346	0.14705	0.144369	0.143579	0.143336	0.145258	0.141515	0.14521	0.140531	0.144197	0.142149	0.145485	0.143432	0.140051	0.143684	0.142898	0.144978	0.141543	-	0.989688	0.100587
R7_R20	0.139381	0.142176	0.139878	0.138071	0.140004	0.136603	0.142154	0.142412	0.136608	0.138679	0.139686	0.137668	0.13826	0.138608	0.140357	0.141083	0.141357	0.139529	0.141134	0.1396	0.141896	-	1.01002	0.101076
L33_M3	0.14368	0.147217	0.145742	0.147005	0.145767	0.153496	0.145359	0.143513	0.145471	0.149292	0.148163	0.144005	0.149864	0.147687	0.143247	0.147989	0.145238	0.149498	0.153211	0.147685	0.149985	-	1.01569	0.101745
L20_L27	0.059877	0.0589539	0.0612359	0.0652588	0.0625786	0.0639451	0.0595458	0.0605064	0.0610034	0.0593873	0.0619151	0.0622446	0.061757	0.0624855	0.0627803	0.0618004	0.0596682	0.0598748	0.0607981	0.0595319	0.0598813	-	0.978789	0.102394
L6_R6	0.182436	0.18309	0.187562	0.189384	0.191407	0.188655	0.1853	0.184331	0.187193	0.182848	0.188924	0.187377	0.188599	0.18831	0.191259	0.190951	0.18474	0.18925	0.189509	0.19272	0.189589	-	1.01255	0.102773
L12_R21	0.0608087	0.0609618	0.0610312	0.0599823	0.0589446	0.0563414	0.0619977	0.0607908	0.0619991	0.0577333	0.0602841	0.0552155	0.060794	0.0595275	0.0619913	0.0575665	0.0542673	0.0603506	0.0607353	0.0514609	0.0615076	-	0.962509	0.10303
R32_R39	0.191003	0.192065	0.190505	0.192709	0.189064	0.192926	0.191333	0.192078	0.191762	0.194423	0.191193	0.193906	0.194307	0.189762	0.187451	0.189682	0.191166	0.186599	0.190068	0.190527	0.192168	-	0.991663	0.103107
L21_R26	0.110795	0.112136	0.115947	0.115705	0.11286	0.116648	0.110425	0.110341	0.114609	0.116842	0.114903	0.121651	0.114318	0.113764	0.114674	0.114078	0.111365	0.110453	0.113106	0.109478	0.114287	-	0.980358	0.104133
L42_L43	0.103318	0.102205	0.102401	0.103877	0.10297	0.0968557	0.103681	0.101095	0.0991628	0.0956819	0.104023	0.100474	0.0995103	0.099415	0.101779	0.10056	0.0954917	0.101567	0.100568	0.099901	0.0956989	-	0.978908	0.104142
R21_R25	0.00645038	0.00583053	0.00827631	0.00521075	0.0102222	0.00563324	0.00513584	0.00907939	0.00689911	0.00519394	0.00715383	0.00604673	0.00318786	0.00700341	0.00602235	0.00700927	0.00771693	0.00908236	0.00743358	0.0123968	0.00499801	-	1.24908	0.104442
R11_R15	0.0625075	0.0642454	0.0656002	0.0666009	0.0686802	0.0617032	0.0642378	0.0644718	0.0647449	0.0657888	0.0637992	0.0593498	0.0636929	0.0674408	0.0673183	0.0675691	0.0655525	0.0659919	0.0664739	0.0671337	0.0657224	-	1.02672	0.104673
L3_L21	0.113143	0.114384	0.113857	0.113514	0.116202	0.10927	0.114843	0.114602	0.112909	0.110575	0.115723	0.111436	0.113317	0.111359	0.114606	0.112773	0.11054	0.11412	0.110352	0.108107	0.113849	-	0.985064	0.104723
L36_L37	0.0739896	0.0786342	0.0811655	0.0694593	0.0742996	0.0725089	0.0727267	0.0743796	0.0733297	0.0754048	0.0764768	0.0758377	0.0745256	0.0776419	0.0712927	0.0717742	0.0733375	0.077297	0.0798922	0.0824734	0.0802894	-	1.03654	0.104866
L5_L12	0.0691642	0.0701198	0.0706061	0.0728005	0.0697105	0.0691719	0.0697141	0.0689846	0.0701994	0.0731904	0.068671	0.0721048	0.069998	0.0690589	0.0702943	0.0716546	0.0734292	0.0712664	0.070083	0.0703176	0.0713341	-	1.01559	0.108086
R47_M5	0.0698192	0.0711656	0.0685774	0.07049	0.0686841	0.0672495	0.0711211	0.0691824	0.0672898	0.0653195	0.0726368	0.0669595	0.0691588	0.070119	0.0662278	0.06875	0.0677505	0.065522	0.0674921	0.0670281	0.0680723	-	0.978276	0.108241
R1_R5	0.127793	0.127221	0.123408	0.124442	0.124215	0.127495	0.127017	0.130147	0.12627	0.129615	0.12591	0.131579	0.129833	0.124782	0.125242	0.129549	0.13154	0.126451	0.128256	0.12786	0.129445	-	1.01458	0.108963
L13_L16	0.095162	0.0964894	0.0969594	0.093856	0.0974383	0.0960743	0.0956065	0.0972852	0.095964	0.0934061	0.0966706	0.0951077	0.098384	0.0950275	0.0955459	0.0970002	0.0991633	0.0970022	0.0955019	0.0962114	0.0970633	-	1.01103	0.110862
L1_L29	0.063994	0.0657542	0.0640455	0.0643448	0.067369	0.0648849	0.0669368	0.0643287	0.0642826	0.0657712	0.0658106	0.0648733	0.0670017	0.0641288	0.0651287	0.066431	0.0671473	0.0675334	0.0647773	0.0657367	0.0652872	-	1.01392	0.112078
L10_M2	0.0454488	0.046246	0.0450521	0.0450388	0.0457779	0.0450962	0.0471922	0.0463571	0.0432536	0.0454779	0.0462204	0.0447132	0.0460707	0.0480776	0.0466559	0.0451208	0.0449523	0.0448356	0.0457772	0.0445251	0.0446182	-	0.982371	0.112506
R14_R20	0.0532066	0.0554257	0.0467754	0.0488118	0.0505771	0.0502024	0.0548277	0.0542793	0.050616	0.0515978	0.0526394	0.0497965	0.0464787	0.0516438	0.0494061	0.0514234	0.0503426	0.0461767	0.0465882	0.0510039	0.0485283	-	0.95938	0.112929
R11_R19	0.0468829	0.0467894	0.0453403	0.0475623	0.0498844	0.0462829	0.0463216	0.0472019	0.0471867	0.0473906	0.0471292	0.0445975	0.0456516	0.0477082	0.0473604	0.0475787	0.0470691	0.0488028	0.0472209	0.0480517	0.0478537	-	1.0187	0.113013
L5_L11	0.0740424	0.0756691	0.0723732	0.0753656	0.0721556	0.0751436	0.0762461	0.0736448	0.074192	0.0776591	0.0731715	0.0788126	0.0750409	0.0743142	0.0765748	0.0761282	0.0780314	0.0754685	0.0759801	0.0760557	0.076084	-	1.01776	0.11336
L12_L24	0.0658452	0.0659671	0.0658413	0.0638701	0.0650675	0.0633943	0.0653707	0.0669295	0.0654718	0.0609382	0.0652538	0.0614364	0.0634215	0.0647199	0.0680067	0.0638815	0.0614666	0.0640468	0.065061	0.0609655	0.0643484	-	0.977243	0.113535
L15_L27	0.138845	0.141223	0.14084	0.143194	0.142294	0.138803	0.138238	0.138302	0.138919	0.137908	0.13935	0.137497	0.139194	0.138924	0.138781	0.140736	0.142536	0.138308	0.140565	0.143634	0.139463	-	1.00994	0.114247
R7_R29	0.045958	0.0478353	0.0476692	0.045217	0.0481635	0.0458614	0.0465839	0.0463848	0.0459385	0.0457602	0.0472447	0.0444633	0.0461351	0.0460672	0.0465526	0.0487719	0.0497634	0.0491695	0.0449221	0.0457931	0.046358	-	1.02315	0.114736
L19_L27	0.11354	0.113544	0.113144	0.114559	0.112818	0.112461	0.112251	0.113642	0.112143	0.11021	0.112001	0.1101	0.110709	0.112508	0.111948	0.111102	0.11218	0.109605	0.110623	0.112244	0.112521	-	0.991164	0.115037
R4_R12	0.0825596	0.084317	0.0820757	0.0802311	0.0833514	0.0820126	0.0836194	0.0842233	0.084314	0.0800911	0.0825153	0.0819248	0.0826	0.0827629	0.0806106	0.0841843	0.0851013	0.0841105	0.0817943	0.083741	0.0823949	-	1.01302	0.115248
L40_R40	0.0892779	0.0915893	0.0914003	0.090949	0.0907478	0.0930019	0.0914686	0.093221	0.0898353	0.0893899	0.0904091	0.0874837	0.0873753	0.0923563	0.0901965	0.0894117	0.0883726	0.0907658	0.0874875	0.0902265	0.0894999	-	0.985801	0.115629
R35_R38	0.125458	0.126567	0.128123	0.126838	0.128676	0.123747	0.124525	0.122421	0.123521	0.120702	0.119349	0.119982	0.12351	0.123805	0.123048	0.128826	0.132053	0.128038	0.120268	0.130803	0.120908	-	1.02256	0.116124
R12_R28	0.159691	0.161873	0.157742	0.154813	0.160579	0.157879	0.158365	0.159222	0.159183	0.154666	0.157446	0.15376	0.159119	0.157086	0.157302	0.156795	0.155345	0.157868	0.154545	0.158176	0.154864	-	0.989554	0.116473
L42_R42	0.0276784	0.0271135	0.0303086	0.0288899	0.0307207	0.0241178	0.0276565	0.0304964	0.0319461	0.0338636	0.0340259	0.0297812	0.0262218	0.0282207	0.0283422	0.0320825	0.0313179	0.0424185	0.0296281	0.0282464	0.0290344	-	1.09658	0.116517
R4_R28	0.101715	0.0990553	0.100873	0.103279	0.101753	0.101939	0.101289	0.0999484	0.0988646	0.100879	0.0992101	0.0983867	0.103602	0.0984261	0.102009	0.101369	0.0979387	0.0996456	0.0983949	0.101158	0.0981042	-	0.986961	0.11686
R33_M3	0.146652	0.14476	0.143573	0.148966	0.142913	0.150114	0.144007	0.142572	0.14309	0.150849	0.145354	0.141013	0.149022	0.144899	0.145155	0.146895	0.142594	0.146622	0.151122	0.153436	0.147743	-	1.01745	0.117663
R14_M1	0.0471332	0.048011	0.0549545	0.0505004	0.0487334	0.0471259	0.0480103	0.0485687	0.0479224	0.0464016	0.0481946	0.0478887	0.0538081	0.0502898	0.0489222	0.0484631	0.0522819	0.0535797	0.0544887	0.0468096	0.0511738	-	1.04145	0.117945
R5_R7	0.109991	0.109828	0.105949	0.10702	0.105024	0.108835	0.109209	0.111827	0.111072	0.110883	0.107866	0.11205	0.108789	0.106071	0.107888	0.111532	0.114849	0.108329	0.10946	0.108453	0.111006	-	1.0164	0.11802
L5_M2	0.082941	0.0832224	0.083413	0.0845771	0.0818229	0.0846399	0.0842535	0.0822171	0.0842772	0.0895251	0.08133	0.0881376	0.0846899	0.0831292	0.0834928	0.0845988	0.0871425	0.0867738	0.0851543	0.0851963	0.0850519	-	1.01833	0.118411
L7_R7	0.037099	0.0367322	0.0377526	0.0367017	0.0384121	0.0382372	0.0376304	0.0366481	0.0375811	0.0388692	0.0368955	0.0386394	0.0385378	0.0388023	0.0392185	0.0378318	0.0353082	0.0384428	0.036499	0.0375971	0.0369263	-	0.980196	0.119214
R9_R20	0.123381	0.123389	0.122737	0.119085	0.120023	0.11928	0.123397	0.124665	0.119282	0.119392	0.123032	0.121006	0.121819	0.120634	0.122273	0.12232	0.122143	0.12238	0.123569	0.12187	0.125242	-	1.0112	0.119404
R1_R29	0.0644815	0.065298	0.0652047	0.0631401	0.0678716	0.0646222	0.0644238	0.0654772	0.0623708	0.0651239	0.0657262	0.0647901	0.0674646	0.0647297	0.0644368	0.066422	0.0666897	0.0668963	0.0642802	0.0661746	0.0656602	-	1.01553	0.119999
R5_R28	0.132966	0.133907	0.134752	0.130695	0.138162	0.130812	0.13293	0.13017	0.128913	0.127933	0.129418	0.123918	0.132034	0.131836	0.131711	0.131153	0.127115	0.132067	0.127115	0.130718	0.125046	-	0.981158	0.120563
L21_M2	0.077254	0.0774769	0.0761743	0.0758259	0.0739119	0.0737141	0.0761877	0.0766665	0.0753535	0.0758693	0.0771731	0.0743047	0.0744052	0.0732344	0.0767211	0.0754635	0.0707386	0.0748665	0.0761301	0.0699122	0.077363	-	0.979645	0.120832
L19_L25	0.11214	0.111809	0.111879	0.111988	0.111273	0.110767	0.111722	0.112688	0.111771	0.107402	0.110566	0.109122	0.110442	0.109686	0.113385	0.109002	0.109445	0.109423	0.110481	0.109649	0.111999	-	0.990015	0.12085
R2_R7	0.0685856	0.0717092	0.068954	0.0679301	0.0691971	0.0657266	0.0694337	0.0688126	0.0688754	0.0722038	0.069986	0.0627502	0.0698052	0.0706301	0.0711688	0.0740163	0.0711605	0.0716862	0.0708629	0.0695572	0.0677401	-	1.02586	0.123677
L19_L24	0.11423	0.113071	0.110562	0.111522	0.108002	0.111687	0.112888	0.113064	0.111535	0.105248	0.111384	0.110477	0.111187	0.110753	0.114149	0.110279	0.109414	0.106779	0.11139	0.107069	0.112304	-	0.984026	0.125303
R17_R21	0.115203	0.114341	0.114077	0.114575	0.112743	0.109212	0.11442	0.113878	0.113314	0.111224	0.114126	0.107617	0.111548	0.113573	0.116063	0.111413	0.110598	0.11235	0.112786	0.108751	0.112658	-	0.985538	0.125638
L3_L7	0.079482	0.081447	0.0793204	0.0811327	0.0818272	0.0779368	0.0814172	0.0782149	0.0801561	0.0794959	0.0803037	0.0754388	0.0790566	0.0828697	0.0800968	0.0836816	0.0814083	0.0827825	0.0790588	0.0796338	0.0811315	-	1.01756	0.126338
R3_R6	0.110196	0.112349	0.112783	0.109588	0.112073	0.110426	0.109498	0.110736	0.109037	0.106394	0.110916	0.107899	0.108872	0.111641	0.108972	0.108511	0.107848	0.10943	0.109862	0.109849	0.107721	-	0.988903	0.126418
R38_R41	0.110968	0.107343	0.106383	0.109247	0.108375	0.112382	0.110119	0.108552	0.112193	0.111291	0.112107	0.115052	0.111001	0.112613	0.110305	0.107007	0.104677	0.107483	0.110911	0.11053	0.111494	-	0.983306	0.126967
R43_R46	0.0500945	0.0502172	0.0504757	0.0518652	0.0478489	0.0490335	0.0512862	0.0510891	0.0546272	0.0534436	0.0487937	0.0530492	0.0515755	0.0487401	0.0497281	0.0533157	0.0521553	0.0538205	0.0524702	0.0507905	0.0504171	-	1.02698	0.127018
R1_R22	0.111279	0.114791	0.112957	0.111876	0.113904	0.112018	0.114483	0.115843	0.110048	0.114424	0.114117	0.11385	0.115761	0.114024	0.112656	0.116156	0.114618	0.112648	0.11478	0.114033	0.115725	-	1.0105	0.127641
L9_L20	0.123741	0.124061	0.121653	0.119306	0.120411	0.120358	0.123735	0.122733	0.12037	0.12057	0.123253	0.120326	0.122601	0.122041	0.124175	0.121942	0.123885	0.122457	0.123461	0.121945	0.125216	-	1.0098	0.127673
R31_R40	0.206897	0.208523	0.203664	0.204295	0.205056	0.205131	0.205345	0.204745	0.203179	0.204246	0.205163	0.202674	0.207404	0.207787	0.202209	0.201601	0.202312	0.200996	0.20685	0.205384	0.204184	-	0.992524	0.12791
L32_L37	0.158738	0.156423	0.161866	0.155692	0.152237	0.157135	0.156194	0.158615	0.158105	0.156375	0.154474	0.159928	0.161829	0.155073	0.155265	0.157296	0.152759	0.153449	0.157794	0.152611	0.157148	-	0.987146	0.128146
L47_M5	0.0724675	0.0701841	0.0700452	0.0720854	0.0704542	0.067437	0.0701972	0.0686962	0.0686445	0.0670961	0.0711019	0.0664971	0.0687454	0.0699386	0.0677344	0.0688123	0.0668666	0.0662914	0.0694989	0.0687183	0.0686896	-	0.981627	0.128371
R31_R34	0.063231	0.061849	0.0619584	0.0624078	0.0593255	0.0599234	0.0597211	0.0609999	0.0642007	0.0650223	0.0643175	0.0639987	0.0608276	0.0593089	0.0625373	0.0601977	0.061554	0.0637419	0.0694019	0.0631066	0.064513	-	1.02868	0.128776
R22_M2	0.0340588	0.0346011	0.0349474	0.0334464	0.0322164	0.0343297	0.0342405	0.0362601	0.0363186	0.0374427	0.0346157	0.0342094	0.0343497	0.0337205	0.0330496	0.0361313	0.0354536	0.0342674	0.035269	0.0351972	0.0363343	-	1.0267	0.128959
R3_R10	0.0771954	0.0779757	0.0774075	0.0773398	0.0781805	0.0760868	0.0790886	0.0765962	0.0780006	0.0804228	0.0774027	0.0844382	0.0764994	0.0789848	0.079127	0.0790884	0.0803286	0.0817593	0.0781648	0.0791782	0.0799941	-	1.01833	0.129027
L15_L23	0.100901	0.101885	0.102011	0.100092	0.100344	0.099915	0.100835	0.102186	0.0996484	0.100049	0.0999492	0.0998489	0.102938	0.101027	0.100179	0.101597	0.102719	0.100184	0.101073	0.102663	0.101139	-	1.00769	0.129343
R43_M4	0.115029	0.115539	0.116357	0.114972	0.113283	0.120418	0.114438	0.116616	0.116679	0.12361	0.117081	0.123129	0.119197	0.115156	0.114152	0.116026	0.122676	0.117233	0.1214	0.11673	0.122694	-	1.02064	0.129456
R6_R14	0.101409	0.104479	0.098908	0.100612	0.104356	0.103249	0.103218	0.102128	0.102492	0.0984501	0.104365	0.0988431	0.0993096	0.103209	0.103247	0.103926	0.0988831	0.0982335	0.0985384	0.10291	0.098408	-	0.982971	0.129951
R18_R20	0.0834792	0.0838669	0.0819259	0.0805097	0.0798929	0.0794165	0.0843417	0.0829474	0.0788252	0.0809256	0.0810087	0.0804718	0.078239	0.0807181	0.0817251	0.0831165	0.0813868	0.0802699	0.0835177	0.0824894	0.0845883	-	1.01652	0.130336
R18_R22	0.0531844	0.0554825	0.0541253	0.0533719	0.0498087	0.0519747	0.0541156	0.0540506	0.0544776	0.0554452	0.0536499	0.0523884	0.0513044	0.0542067	0.0532836	0.056602	0.054332	0.0529994	0.0545204	0.053513	0.0550211	-	1.02073	0.131754
R27_R29	0.132056	0.130709	0.129906	0.130648	0.128372	0.130324	0.13058	0.130707	0.130046	0.131415	0.130568	0.130055	0.126497	0.129479	0.131827	0.130376	0.130116	0.126912	0.130007	0.129521	0.128088	-	0.991992	0.131929
R10_R20	0.110256	0.110634	0.108656	0.106988	0.107904	0.106685	0.11098	0.111052	0.106558	0.107164	0.108903	0.112334	0.10706	0.106657	0.109238	0.10944	0.110518	0.107908	0.110796	0.109881	0.112105	-	1.0126	0.132302
L42_L49	0.140145	0.137114	0.139286	0.141504	0.138614	0.135495	0.138923	0.1351	0.133805	0.129038	0.137565	0.13529	0.135991	0.138804	0.136366	0.136503	0.132187	0.135674	0.13534	0.136231	0.132635	-	0.9846	0.132421
L17_L19	0.0149897	0.0159031	0.0170508	0.0151201	0.0151957	0.0140771	0.0149637	0.0153365	0.0149784	0.0160592	0.0154205	0.0140737	0.0133415	0.0162323	0.0136513	0.0178055	0.0178492	0.0157935	0.0138618	0.0158702	0.014797	-	1.05985	0.132647
L9_L22	0.0854486	0.0862153	0.0840531	0.0828172	0.0820703	0.0841079	0.0871671	0.0846367	0.0831308	0.0856889	0.084563	0.0833948	0.0851617	0.086408	0.0863413	0.0866604	0.0881535	0.0864479	0.0846782	0.0830042	0.0867388	-	1.01416	0.133185
L11_L15	0.0653682	0.0650773	0.0654432	0.0672508	0.0668369	0.0634297	0.0657661	0.063938	0.0651884	0.0645102	0.065234	0.0623146	0.0634204	0.0673142	0.068249	0.0663664	0.0641792	0.0683532	0.0655519	0.0684081	0.0663252	-	1.01901	0.133479
L25_L26	0.1021	0.102082	0.103012	0.106782	0.107571	0.105858	0.102911	0.101897	0.103819	0.0978278	0.105125	0.106845	0.104381	0.106139	0.106199	0.104331	0.104404	0.100454	0.10138	0.103395	0.0999323	-	0.982201	0.133667
L34_M3	0.142801	0.144313	0.144578	0.144885	0.143668	0.150706	0.143893	0.14051	0.142106	0.146619	0.146501	0.141155	0.148354	0.146348	0.140861	0.145889	0.142991	0.147405	0.149762	0.145444	0.147862	-	1.01434	0.133843
R15_M2	0.0618259	0.0646223	0.0643126	0.0655515	0.0647872	0.0625064	0.0642897	0.0632373	0.0644865	0.0632456	0.0630438	0.0631715	0.064854	0.0645598	0.0654875	0.0646614	0.0655086	0.0647653	0.0628162	0.0657364	0.065443	-	1.01286	0.134264
R10_R15	0.0686715	0.0699041	0.0696906	0.0700078	0.0694977	0.0676356	0.0719698	0.0688085	0.0709679	0.0711625	0.0680105	0.0714358	0.0677383	0.0701945	0.0729097	0.07186	0.0704293	0.0710319	0.0709158	0.0717552	0.0698406	-	1.01524	0.134444
R8_R23	0.110448	0.108714	0.107568	0.104237	0.107658	0.108217	0.109178	0.10728	0.105807	0.105608	0.11032	0.105435	0.108399	0.107601	0.108174	0.108739	0.110848	0.109522	0.107774	0.108558	0.107814	-	1.01145	0.13446
L10_L22	0.071548	0.0723911	0.0710185	0.0712292	0.0679177	0.0703902	0.0728186	0.0720879	0.0692925	0.0711864	0.0701014	0.0729233	0.0706276	0.0722383	0.0710728	0.072898	0.0740086	0.0706425	0.0714543	0.0708207	0.0730546	-	1.01439	0.134518
L20_M2	0.0789586	0.0788027	0.0779672	0.0764674	0.0757025	0.0768421	0.0764497	0.0785597	0.0781641	0.079078	0.0774882	0.0772836	0.0775536	0.0762303	0.0760701	0.0766834	0.078153	0.0768196	0.0793283	0.0796528	0.0793469	-	1.01149	0.134684
L8_M2	0.0755683	0.0752749	0.0738886	0.0717994	0.0757886	0.074031	0.0754765	0.073273	0.0722586	0.0731639	0.0749939	0.0757031	0.0737591	0.0775149	0.0767242	0.07261	0.0739017	0.074251	0.0748005	0.072509	0.0729578	-	0.98513	0.13496
R3_M2	0.0639201	0.0640165	0.0647458	0.0657549	0.065445	0.0624216	0.0639395	0.0625958	0.0649862	0.0655406	0.0646596	0.0637841	0.0643764	0.0642531	0.0652298	0.0644593	0.0678804	0.0660767	0.0621649	0.0646008	0.0672927	-	1.01607	0.135104
L13_R21	0.0368101	0.0371616	0.0345461	0.0389403	0.0343456	0.0317466	0.0384104	0.0353902	0.0368934	0.0356532	0.0369209	0.0344485	0.0360231	0.0365656	0.0385818	0.0343565	0.0303073	0.0338293	0.0387465	0.028999	0.0387298	-	0.944664	0.135402
R42_M6	0.155499	0.152435	0.155251	0.155567	0.153737	0.149752	0.156462	0.153739	0.15255	0.14924	0.155096	0.155491	0.150418	0.159921	0.15386	0.152894	0.150173	0.153924	0.152185	0.150375	0.152713	-	0.98772	0.135929
R3_R11	0.0633738	0.0640103	0.0650552	0.0663958	0.0681099	0.0620934	0.064189	0.0643737	0.0647443	0.0674972	0.0655092	0.060765	0.0637606	0.0693883	0.0654155	0.0661983	0.066515	0.0680996	0.0654248	0.0656393	0.0669377	-	1.02294	0.136773
L7_M2	0.075702	0.0768851	0.075165	0.0751112	0.0777848	0.0753102	0.0773014	0.075649	0.0743966	0.0737071	0.0764867	0.075264	0.0760036	0.0777629	0.0763649	0.0764168	0.0758319	0.075284	0.0750612	0.0735625	0.0742492	-	0.98869	0.137629
L22_M2	0.0359392	0.0352073	0.0354944	0.0343176	0.0321186	0.0349404	0.0354883	0.0354001	0.0359244	0.0384684	0.0332598	0.035983	0.0343243	0.0347621	0.0334358	0.0361317	0.0376496	0.0352012	0.0355476	0.0350204	0.0365477	-	1.02891	0.139229
L13_L21	0.0364697	0.0368032	0.0348632	0.0378843	0.0348356	0.0327245	0.0368348	0.0353237	0.0348493	0.0356916	0.0371696	0.036092	0.0346074	0.0359038	0.0378433	0.0350757	0.0289676	0.0348091	0.0379799	0.0305073	0.0377734	-	0.953311	0.139575
L5_L18	0.0522184	0.0541425	0.0508217	0.053236	0.0489881	0.053404	0.0541924	0.0536841	0.0512636	0.0552719	0.0507036	0.0574117	0.0520672	0.0508574	0.0520891	0.0554534	0.0561494	0.0534286	0.0538472	0.0521769	0.0538392	-	1.02769	0.13964
L14_L22	0.015391	0.0137794	0.0146402	0.0125474	0.0146436	0.0139677	0.0160232	0.0146982	0.0148218	0.0151222	0.0142413	0.0149205	0.0153287	0.0157054	0.0143112	0.0135625	0.0145955	0.0132489	0.0130002	0.0157932	0.0138211	-	0.954176	0.141028
R3_R14	0.0721524	0.0720675	0.0755768	0.0750253	0.0733231	0.07104	0.0711853	0.071276	0.073075	0.0743743	0.0741249	0.0749113	0.078224	0.0729569	0.0743476	0.0719421	0.0756008	0.0762854	0.0768033	0.0720587	0.0783152	-	1.02161	0.141604
L12_L21	0.0594818	0.0597808	0.0602306	0.0578368	0.0592558	0.0553431	0.0595326	0.0602075	0.0589387	0.0564222	0.0598399	0.0549177	0.0583819	0.0583506	0.0604872	0.0570749	0.0521204	0.0609373	0.0589173	0.0527378	0.0591687	-	0.96972	0.141958
L9_L29	0.0446447	0.0440835	0.0426362	0.0396836	0.0410231	0.0419438	0.0445706	0.0405415	0.0424425	0.0433373	0.0423843	0.0419826	0.0447624	0.0424553	0.042375	0.0435053	0.0446589	0.0444402	0.0416424	0.0432632	0.0443004	-	1.02451	0.142598
L38_M3	0.136878	0.140177	0.142601	0.138468	0.141853	0.1491	0.137008	0.13666	0.140529	0.143246	0.137332	0.139316	0.141828	0.140006	0.135751	0.14149	0.141919	0.146331	0.144294	0.137826	0.142978	-	1.0173	0.144494
L17_R17	0.10833	0.10827	0.10858	0.107349	0.108346	0.105752	0.108527	0.107187	0.109569	0.111378	0.107167	0.108244	0.109252	0.107081	0.107268	0.107301	0.110981	0.111109	0.107945	0.108892	0.108756	-	1.00934	0.147986
R42_R46	0.0628684	0.0623339	0.0623891	0.0627005	0.0639221	0.0584912	0.0613906	0.0587198	0.0556464	0.0531262	0.0651023	0.058585	0.0584439	0.0623518	0.0618921	0.0605853	0.057845	0.056633	0.0570725	0.0593442	0.0590165	-	0.965063	0.148655
R19_R22	0.0698077	0.0704254	0.0706365	0.0698037	0.0671011	0.0676324	0.0685782	0.0705022	0.0707743	0.0711043	0.0682844	0.0691852	0.069404	0.0695847	0.0689745	0.0702928	0.0709732	0.0686316	0.0703054	0.069761	0.0717579	-	1.012	0.149745
L17_L26	0.0965761	0.0955223	0.0983959	0.0971738	0.097896	0.095703	0.0988227	0.0956494	0.0941357	0.0968579	0.0968344	0.0993491	0.0966369	0.0976776	0.0962671	0.0971153	0.0971838	0.0964104	0.0948139	0.0957203	0.094364	-	0.990039	0.149779
R44_M4	0.140504	0.141694	0.144484	0.141517	0.140928	0.145599	0.142134	0.143922	0.144571	0.150043	0.141812	0.1502	0.145456	0.140938	0.139689	0.142913	0.14824	0.144461	0.148289	0.143283	0.147521	-	1.01545	0.15024
L12_L28	0.161152	0.159613	0.160353	0.157873	0.160912	0.157573	0.158167	0.158507	0.160037	0.156387	0.158552	0.153936	0.157983	0.157277	0.158806	0.157843	0.155413	0.1591	0.157248	0.157735	0.155975	-	0.992072	0.150959
L18_M1	0.0411369	0.0418232	0.0413871	0.0414706	0.0408363	0.0438518	0.0437471	0.0400219	0.0422231	0.0454309	0.0411363	0.0418288	0.0431281	0.0417167	0.0425856	0.0405155	0.041306	0.0416196	0.042099	0.0407627	0.0413211	-	0.979023	0.153118
L12_L25	0.0597534	0.0597357	0.0622453	0.0593604	0.0597055	0.0581701	0.0596706	0.0625377	0.0612437	0.0576674	0.0603468	0.056885	0.0591428	0.0594189	0.0618831	0.0575014	0.0560349	0.0600842	0.06044	0.0576498	0.0601859	-	0.979922	0.154373
L4_L14	0.0847503	0.0854666	0.0821631	0.0860419	0.0861068	0.0857675	0.0865273	0.0867304	0.0856242	0.0866014	0.0854974	0.0852573	0.0843221	0.0860773	0.0847896	0.0827431	0.0846978	0.0866895	0.0830233	0.0858161	0.0842903	-	0.989411	0.154633
L12_R12	0.0217717	0.0211481	0.0216686	0.0214934	0.0230442	0.023813	0.0229654	0.0209714	0.0231574	0.0228582	0.0223419	0.025092	0.0239475	0.0230135	0.0235852	0.0224932	0.0211361	0.0249543	0.0237331	0.0254024	0.0241442	-	1.04045	0.155234
R34_M3	0.143815	0.142782	0.141861	0.14613	0.141323	0.148674	0.141367	0.139687	0.140684	0.148668	0.141389	0.139891	0.148013	0.144044	0.14224	0.144858	0.140896	0.144194	0.147027	0.151065	0.145808	-	1.01583	0.155238
R24_R28	0.110922	0.111649	0.107999	0.109683	0.109827	0.111368	0.109749	0.109746	0.110959	0.105801	0.110573	0.107823	0.113282	0.110615	0.108467	0.111302	0.108287	0.107512	0.10788	0.108962	0.108069	-	0.988817	0.155278
L11_L22	0.0535	0.054018	0.0537011	0.0551203	0.051861	0.052597	0.0562406	0.0544634	0.0532546	0.0555911	0.052707	0.0525086	0.0515149	0.0549922	0.0543446	0.0551686	0.0553475	0.0538268	0.0551997	0.0537855	0.0545469	-	1.01646	0.156361
L15_L29	0.0563223	0.0570883	0.054926	0.0588203	0.0565307	0.0534112	0.057221	0.0572882	0.0561244	0.0538879	0.0568127	0.0525207	0.0532261	0.0579559	0.0585765	0.0577688	0.0553566	0.0597638	0.0570617	0.0570175	0.0572631	-	1.02363	0.15784
L48_M6	0.110708	0.11171	0.112665	0.113574	0.110716	0.113769	0.114823	0.11338	0.11347	0.11156	0.11493	0.115994	0.112893	0.118161	0.115115	0.111682	0.110929	0.111129	0.113031	0.112115	0.114507	-	0.988267	0.158208
R11_R22	0.0522083	0.0533234	0.053488	0.0544017	0.0501691	0.0517324	0.0535849	0.0550041	0.0547944	0.0554277	0.0537523	0.0516226	0.0518433	0.0563529	0.0527191	0.0566877	0.054284	0.0525353	0.0552522	0.0535801	0.0546852	-	1.02141	0.158493
R1_R3	0.0876768	0.0886125	0.0866766	0.0870889	0.0910444	0.0866214	0.0887306	0.0878399	0.0824872	0.0895222	0.0869707	0.085674	0.0879252	0.0897776	0.0881099	0.0910407	0.0892416	0.0904933	0.0871885	0.0880408	0.0878929	-	1.0152	0.158782
L23_L25	0.0329906	0.0338468	0.0344845	0.0351841	0.0340383	0.0338551	0.0333583	0.0348191	0.0350887	0.032718	0.0363524	0.0340928	0.0320311	0.0335203	0.0365773	0.0331995	0.0306165	0.0330112	0.0342206	0.0317405	0.0361574	-	0.969601	0.15897
L1_L11	0.0663549	0.067607	0.0674554	0.0670533	0.0713692	0.0692133	0.0681628	0.0676095	0.0663996	0.0683176	0.0683116	0.0693126	0.0709928	0.0680936	0.0691901	0.0689121	0.0689005	0.0699829	0.0687976	0.0696781	0.0693345	-	1.01323	0.159638
L11_R21	0.0986289	0.0988979	0.0968647	0.0993899	0.094772	0.0929711	0.101453	0.0979519	0.0975473	0.095383	0.0985008	0.0924279	0.0954895	0.0957759	0.100042	0.096489	0.0927896	0.094452	0.0983058	0.0890722	0.098957	-	0.978757	0.160169
L22_R25	0.0539241	0.0520426	0.0525402	0.0524101	0.0550377	0.0501148	0.0528928	0.052516	0.0528086	0.0483991	0.0546828	0.0509501	0.0497106	0.0509698	0.0540088	0.0505641	0.0493867	0.0508048	0.0516827	0.0514514	0.0521464	-	0.977117	0.160517
R42_R48	0.109726	0.110426	0.109816	0.110067	0.110574	0.109659	0.108327	0.105759	0.106813	0.0976396	0.108637	0.105986	0.108447	0.109049	0.107672	0.108414	0.104915	0.104145	0.105732	0.107238	0.104777	-	0.981128	0.161201
R19_R23	0.0904287	0.085847	0.0870408	0.0848802	0.0869643	0.0870113	0.0873662	0.0874966	0.0856786	0.0854398	0.0887068	0.0854545	0.0873222	0.08637	0.0861242	0.0868079	0.0880614	0.0902355	0.0872815	0.0869984	0.0873046	-	1.01121	0.161459
L43_R43	0.0399766	0.0409519	0.0404443	0.0386057	0.0393255	0.0391742	0.0393487	0.0392917	0.0403631	0.0395389	0.0401172	0.0378285	0.0398269	0.0381702	0.0377006	0.0410917	0.0394239	0.0394771	0.0403132	0.0398274	0.0398784	-	1.01586	0.161807
R30_M3	0.200699	0.200968	0.201228	0.205042	0.200689	0.206814	0.20312	0.201904	0.201113	0.202955	0.202939	0.20179	0.204143	0.204118	0.199164	0.201261	0.1906	0.196478	0.20443	0.205353	0.202496	-	0.988428	0.163123
R12_R15	0.0751955	0.0758849	0.0770259	0.0783928	0.0761317	0.0762198	0.0763001	0.0757232	0.0763525	0.0775005	0.0761315	0.0766438	0.0757333	0.0779775	0.0770726	0.0786173	0.0797747	0.0771053	0.0759275	0.0763306	0.0761766	-	1.01005	0.164007
R23_M1	0.0621365	0.0593994	0.0610136	0.0587158	0.0573471	0.0580742	0.0599332	0.0609162	0.058861	0.056951	0.062171	0.0561412	0.0586952	0.0593465	0.056796	0.058477	0.061149	0.0576268	0.0585598	0.0543917	0.0559695	-	0.97624	0.16453
R30_R40	0.254821	0.257779	0.25507	0.253563	0.258144	0.255489	0.25639	0.257262	0.254432	0.252034	0.256269	0.253077	0.256052	0.258279	0.251296	0.253205	0.254049	0.24998	0.254335	0.257185	0.25402	-	0.993988	0.165367
R8_R26	0.177554	0.176166	0.174999	0.173574	0.176664	0.173811	0.177502	0.17434	0.174911	0.177933	0.175386	0.1779	0.173054	0.177149	0.177052	0.176286	0.175151	0.175652	0.173152	0.174254	0.174232	-	0.993867	0.166241
R21_R26	0.105502	0.10588	0.11044	0.108799	0.111742	0.107795	0.105534	0.107328	0.109674	0.107726	0.110215	0.108389	0.108078	0.110636	0.1106	0.108049	0.10559	0.10859	0.107744	0.108422	0.105182	-	0.98809	0.167234
L1_L5	0.12494	0.129051	0.123461	0.12558	0.125277	0.129173	0.130359	0.126982	0.123046	0.131555	0.1254	0.133091	0.130546	0.125541	0.127956	0.129391	0.13175	0.128764	0.128985	0.127849	0.129296	-	1.01471	0.16726
R6_R27	0.0231962	0.0206937	0.0201887	0.0235406	0.0215353	0.0183902	0.0240517	0.0229248	0.0221915	0.0260108	0.0218072	0.0228863	0.0197418	0.0197411	0.0203632	0.0242721	0.0238099	0.0226232	0.0221144	0.0237564	0.0218143	-	1.05718	0.167676
R27_M1	0.138717	0.139101	0.139345	0.137596	0.135824	0.137641	0.137703	0.137884	0.138625	0.136733	0.137924	0.134022	0.133799	0.138147	0.13726	0.137894	0.139536	0.135405	0.134856	0.13466	0.134361	-	0.991001	0.168217
L16_L29	0.0574484	0.0593624	0.0574769	0.0591936	0.0589756	0.0563724	0.0604727	0.0605494	0.0585075	0.0573829	0.060089	0.0557006	0.0569811	0.0600699	0.0607029	0.0588394	0.0586002	0.0605938	0.0613019	0.0594555	0.0591565	-	1.01772	0.168617
L18_M2	0.0449985	0.0459112	0.045528	0.0452902	0.0453162	0.0482554	0.0496556	0.045492	0.0462302	0.0498022	0.0447657	0.0466684	0.0464659	0.0470077	0.0466733	0.0453394	0.0452668	0.0466227	0.0471533	0.0443465	0.044387	-	0.978123	0.169519
R10_R28	0.210903	0.211592	0.207063	0.204939	0.209813	0.208367	0.209471	0.208729	0.208007	0.203955	0.206995	0.209573	0.207899	0.2059	0.208078	0.208796	0.207959	0.206533	0.204458	0.207782	0.20459	-	0.993276	0.170391
R15_R24	0.132612	0.132744	0.132451	0.132462	0.132843	0.130834	0.132643	0.13404	0.132034	0.13054	0.132522	0.131233	0.131928	0.132441	0.133509	0.131798	0.131867	0.132108	0.133681	0.134559	0.134105	-	1.00527	0.170857
L19_M1	0.0610996	0.0607831	0.0600975	0.0614478	0.0607532	0.0598105	0.0613034	0.0590943	0.0611353	0.0624712	0.059848	0.0607133	0.0608396	0.0595026	0.0608531	0.0611367	0.0628424	0.0632427	0.0597262	0.0605835	0.0605958	-	1.01161	0.171084
R9_R16	0.0832717	0.0821857	0.0797044	0.07953	0.0827702	0.0785085	0.0811341	0.0814468	0.0817273	0.0827689	0.0841869	0.077452	0.0805016	0.0826012	0.0844198	0.08333	0.081977	0.0846516	0.082664	0.0810321	0.0828325	-	1.01555	0.172043
R18_R19	0.0271005	0.0263198	0.0262108	0.0265181	0.0286117	0.0249671	0.0262935	0.0256981	0.0261167	0.0255775	0.0256229	0.0265012	0.0255122	0.0249601	0.0252526	0.0269145	0.0266451	0.0266679	0.0258073	0.0258733	0.0284423	-	1.02457	0.172123
R21_M2	0.077287	0.0772897	0.0757091	0.0763049	0.0733404	0.0721939	0.0773057	0.0765734	0.0769625	0.074699	0.0765268	0.0706747	0.0750149	0.073485	0.0771917	0.0745007	0.0713404	0.0737966	0.0765628	0.0683444	0.0774267	-	0.97733	0.172154
R36_R38	0.124547	0.124986	0.127769	0.125357	0.126845	0.12078	0.122353	0.120863	0.122508	0.120166	0.120668	0.120817	0.124055	0.123509	0.122164	0.123892	0.128472	0.125822	0.12197	0.130005	0.120319	-	1.0156	0.172558
R13_R26	0.105809	0.106138	0.108403	0.107768	0.108354	0.106606	0.106294	0.104023	0.108432	0.10918	0.107808	0.111316	0.106917	0.107588	0.108142	0.107683	0.106491	0.10658	0.105931	0.105641	0.106661	-	0.990509	0.17283
R46_R48	0.0608905	0.0597703	0.0610501	0.0616712	0.0624765	0.0628518	0.0603083	0.0586656	0.0607891	0.0508911	0.0606977	0.0611176	0.0622716	0.059178	0.0631501	0.059102	0.0552239	0.0607601	0.0601689	0.0574559	0.0584941	-	0.969344	0.173916
R1_R28	0.246587	0.249572	0.244223	0.24184	0.250129	0.244713	0.246807	0.246321	0.23997	0.242761	0.243225	0.241223	0.246745	0.245255	0.243451	0.246043	0.243558	0.242973	0.240707	0.24429	0.240413	-	0.992413	0.174954
R21_R29	0.109769	0.108718	0.106603	0.108451	0.106551	0.103253	0.109864	0.109701	0.107887	0.104741	0.107946	0.100787	0.106929	0.107419	0.110945	0.104328	0.101851	0.105807	0.109449	0.102247	0.108592	-	0.982056	0.175952
L12_L15	0.0760116	0.0777526	0.07504	0.0782734	0.0767458	0.0774005	0.0761452	0.0765696	0.0754713	0.0756523	0.078087	0.0785211	0.0777358	0.0771309	0.0769392	0.0787564	0.0786397	0.0748426	0.0769973	0.0782591	0.0788878	-	1.01082	0.176304
L3_M2	0.0638838	0.0635019	0.0652624	0.0655886	0.0661138	0.0625219	0.0645539	0.0639414	0.0658424	0.0653916	0.0640176	0.0641171	0.0645745	0.0638076	0.0648383	0.0660478	0.0673995	0.0676653	0.0617543	0.0642286	0.0658135	-	1.01479	0.177832
R13_M1	0.0558175	0.0559269	0.0564462	0.0545933	0.0531972	0.0542213	0.0558278	0.0563239	0.0548824	0.0523834	0.0562379	0.0493116	0.0547122	0.0548017	0.0537666	0.0545422	0.0578116	0.0528152	0.0520654	0.0506917	0.0508264	-	0.973647	0.177895
R7_R19	0.0656332	0.0668796	0.0653836	0.0661299	0.0671736	0.0635287	0.0658503	0.0670549	0.0653606	0.067269	0.0663746	0.0639707	0.0640479	0.0639538	0.0657819	0.0690349	0.067684	0.0682195	0.0653164	0.0645319	0.0649033	-	1.01507	0.177904
R5_M1	0.0882782	0.0875616	0.0869246	0.0874505	0.0856213	0.0881648	0.0886596	0.0895242	0.0908903	0.0899225	0.0866805	0.0905582	0.0881783	0.0871926	0.0869638	0.0903391	0.0914743	0.0882989	0.0880037	0.0875164	0.089514	-	1.01156	0.178933
L3_L19	0.0335518	0.0339023	0.0357487	0.035549	0.0332446	0.0322639	0.0353886	0.034589	0.0339767	0.0344967	0.0337077	0.0317124	0.0341137	0.0375173	0.0335478	0.0375463	0.0332493	0.0379221	0.0329169	0.0348146	0.0355031	-	1.03228	0.178971
L3_L8	0.103444	0.103058	0.102115	0.103042	0.105378	0.100996	0.104483	0.10112	0.102134	0.102035	0.102374	0.100025	0.101243	0.106153	0.105599	0.105902	0.103702	0.106072	0.101379	0.102963	0.104627	-	1.01193	0.179429
L44_M4	0.140798	0.141496	0.144123	0.140712	0.141029	0.146001	0.140547	0.144227	0.145107	0.149682	0.14334	0.150092	0.144338	0.141868	0.140097	0.14273	0.148268	0.143443	0.148192	0.143402	0.147625	-	1.01425	0.179954
R5_R9	0.107015	0.105035	0.102642	0.102538	0.101022	0.104782	0.104345	0.106888	0.107191	0.105257	0.105199	0.10879	0.106624	0.103116	0.10476	0.106595	0.107634	0.106439	0.105074	0.103869	0.108465	-	1.01269	0.181174
R12_R22	0.013638	0.0161068	0.0154422	0.013003	0.0145965	0.0136586	0.0146514	0.0167985	0.0168139	0.0160878	0.0154317	0.0147852	0.0162626	0.0151124	0.014612	0.0144109	0.0136092	0.0166317	0.0166348	0.0169812	0.0177299	-	1.05724	0.181582
L1_L20	0.15264	0.154422	0.151309	0.151664	0.154619	0.151614	0.153911	0.154004	0.149141	0.150995	0.153552	0.152485	0.155126	0.152504	0.153918	0.152834	0.153603	0.151963	0.154781	0.154614	0.15518	-	1.00678	0.182055
R34_R37	0.118115	0.120766	0.121239	0.113172	0.119417	0.115255	0.118237	0.114274	0.115436	0.116057	0.112386	0.114438	0.118679	0.117343	0.114486	0.112753	0.115206	0.116392	0.11561	0.116211	0.113681	-	0.985899	0.182087
L11_M2	0.0335655	0.0328613	0.0348713	0.0348883	0.0361495	0.0345262	0.0363339	0.0336745	0.0329942	0.03664	0.0341854	0.0347334	0.0327258	0.0367844	0.0357374	0.0332833	0.032201	0.0351106	0.0357208	0.0339954	0.0323692	-	0.973168	0.183968
L13_R22	0.018778	0.0186802	0.0178769	0.0181864	0.0208005	0.0214745	0.0200962	0.0183555	0.01837	0.0195802	0.0201476	0.020916	0.0198966	0.0194123	0.0196685	0.0171618	0.0196386	0.0201192	0.0173408	0.0193575	0.0187679	-	0.961419	0.18436
L6_L21	0.0897415	0.0886448	0.0901117	0.091255	0.0976733	0.0899073	0.0907879	0.0907516	0.0907443	0.0854827	0.0927184	0.0866978	0.0925839	0.0929088	0.0944294	0.0927136	0.0896347	0.0944271	0.0928866	0.0967231	0.0908127	-	1.02093	0.184572
L12_L27	0.107576	0.108352	0.108831	0.111504	0.110351	0.107817	0.10574	0.109105	0.108019	0.106433	0.10833	0.106016	0.106638	0.108097	0.107931	0.10797	0.107643	0.106414	0.107174	0.106862	0.106811	-	0.991638	0.185086
R40_M3	0.120564	0.121869	0.124728	0.118648	0.131276	0.12176	0.118901	0.122204	0.121021	0.123195	0.116944	0.12669	0.121606	0.121423	0.118754	0.120397	0.130445	0.124283	0.124435	0.12245	0.123808	-	1.01911	0.185328
R8_R24	0.146483	0.145633	0.144608	0.140938	0.14516	0.143864	0.14678	0.145079	0.143173	0.141835	0.145102	0.140842	0.143785	0.142174	0.147029	0.144079	0.14561	0.145622	0.144931	0.145963	0.145849	-	1.00816	0.186827
L3_L11	0.0644196	0.0633586	0.0659985	0.0670722	0.0682007	0.062991	0.0663785	0.0637258	0.0650824	0.0649986	0.0645648	0.0624294	0.0636295	0.0673035	0.0679026	0.0671988	0.0653858	0.0693447	0.0636803	0.0668166	0.0661783	-	1.01887	0.187272
L8_L22	0.101372	0.101384	0.0997874	0.0976813	0.0979334	0.0991831	0.100965	0.0991331	0.0989046	0.0999197	0.0990156	0.100355	0.0984667	0.101466	0.101117	0.100314	0.103415	0.100383	0.100217	0.0987983	0.100886	-	1.00892	0.188453
R4_R25	0.0779674	0.0763951	0.0777481	0.0812758	0.0771372	0.0791553	0.0800235	0.078235	0.0785509	0.0775967	0.0803798	0.07811	0.0810723	0.0797206	0.0812445	0.0808249	0.0789844	0.0801226	0.0792074	0.0801972	0.0800059	-	1.0116	0.188579
R7_R17	0.065546	0.0679241	0.0663446	0.065743	0.0680665	0.0636758	0.0670424	0.0674905	0.0662539	0.067032	0.0670145	0.0642357	0.0651659	0.0658091	0.0657768	0.0679427	0.0686573	0.0674698	0.0660593	0.0655912	0.0664522	-	1.0124	0.18865
L24_R25	0.0283891	0.0296098	0.0313312	0.0301271	0.0368682	0.0303743	0.0293226	0.0295379	0.0303097	0.0320953	0.0292923	0.0318807	0.0262167	0.0279186	0.0297797	0.0318023	0.0315992	0.0329546	0.0293962	0.0324215	0.0314449	-	1.04634	0.190511
R13_R25	0.0393192	0.0395419	0.0394199	0.0402653	0.0398071	0.0357932	0.0393428	0.0395482	0.0395547	0.0371472	0.0387033	0.0390015	0.0366422	0.0395973	0.0404898	0.0368035	0.0345094	0.0364112	0.0404146	0.0368245	0.0416325	-	0.969728	0.19138
R3_R26	0.0871891	0.0856423	0.08379	0.0842834	0.0833021	0.0832465	0.0862102	0.0842095	0.0832156	0.0877884	0.0842393	0.0888371	0.0817326	0.0837079	0.0838201	0.0825363	0.0851077	0.0844437	0.0830679	0.0832032	0.0832128	-	0.986403	0.191626
L7_L9	0.038854	0.0383863	0.0373023	0.0370941	0.0393182	0.0387277	0.0386732	0.0394974	0.037304	0.0368507	0.0372907	0.0380027	0.038198	0.0390305	0.0393325	0.0389353	0.0387349	0.040045	0.0377167	0.039377	0.0381951	-	1.01507	0.191824
L20_M1	0.0929582	0.0941718	0.093132	0.0916132	0.0899663	0.0895389	0.0920509	0.0929561	0.0917927	0.0903648	0.0923007	0.0890623	0.0917207	0.091944	0.0903133	0.0892223	0.0929206	0.0885667	0.0918256	0.0896423	0.091382	-	0.989091	0.19236
L8_L20	0.13853	0.138265	0.136431	0.133142	0.135412	0.13464	0.13654	0.136315	0.135476	0.134233	0.136807	0.136426	0.135076	0.136115	0.138081	0.135006	0.138711	0.135526	0.137802	0.136978	0.138505	-	1.00726	0.192938
R36_M3	0.0750631	0.0775318	0.0754786	0.0795857	0.06815	0.0814567	0.0745431	0.0764353	0.0732673	0.0769081	0.0806827	0.0750328	0.0816219	0.0775679	0.0754811	0.0797253	0.0671519	0.0762865	0.0870723	0.0823052	0.0856986	-	1.04073	0.193764
R23_R25	0.0333603	0.0359057	0.0348533	0.0360111	0.0359924	0.0319796	0.0354101	0.0351996	0.0354051	0.0324895	0.0331365	0.0322036	0.032701	0.0350277	0.0374852	0.0329427	0.0310532	0.0323294	0.0340174	0.0331563	0.0365915	-	0.967255	0.194816
L11_L21	0.0974112	0.0977685	0.0959367	0.0973481	0.0951094	0.0922633	0.0993749	0.0973435	0.0947492	0.0941202	0.0981167	0.092412	0.0934681	0.0949414	0.0987217	0.0960792	0.0909271	0.0951068	0.0966738	0.0903854	0.0968909	-	0.983374	0.195483
R32_R37	0.156167	0.157776	0.160745	0.15728	0.15565	0.156771	0.156121	0.157993	0.158698	0.158695	0.155634	0.157403	0.159189	0.15528	0.153832	0.155898	0.155145	0.156608	0.15868	0.152624	0.156782	-	0.99241	0.196244
L33_L34	0.00620289	0.00834903	0.0116542	0.0085336	0.00807863	0.00947874	0.00914381	0.00664686	0.0062816	0.00711231	0.00550219	0.00864158	0.00583915	0.00826754	0.00901829	0.0051316	0.00910275	0.00456504	0.00731573	0.00733125	0.00759401	-	0.864005	0.196342
L4_M1	0.109553	0.112881	0.109837	0.109624	0.110316	0.109361	0.110603	0.110753	0.109348	0.109444	0.110246	0.109686	0.110873	0.108398	0.108406	0.107156	0.11146	0.110572	0.108956	0.108428	0.108343	-	0.992699	0.197185
L7_L22	0.103607	0.105557	0.10336	0.103215	0.102287	0.1032	0.105418	0.104501	0.103125	0.103724	0.102888	0.102589	0.103351	0.10484	0.103218	0.106393	0.107156	0.103435	0.103746	0.101634	0.104763	-	1.00832	0.198445
R35_R36	0.00535645	0.00722003	0.00592816	0.00695892	0.00875599	0.0147447	0.00669591	0.00971148	0.00535865	0.0109533	0.00595747	0.00617696	0.00589973	0.00904619	0.00882443	0.00924875	0.00675122	0.0110151	0.0110414	0.00650979	0.0122256	-	1.20743	0.198542
L5_L9	0.104877	0.107081	0.102513	0.103337	0.101383	0.106794	0.107579	0.103838	0.102838	0.107888	0.103775	0.109722	0.107426	0.105378	0.107437	0.107164	0.108945	0.107446	0.105851	0.104119	0.107975	-	1.01383	0.198831
L20_L24	0.0277162	0.0284319	0.0239044	0.025308	0.0210423	0.0252777	0.0268407	0.0268673	0.0262201	0.0230303	0.0270524	0.0265005	0.0269881	0.0258557	0.0262683	0.0260063	0.0255368	0.0219917	0.0257602	0.0231726	0.0253476	-	0.954129	0.199657
L4_L20	0.0453462	0.0436262	0.048523	0.0513726	0.0482461	0.0485418	0.0488796	0.0460561	0.0463724	0.0481463	0.0468162	0.0501406	0.0488897	0.0493603	0.0497772	0.0474652	0.0485174	0.0501542	0.04987	0.049686	0.0493123	-	1.02419	0.199903
R14_R23	0.0208866	0.0181634	0.0160119	0.0155895	0.0192268	0.0195061	0.0193085	0.0194981	0.018061	0.0186525	0.0202339	0.0175913	0.0157645	0.01829	0.0160522	0.0181157	0.0195368	0.0171111	0.0150566	0.0183338	0.0140658	-	0.93664	0.200971
L42_L45	0.0518764	0.0503032	0.0524664	0.0525275	0.0535956	0.0475976	0.0504505	0.0487243	0.0473144	0.0451141	0.0533578	0.0495598	0.0488681	0.0527421	0.0513549	0.0504494	0.0455421	0.0525073	0.0488628	0.0482975	0.0471382	-	0.968434	0.201376
L19_R19	0.119981	0.119631	0.119492	0.120146	0.119982	0.117811	0.119965	0.118625	0.120523	0.123136	0.118491	0.118745	0.119008	0.117675	0.119108	0.121289	0.121844	0.123871	0.117848	0.119723	0.11854	-	1.00863	0.202059
R8_R13	0.104651	0.10563	0.103465	0.100506	0.104146	0.105058	0.10536	0.10327	0.102152	0.101557	0.104887	0.0992178	0.105315	0.103904	0.105298	0.105268	0.108035	0.105231	0.102252	0.105358	0.103166	-	1.01213	0.202249
L7_L21	0.149135	0.150546	0.147243	0.147256	0.14776	0.144672	0.15009	0.14872	0.145946	0.143857	0.149948	0.143953	0.14649	0.146529	0.14995	0.148688	0.143816	0.146871	0.147044	0.140378	0.148379	-	0.989081	0.203204
L21_L29	0.109849	0.109187	0.107224	0.107759	0.106844	0.104176	0.110117	0.109646	0.105779	0.105044	0.109012	0.105705	0.107093	0.107853	0.110828	0.106726	0.102325	0.105915	0.108598	0.103845	0.110289	-	0.986468	0.203472
R19_R27	0.114612	0.112776	0.113383	0.110853	0.110179	0.113161	0.112154	0.112187	0.111809	0.111442	0.110795	0.110311	0.109098	0.112949	0.112369	0.110235	0.113284	0.109042	0.110502	0.111913	0.110716	-	0.991747	0.203526
R25_R29	0.109645	0.107431	0.106552	0.108545	0.106415	0.104845	0.108573	0.109695	0.107398	0.105005	0.107373	0.103278	0.106224	0.107789	0.110472	0.104494	0.10388	0.104393	0.108816	0.105623	0.108695	-	0.987888	0.203838
L32_L41	0.164446	0.161326	0.161715	0.163742	0.16201	0.163971	0.161818	0.162604	0.163854	0.161944	0.162296	0.166267	0.162786	0.160123	0.160874	0.160353	0.162604	0.159873	0.161775	0.162359	0.163232	-	0.994146	0.207537
R23_R28	0.144844	0.147296	0.143512	0.142121	0.147397	0.14457	0.145139	0.144929	0.145069	0.140869	0.143705	0.140481	0.145686	0.144578	0.144002	0.144733	0.142014	0.144765	0.140755	0.14422	0.141979	-	0.991666	0.208368
R11_R28	0.190267	0.190676	0.186647	0.186853	0.18884	0.188353	0.189302	0.189465	0.189154	0.185044	0.187366	0.182701	0.187178	0.189564	0.187252	0.189765	0.18689	0.186011	0.185269	0.187641	0.184051	-	0.993048	0.20866
R6_R21	0.0880608	0.088772	0.0929158	0.0903258	0.095272	0.091723	0.0889389	0.0919251	0.091761	0.0875339	0.0935788	0.0885535	0.0904472	0.0932292	0.0942835	0.0927798	0.0897953	0.0942438	0.0923521	0.0975084	0.0898963	-	1.01764	0.208916
R7_R23	0.117224	0.116319	0.115821	0.113888	0.116185	0.114925	0.117362	0.11661	0.11398	0.113946	0.119497	0.113237	0.115669	0.115552	0.116253	0.118282	0.11857	0.118696	0.116399	0.114449	0.114671	-	1.00933	0.20976
L40_M3	0.118553	0.123638	0.125684	0.117787	0.129753	0.12361	0.119248	0.120656	0.121357	0.12384	0.113486	0.129309	0.121456	0.121423	0.118328	0.121972	0.132468	0.124806	0.123765	0.119422	0.125146	-	1.02233	0.209976
R18_R23	0.0725346	0.0695668	0.0690313	0.0671818	0.0675159	0.0698207	0.0711953	0.0694565	0.0679181	0.0681908	0.0723411	0.0670315	0.0676945	0.0692376	0.0691905	0.0714036	0.0699837	0.0723905	0.0699238	0.0689626	0.0687267	-	1.015	0.210302
R12_R13	0.023403	0.0243031	0.0233564	0.0210572	0.0242495	0.0228607	0.0234074	0.0238616	0.0239356	0.0214575	0.0244781	0.0208934	0.0255519	0.0219085	0.0242953	0.0228268	0.0229102	0.0256741	0.0236292	0.0256925	0.0239548	-	1.03639	0.21033
L1_L19	0.080944	0.0839052	0.0811901	0.0830393	0.0857111	0.0812555	0.0853265	0.0812982	0.080172	0.0843776	0.0841185	0.0820515	0.0843599	0.0827317	0.083982	0.0851457	0.0852277	0.0853	0.0823414	0.0837086	0.0822894	-	1.01251	0.210436
L8_L21	0.140767	0.140359	0.138376	0.135847	0.135729	0.134983	0.139124	0.137658	0.136179	0.134846	0.139588	0.136619	0.136154	0.136843	0.141326	0.13673	0.134816	0.137321	0.137774	0.130887	0.139262	-	0.989137	0.210915
R12_R23	0.0296152	0.0271136	0.0274363	0.0243334	0.0284672	0.0265608	0.0273009	0.0286397	0.0270796	0.0253572	0.0303469	0.0268381	0.029274	0.0261822	0.0269579	0.0265069	0.0259702	0.031129	0.0296069	0.029076	0.0286767	-	1.03867	0.212715
L27_L29	0.130354	0.131537	0.129921	0.134182	0.132138	0.130019	0.130821	0.132697	0.128776	0.128628	0.131662	0.129181	0.128296	0.132346	0.13264	0.130046	0.129803	0.127773	0.130329	0.130701	0.13064	-	0.992376	0.213802
R29_M2	0.0483411	0.0472329	0.0464306	0.0473491	0.0495682	0.0474669	0.0481583	0.0478735	0.0463374	0.0469545	0.0470325	0.0466551	0.0485959	0.049506	0.0489954	0.0451754	0.0461588	0.0473653	0.0478164	0.0481174	0.047906	-	0.985835	0.214768
L22_L27	0.0946292	0.0956885	0.0956918	0.0998158	0.0980804	0.0968074	0.09286	0.0960555	0.0955801	0.0939576	0.0963836	0.0946182	0.0952713	0.0953141	0.096513	0.0955605	0.0942857	0.0936087	0.0952616	0.0959481	0.0947041	-	0.990367	0.216236
L29_M2	0.048671	0.0471797	0.0472264	0.0470012	0.047339	0.0469467	0.0491265	0.0481414	0.0467255	0.0491029	0.0467017	0.0498417	0.048014	0.0501734	0.0484818	0.0459714	0.0464899	0.0471324	0.0485965	0.0480469	0.0479259	-	0.985755	0.217638
L21_L24	0.016287	0.0164783	0.0169217	0.0162653	0.0260421	0.0160768	0.0177073	0.0177544	0.0171143	0.0158146	0.0169831	0.0118222	0.0144569	0.017346	0.01921	0.0181429	0.0194635	0.0219227	0.0158019	0.0227018	0.0155018	-	1.10753	0.219205
R9_R28	0.224945	0.225001	0.221692	0.217759	0.222563	0.221345	0.22231	0.223027	0.221311	0.216534	0.221913	0.217476	0.223375	0.22041	0.221558	0.222228	0.219959	0.221635	0.217644	0.219948	0.218488	-	0.993538	0.21958
L4_M2	0.100507	0.102273	0.100617	0.100497	0.101613	0.101462	0.101059	0.101738	0.100895	0.103159	0.100541	0.102915	0.101826	0.0994459	0.0995769	0.0996999	0.102349	0.10415	0.101866	0.102837	0.100852	-	1.00742	0.219736
L42_L47	0.0702312	0.06833	0.0687202	0.069794	0.0684452	0.063814	0.0676635	0.0631928	0.0624383	0.0582302	0.0670523	0.0631064	0.0656018	0.0676201	0.064995	0.0650412	0.0617768	0.0628652	0.0653384	0.0657877	0.0640587	-	0.972641	0.220278
L25_R26	0.116632	0.117043	0.12109	0.120402	0.119683	0.121716	0.116755	0.117491	0.120374	0.121546	0.121571	0.124834	0.119863	0.121112	0.120676	0.120367	0.117992	0.117743	0.119327	0.11748	0.119943	-	0.98964	0.221706
R12_R29	0.0535554	0.0507395	0.0505965	0.0531332	0.0500637	0.0519354	0.0523386	0.0522247	0.0506418	0.0524338	0.0504415	0.049706	0.0503616	0.052917	0.0513888	0.0511045	0.0530182	0.049036	0.0509825	0.0499951	0.0502574	-	0.985121	0.222865
L5_L7	0.107695	0.11222	0.105916	0.107521	0.105485	0.111082	0.111854	0.108881	0.107358	0.112466	0.107966	0.113748	0.110452	0.107893	0.109236	0.111705	0.114385	0.109793	0.110542	0.107818	0.110551	-	1.01355	0.223017
R9_R19	0.0733166	0.0728897	0.0711149	0.0710987	0.0730127	0.0702694	0.0712008	0.0720532	0.0716988	0.0718159	0.0729415	0.0713273	0.0718716	0.0708024	0.072736	0.0730818	0.0709196	0.0758933	0.0715379	0.0709554	0.073497	-	1.01072	0.223347
R6_R29	0.124544	0.126046	0.125546	0.123693	0.126184	0.126203	0.124242	0.125966	0.123568	0.120349	0.125398	0.123391	0.123689	0.125618	0.126523	0.124975	0.121159	0.122393	0.126493	0.124657	0.122353	-	0.991509	0.223751
L18_L25	0.0966243	0.0974702	0.0969031	0.0970359	0.0939816	0.0962379	0.100743	0.0988812	0.0962489	0.0951538	0.0963373	0.0931892	0.0938737	0.0942245	0.0993858	0.0961695	0.0944198	0.0945122	0.0971775	0.0933679	0.0956698	-	0.987555	0.223892
R7_R28	0.234008	0.236948	0.232222	0.229637	0.235631	0.231087	0.233971	0.233584	0.231634	0.229812	0.230522	0.226727	0.231627	0.231399	0.231751	0.2337	0.232408	0.23108	0.227844	0.230708	0.227263	-	0.993377	0.224159
R3_R8	0.103732	0.10354	0.102193	0.101541	0.104404	0.100335	0.104065	0.101606	0.102781	0.104435	0.102851	0.100127	0.101247	0.10549	0.104053	0.104273	0.1031	0.105576	0.102108	0.103078	0.104332	-	1.00893	0.224882
L6_M2	0.124153	0.123284	0.124336	0.123634	0.125434	0.123598	0.122289	0.122252	0.123828	0.121554	0.124725	0.121063	0.123426	0.123539	0.125696	0.124747	0.121166	0.12542	0.126033	0.125986	0.123196	-	1.00732	0.225329
R49_M4	0.123134	0.126463	0.128091	0.126932	0.124125	0.12643	0.126836	0.127438	0.129513	0.133869	0.128771	0.133698	0.127685	0.124354	0.127484	0.126672	0.129091	0.132363	0.131638	0.125485	0.131503	-	1.01413	0.225787
R17_R27	0.115674	0.113601	0.113746	0.113173	0.110921	0.113875	0.112264	0.11231	0.111861	0.112791	0.111438	0.110676	0.108385	0.113975	0.113828	0.112377	0.113954	0.110779	0.110129	0.112143	0.1098	-	0.990784	0.226159
L1_L26	0.171179	0.172119	0.170642	0.171227	0.174722	0.169108	0.174463	0.168873	0.164708	0.171418	0.171076	0.173019	0.173117	0.17232	0.172775	0.174307	0.174432	0.174794	0.170547	0.171855	0.170889	-	1.00828	0.226335
L24_L29	0.112716	0.111855	0.109019	0.110268	0.107145	0.109326	0.112514	0.112739	0.108816	0.105584	0.111116	0.10987	0.109411	0.110925	0.114681	0.109656	0.107486	0.104629	0.111704	0.10765	0.112241	-	0.986369	0.227523
L18_L24	0.100103	0.100516	0.097211	0.0982862	0.0935981	0.098538	0.103472	0.100688	0.0975555	0.0947095	0.0986434	0.0956548	0.0958972	0.0968241	0.101855	0.0993957	0.0964238	0.0942564	0.0993831	0.092813	0.0973218	-	0.983327	0.228394
R12_R20	0.0574478	0.0596524	0.0577605	0.0546957	0.0571318	0.0548599	0.0583367	0.0602185	0.0561665	0.0566439	0.0570218	0.0566519	0.0571231	0.0560974	0.0565111	0.0555072	0.0564377	0.0575715	0.0590998	0.0591406	0.0606059	-	1.01704	0.229154
L43_L48	0.0697141	0.0698932	0.0698819	0.0717596	0.0703796	0.0725177	0.0721205	0.0703863	0.0713143	0.0676197	0.0749024	0.0737898	0.0723763	0.0721269	0.0736191	0.0711015	0.0682978	0.0712811	0.0708187	0.0712761	0.0699654	-	0.9855	0.229364
L49_M4	0.12822	0.129072	0.127115	0.126302	0.127455	0.130381	0.127645	0.128958	0.130206	0.130784	0.130544	0.132971	0.129611	0.128862	0.126518	0.126239	0.130783	0.126192	0.134044	0.131737	0.133329	-	1.01094	0.230634
L3_R3	0.104638	0.103364	0.105025	0.104474	0.108068	0.103138	0.103894	0.103044	0.106448	0.109873	0.103897	0.104122	0.105199	0.10307	0.10575	0.104303	0.11131	0.109065	0.102003	0.10565	0.105822	-	1.01358	0.232968
L4_L22	0.0710134	0.0739265	0.0732961	0.0755479	0.0751192	0.0745582	0.0727095	0.0743365	0.072614	0.0738843	0.0737177	0.0749305	0.07562	0.072995	0.0736162	0.072757	0.0737599	0.076454	0.0751146	0.075618	0.0739883	-	1.01024	0.233363
R19_R25	0.112441	0.110885	0.110936	0.11147	0.109748	0.109371	0.111308	0.111437	0.110811	0.108384	0.110527	0.107123	0.10955	0.111065	0.11367	0.108133	0.108686	0.108959	0.110616	0.109284	0.112214	-	0.991559	0.233843
L17_L20	0.0942225	0.093534	0.0947913	0.0936925	0.0939041	0.0935187	0.0928939	0.0943961	0.0915646	0.0911007	0.0928148	0.0930205	0.0930558	0.0944206	0.0929741	0.0917094	0.0936904	0.0906953	0.0929656	0.0934552	0.0936205	-	0.993169	0.236041
L43_M4	0.116262	0.116364	0.117268	0.114596	0.114128	0.120621	0.11476	0.116123	0.118593	0.121462	0.116268	0.124499	0.119644	0.11714	0.11356	0.116626	0.121319	0.11577	0.120865	0.117195	0.123591	-	1.0154	0.236651
R22_M1	0.0487983	0.050837	0.0514178	0.0493468	0.0471265	0.0475411	0.0503684	0.0518491	0.0511631	0.0499327	0.0498872	0.0470199	0.0490419	0.0509225	0.0474263	0.0496497	0.0509135	0.0471751	0.0487427	0.0461126	0.0486114	-	0.980252	0.236853
R46_M4	0.158944	0.160109	0.161077	0.161157	0.156184	0.163025	0.158563	0.159372	0.163271	0.165541	0.15716	0.166838	0.161723	0.156979	0.158018	0.161893	0.164629	0.162447	0.163479	0.157715	0.163521	-	1.0109	0.237077
R6_M1	0.13375	0.13643	0.137777	0.133716	0.137099	0.135681	0.134473	0.135919	0.134826	0.12935	0.135651	0.130972	0.133767	0.136881	0.135111	0.135468	0.133335	0.133192	0.134091	0.133339	0.131949	-	0.991111	0.237443
R39_M3	0.114081	0.11531	0.11815	0.112234	0.123828	0.113379	0.112095	0.115209	0.114518	0.115243	0.10802	0.118468	0.114151	0.11407	0.110745	0.115853	0.125168	0.116934	0.114979	0.113614	0.114685	-	1.01953	0.238115
R37_R38	0.104677	0.109507	0.10482	0.101218	0.104196	0.099588	0.108052	0.100615	0.105757	0.099683	0.100558	0.102122	0.10278	0.103473	0.103585	0.102319	0.107774	0.104071	0.106028	0.10416	0.105375	-	1.01528	0.238983
L18_L21	0.0982394	0.0991264	0.0967163	0.0971472	0.0957745	0.0950902	0.102609	0.0989448	0.0959287	0.0956743	0.097997	0.0924278	0.0949636	0.0954199	0.099898	0.097832	0.0927615	0.0974715	0.0976852	0.0908671	0.0965493	-	0.984175	0.239858
R4_R11	0.0998363	0.101001	0.0966716	0.0956459	0.0985461	0.0982447	0.100095	0.101101	0.101611	0.0947605	0.0992923	0.097642	0.0966405	0.101039	0.0966196	0.101385	0.101412	0.0992284	0.0988816	0.0995949	0.0980436	-	1.01191	0.241003
R18_R28	0.17765	0.178072	0.173974	0.171156	0.175333	0.173356	0.175881	0.173718	0.173295	0.170595	0.172074	0.169643	0.171919	0.172723	0.172422	0.17566	0.172554	0.171551	0.169725	0.172938	0.169992	-	0.992022	0.24119
L10_L21	0.113554	0.113956	0.111669	0.112163	0.109525	0.108484	0.114233	0.113149	0.109219	0.108283	0.113607	0.109237	0.110629	0.110396	0.114136	0.112043	0.107393	0.110108	0.111578	0.105433	0.113697	-	0.987079	0.242129
R17_R26	0.0990423	0.0961075	0.0955278	0.0967915	0.0948714	0.0948816	0.0977231	0.0956658	0.0947888	0.0992333	0.0946157	0.099337	0.0923637	0.0973229	0.096703	0.0963439	0.095656	0.0963582	0.0944777	0.0950601	0.0939008	-	0.989284	0.242175
R11_R23	0.0684044	0.0643936	0.0654432	0.0654123	0.0630771	0.0654885	0.0667607	0.066612	0.0649274	0.0647359	0.0685368	0.0635274	0.0642805	0.0670222	0.0649754	0.0682852	0.0669103	0.0669601	0.0671414	0.0647581	0.0648184	-	1.01381	0.244094
L30_L39	0.258031	0.260158	0.258608	0.259295	0.261419	0.257577	0.258834	0.259904	0.257447	0.258026	0.255171	0.257536	0.257462	0.258055	0.255205	0.256551	0.257882	0.253219	0.255959	0.261278	0.257377	-	0.995594	0.246892
L19_L21	0.11473	0.114182	0.112664	0.112986	0.114189	0.110173	0.114537	0.114007	0.112431	0.108527	0.113304	0.108968	0.112211	0.111536	0.114622	0.111771	0.108986	0.11347	0.111931	0.108504	0.113808	-	0.989407	0.248453
L17_L18	0.0346736	0.0358417	0.0346803	0.035471	0.035923	0.0333007	0.0339832	0.0350649	0.0346695	0.0322784	0.0341427	0.0343036	0.0330796	0.0349039	0.0325852	0.0359754	0.0368494	0.0343068	0.0331188	0.0341974	0.0356065	-	1.01988	0.248839
R5_R8	0.117696	0.116173	0.112992	0.112856	0.113203	0.116568	0.116316	0.11696	0.118437	0.11825	0.115044	0.119527	0.116835	0.114504	0.116459	0.117564	0.119775	0.115532	0.115637	0.11612	0.11891	-	1.00978	0.249446
R13_R19	0.0852014	0.0841818	0.0840522	0.0829849	0.0831398	0.0838588	0.0842204	0.0832529	0.0839387	0.0829883	0.083708	0.0810443	0.0842249	0.0827301	0.0842107	0.0838789	0.085892	0.0848425	0.0824674	0.0843183	0.0835808	-	1.00695	0.250907
L19_L22	0.0694218	0.0700239	0.0702043	0.0706607	0.0678552	0.0701404	0.0694685	0.0708876	0.0703212	0.0703652	0.0669555	0.0696601	0.0702712	0.0697848	0.0690019	0.0703495	0.0714792	0.0699996	0.0699855	0.0683329	0.0716151	-	1.00898	0.251462
L13_R26	0.108204	0.108816	0.110508	0.111619	0.111204	0.110422	0.108989	0.107549	0.111053	0.113863	0.111502	0.116711	0.110636	0.1119	0.11152	0.110339	0.11071	0.109161	0.10952	0.1089	0.11038	-	0.989804	0.251603
L6_L13	0.10044	0.0988327	0.101455	0.101981	0.103915	0.101212	0.0996678	0.0992362	0.100574	0.0967225	0.10172	0.0988876	0.101046	0.101161	0.103992	0.103017	0.0971096	0.102636	0.104216	0.103576	0.101012	-	1.01196	0.251698
L3_L10	0.0772995	0.0779361	0.0785628	0.0787952	0.0782607	0.0764978	0.0778332	0.0770518	0.0764205	0.0777405	0.0770965	0.0843837	0.0775454	0.0799636	0.0790079	0.0805682	0.0796239	0.0813205	0.0758317	0.0788613	0.0801877	-	1.01412	0.252065
R5_R17	0.0569696	0.0541684	0.0512715	0.0541269	0.0484453	0.0554675	0.0539408	0.0559007	0.0559066	0.0551446	0.0522727	0.0581931	0.0536188	0.0536504	0.053426	0.055605	0.0583906	0.0538534	0.0542771	0.0548142	0.0555147	-	1.02293	0.256004
L1_L10	0.0525248	0.0547933	0.0534019	0.0536265	0.0569702	0.0547345	0.054743	0.0550723	0.0549949	0.0566433	0.0555106	0.0565746	0.0567241	0.0545152	0.0552293	0.0552175	0.0554995	0.0559909	0.0558733	0.0563223	0.0553454	-	1.01158	0.256247
L7_L20	0.140721	0.142219	0.139543	0.138633	0.139911	0.138551	0.141056	0.140827	0.139031	0.13726	0.141053	0.137838	0.139721	0.139786	0.14027	0.14029	0.141512	0.138642	0.141178	0.13983	0.141475	-	1.0052	0.256405
R25_R28	0.11971	0.120972	0.117459	0.117648	0.119438	0.121871	0.119058	0.119315	0.119988	0.117261	0.12063	0.11639	0.122006	0.12006	0.119214	0.120351	0.118534	0.120095	0.116086	0.119879	0.115366	-	0.991491	0.258067
L11_M1	0.0235899	0.0224646	0.0252388	0.0248218	0.0251379	0.0249862	0.0237776	0.022358	0.0230667	0.026947	0.023976	0.0239321	0.0230565	0.0241149	0.0246191	0.022683	0.0210424	0.0232939	0.0248949	0.0250413	0.0235396	-	0.970038	0.25808
R8_R10	0.0301644	0.0304177	0.0297745	0.0281963	0.0311771	0.0300135	0.029427	0.0291354	0.0291493	0.0294498	0.0297187	0.0310686	0.031037	0.0312016	0.0299915	0.0292941	0.0293277	0.0295253	0.0289632	0.0303759	0.0298095	-	0.985146	0.259078
R1_R23	0.126011	0.124791	0.124041	0.122681	0.126409	0.124789	0.126227	0.126588	0.119491	0.12291	0.128233	0.124956	0.127045	0.124239	0.12395	0.126881	0.126666	0.125773	0.126289	0.124688	0.125008	-	1.00849	0.2603
L25_L29	0.108711	0.108002	0.107954	0.108176	0.105941	0.10601	0.108934	0.110306	0.106746	0.105054	0.108083	0.106844	0.106677	0.107431	0.111038	0.105674	0.104679	0.103706	0.108793	0.107259	0.109984	-	0.990302	0.261263
L44_L49	0.0754475	0.0766115	0.0786997	0.0794992	0.0799505	0.080348	0.0790121	0.0776018	0.079461	0.0751915	0.0804366	0.0769221	0.0778376	0.0807502	0.0788334	0.0807441	0.0777637	0.079756	0.0801388	0.0786839	0.0789895	-	1.01155	0.262013
L48_M4	0.15045	0.150242	0.150131	0.149817	0.148288	0.153259	0.14742	0.149882	0.150633	0.152912	0.15078	0.152201	0.149766	0.151566	0.148231	0.14951	0.152496	0.1477	0.152938	0.151713	0.154157	-	1.00696	0.262571
L20_L21	0.0386301	0.0398164	0.0364598	0.0364596	0.0413993	0.0346742	0.0388672	0.039187	0.0380623	0.035744	0.0391442	0.0332949	0.0376172	0.0377765	0.0375903	0.0382687	0.0388744	0.0402814	0.0369801	0.0411917	0.0369357	-	1.02941	0.263709
R13_R20	0.0469625	0.0489668	0.0475354	0.0456727	0.0464204	0.044512	0.0482001	0.0477881	0.0464398	0.047186	0.0466863	0.0483721	0.0459869	0.0470306	0.0455501	0.0464726	0.0466014	0.0466446	0.0484388	0.0475305	0.0496831	-	1.01439	0.264263
R23_M2	0.046576	0.0423406	0.0440656	0.0421412	0.0416631	0.0440441	0.0427298	0.0449266	0.0436196	0.0443994	0.0459696	0.0432194	0.0432763	0.0416989	0.0414713	0.0446031	0.0453134	0.0445696	0.0448848	0.0430814	0.0431191	-	1.01807	0.264763
R13_R14	0.0160637	0.0157646	0.0142469	0.0135407	0.0162382	0.0162458	0.0165415	0.0157241	0.0157758	0.0158184	0.0158823	0.0146384	0.013066	0.0147611	0.0146718	0.0152142	0.0169189	0.0139764	0.0127997	0.0160524	0.012293	-	0.952649	0.264809
R1_R20	0.152259	0.154823	0.152034	0.150518	0.154424	0.150462	0.155125	0.156149	0.145831	0.151664	0.152741	0.152966	0.153927	0.152084	0.152088	0.153715	0.153024	0.151481	0.154543	0.153792	0.155737	-	1.00815	0.266076
L19_L26	0.101226	0.0991334	0.102488	0.100516	0.0997337	0.0986251	0.102507	0.100304	0.100552	0.0995103	0.100934	0.103372	0.100756	0.101587	0.100333	0.100904	0.100286	0.100648	0.0994292	0.099353	0.100135	-	0.993588	0.267839
L31_L32	0.0337251	0.0348113	0.0340631	0.0351219	0.0355862	0.0319729	0.0338649	0.0331087	0.0319814	0.0296584	0.0334488	0.0312113	0.033766	0.0355211	0.0355998	0.0318566	0.0312709	0.0350697	0.0333103	0.0330595	0.0312714	-	0.972499	0.268493
R10_R23	0.084439	0.0809088	0.0806359	0.0793326	0.0798039	0.0804553	0.0823654	0.0814274	0.0796883	0.0785427	0.0841829	0.0788041	0.0798179	0.079522	0.0806471	0.0823278	0.0833142	0.0821516	0.081339	0.0799758	0.0805209	-	1.01115	0.270844
L24_L27	0.0793694	0.078546	0.0773704	0.081749	0.0755842	0.0809465	0.0771611	0.0793274	0.0793565	0.0757884	0.0803296	0.0821486	0.0812264	0.0808161	0.0794467	0.0788166	0.0783161	0.0753102	0.0804755	0.0776112	0.078678	-	0.986421	0.27103
R2_R21	0.123817	0.126823	0.125386	0.126537	0.125777	0.122767	0.128573	0.126875	0.126017	0.124615	0.127429	0.123299	0.126772	0.126213	0.126422	0.126243	0.124021	0.126211	0.130326	0.12396	0.130968	-	1.00901	0.272024
R31_R33	0.0615984	0.0622892	0.0627859	0.0625563	0.060466	0.0607522	0.0592653	0.0587929	0.0595481	0.0625485	0.0611346	0.0642128	0.0612618	0.0613902	0.0606307	0.0602231	0.0605287	0.0606208	0.0665359	0.0632896	0.0622681	-	1.0157	0.272573
L1_L8	0.0511211	0.0524386	0.0507696	0.0525712	0.0543167	0.0520469	0.0542358	0.0528245	0.054339	0.0533682	0.0539242	0.0522218	0.0527702	0.0531459	0.0530935	0.0536503	0.0514006	0.0525804	0.0546579	0.0545563	0.0541473	-	1.01172	0.27368
R28_M2	0.178176	0.179314	0.175809	0.173971	0.177016	0.17592	0.1762	0.176687	0.177234	0.173855	0.174943	0.171092	0.175234	0.174236	0.174154	0.177051	0.175035	0.17448	0.17168	0.175899	0.172836	-	0.993778	0.274654
L24_M2	0.0857087	0.0855179	0.083808	0.0836809	0.0830488	0.0838101	0.0845025	0.0853892	0.0842163	0.0825681	0.0846991	0.0821703	0.0814799	0.082257	0.086701	0.0843806	0.0824143	0.081712	0.0843543	0.0817717	0.0844502	-	0.990592	0.275144
L7_L16	0.0641733	0.0668529	0.063433	0.0644614	0.0637332	0.0617341	0.0658169	0.0636454	0.065219	0.0643888	0.0665316	0.0590605	0.062286	0.0651819	0.063886	0.0645593	0.0622806	0.0627208	0.0638173	0.062635	0.0624566	-	0.985183	0.275807
L10_L20	0.11023	0.110571	0.108974	0.108008	0.106799	0.107284	0.10949	0.110103	0.106724	0.106261	0.109208	0.112381	0.108426	0.108359	0.10925	0.10848	0.110079	0.107068	0.11038	0.110428	0.111792	-	1.00827	0.276492
L11_L20	0.0909231	0.0909809	0.0895351	0.0899316	0.0888721	0.0873073	0.0915212	0.0911434	0.0893244	0.0887325	0.0905322	0.0880379	0.0879462	0.0894903	0.0909051	0.0890557	0.0899792	0.088231	0.0922357	0.0916309	0.091436	-	1.00835	0.278777
L26_L29	0.122268	0.121339	0.122849	0.124768	0.124217	0.120937	0.125156	0.123237	0.120781	0.1207	0.124207	0.126242	0.121894	0.125454	0.125496	0.12358	0.122269	0.122669	0.122633	0.121456	0.121769	-	0.992647	0.279357
L4_L25	0.0764096	0.0770937	0.0789662	0.0824511	0.0804812	0.0787732	0.0796679	0.0767281	0.0777819	0.0779112	0.0779137	0.0796183	0.0804578	0.0795683	0.0809498	0.0776958	0.0800238	0.0809354	0.0793483	0.0821298	0.0790818	-	1.0112	0.284362
R47_R49	0.0744075	0.0722144	0.0719089	0.0732319	0.0735996	0.0749433	0.0723234	0.0732864	0.0746336	0.0718466	0.072079	0.0721153	0.0724075	0.0748793	0.0750122	0.0733123	0.0714733	0.0745981	0.0720842	0.0737637	0.0699807	-	0.990119	0.285305
R13_M2	0.0403201	0.0388456	0.039506	0.0380053	0.0374534	0.0400821	0.0386946	0.0402982	0.0396802	0.039852	0.0401103	0.0365286	0.0390995	0.0369927	0.0385189	0.0406145	0.0418064	0.0396273	0.0382918	0.0393359	0.037987	-	1.01741	0.288326
L23_R25	0.0346476	0.0345905	0.0346691	0.0367853	0.0369173	0.0337061	0.0345173	0.0352905	0.0372993	0.0334088	0.0374809	0.0362237	0.0332466	0.0356071	0.0371378	0.0341281	0.03318	0.03445	0.0355129	0.0327948	0.0376548	-	0.976997	0.289582
L11_L24	0.102858	0.102929	0.100232	0.102089	0.0991258	0.0994698	0.104445	0.102873	0.100474	0.0971707	0.102621	0.0982618	0.0980245	0.100382	0.105183	0.101625	0.0991212	0.0971211	0.10203	0.0979547	0.101252	-	0.98788	0.290409
L9_L19	0.0730355	0.0740597	0.0708984	0.0714909	0.0733752	0.0713189	0.0748226	0.0709649	0.0711055	0.0720231	0.0727842	0.0712235	0.0732061	0.0729597	0.0743453	0.0733766	0.0740987	0.0753558	0.0715594	0.0719036	0.0729739	-	1.00971	0.290559
L45_L47	0.037619	0.0374767	0.036417	0.0380966	0.0372983	0.0380521	0.0362293	0.0356702	0.0363981	0.0354896	0.0373002	0.0327194	0.0382521	0.0369739	0.0342805	0.0374856	0.0369483	0.0353794	0.039474	0.0383872	0.0363832	-	1.02165	0.291368
L25_M2	0.0786894	0.0783095	0.0790947	0.0781555	0.0757925	0.0775494	0.077679	0.08021	0.0788298	0.0780397	0.0789512	0.0768826	0.0763762	0.0759208	0.0792658	0.077077	0.0758702	0.0757393	0.0788703	0.0766386	0.0794362	-	0.990881	0.293281
R9_R10	0.0155181	0.0148303	0.0153192	0.0140731	0.0149959	0.0137064	0.0135484	0.0148735	0.0141849	0.0134522	0.0162151	0.017501	0.0161975	0.0163194	0.0148132	0.0146495	0.0128511	0.0161849	0.0142106	0.0137976	0.0149231	-	0.960069	0.295332
L10_L28	0.212147	0.211196	0.209843	0.208315	0.209187	0.208251	0.210332	0.207438	0.207958	0.205376	0.209583	0.211123	0.20811	0.20722	0.210068	0.209022	0.20792	0.20785	0.207135	0.209587	0.207957	-	0.996024	0.296245
R35_M3	0.0791208	0.0827311	0.0803108	0.0852361	0.0764985	0.0953382	0.0795361	0.0855025	0.0774671	0.0865806	0.0861576	0.0808214	0.0873396	0.086121	0.0834819	0.0830824	0.0699727	0.0857992	0.0973575	0.0880965	0.0973487	-	1.04145	0.296481
R18_R26	0.113991	0.112236	0.112494	0.111844	0.11185	0.109054	0.114048	0.110775	0.111491	0.113238	0.111911	0.115106	0.10726	0.112913	0.111128	0.114287	0.110906	0.110884	0.109697	0.109341	0.11068	-	0.991155	0.297329
L1_L21	0.157362	0.159394	0.155526	0.156962	0.158685	0.154312	0.15935	0.158496	0.152855	0.154385	0.159032	0.155758	0.158144	0.155625	0.160154	0.157729	0.152545	0.156432	0.157715	0.151227	0.15902	-	0.991778	0.297368
L39_M3	0.113663	0.115576	0.11939	0.112118	0.124175	0.116742	0.112382	0.113508	0.116298	0.116163	0.104789	0.119645	0.113253	0.113717	0.110178	0.116929	0.125682	0.117897	0.11519	0.111151	0.115947	-	1.02056	0.298492
L30_L38	0.164091	0.164407	0.164109	0.165347	0.166478	0.161232	0.162822	0.162186	0.157856	0.156457	0.159431	0.158488	0.161599	0.164815	0.161995	0.164788	0.165989	0.160126	0.162521	0.16773	0.160574	-	1.00946	0.299721
R31_R38	0.109468	0.11085	0.108504	0.108056	0.107576	0.106693	0.105048	0.108837	0.105997	0.107775	0.1056	0.103695	0.105886	0.106595	0.106744	0.107036	0.104426	0.105163	0.109081	0.10735	0.10411	-	0.991033	0.300686
R10_R13	0.0783007	0.0777662	0.0763976	0.0755609	0.0759391	0.0770407	0.0784104	0.0770727	0.0760382	0.0744391	0.0784349	0.0722287	0.0764364	0.0754849	0.0777174	0.0786614	0.0803624	0.0774748	0.075466	0.0766061	0.0756744	-	1.01163	0.300957
R1_R10	0.0519668	0.0546021	0.0539185	0.0532805	0.0558804	0.0544727	0.0558853	0.0560282	0.0538493	0.0564903	0.0547645	0.0564079	0.0577679	0.0547485	0.0547911	0.0551535	0.0547749	0.0556124	0.0560811	0.0567541	0.0555694	-	1.01213	0.301588
L11_L25	0.0974543	0.0974448	0.097619	0.0985629	0.0953548	0.0947991	0.0993438	0.0992135	0.0968351	0.0948691	0.0983226	0.0941842	0.0940175	0.095482	0.0998348	0.0961106	0.0944852	0.0940681	0.0979169	0.0953054	0.0976612	-	0.990044	0.302304
R21_R24	0.0160538	0.0156796	0.0184327	0.0139037	0.0200963	0.0167161	0.0141593	0.0196191	0.01634	0.0172596	0.0174779	0.0150817	0.0118716	0.0177295	0.0180178	0.0164555	0.0184754	0.0213587	0.0155783	0.0238881	0.0123704	-	1.08806	0.302797
R3_R29	0.052334	0.0529053	0.053527	0.0548643	0.0542811	0.0504131	0.0536547	0.0514898	0.0528051	0.0560629	0.0544901	0.0540277	0.0509393	0.0544414	0.0547301	0.0549148	0.053786	0.055294	0.0534015	0.0533156	0.0540173	-	1.01355	0.303794
R8_R28	0.238227	0.239177	0.234798	0.230568	0.237883	0.236078	0.2368	0.235625	0.235075	0.231962	0.234085	0.23085	0.236924	0.23419	0.235777	0.235838	0.235319	0.234192	0.231004	0.23532	0.232133	-	0.994756	0.305365
R9_R15	0.0808751	0.0809606	0.0797126	0.0802779	0.0813663	0.0763674	0.0811312	0.078583	0.080905	0.0800707	0.0800341	0.0756683	0.0782911	0.0820968	0.0837584	0.0824797	0.0790294	0.0824299	0.0805999	0.0810484	0.0803024	-	1.01219	0.306142
R1_R13	0.119683	0.121358	0.119487	0.118629	0.122192	0.120889	0.122121	0.12191	0.115612	0.118371	0.122272	0.11817	0.122999	0.11963	0.120959	0.122898	0.123237	0.120793	0.119745	0.120957	0.119858	-	1.008	0.306315
L7_L25	0.149323	0.15044	0.149135	0.148679	0.148397	0.147504	0.150391	0.150847	0.148284	0.144891	0.150464	0.145815	0.147313	0.14754	0.151364	0.149027	0.147787	0.14628	0.148557	0.145722	0.149362	-	0.993925	0.30676
L1_L15	0.0632055	0.0634897	0.0585139	0.0627172	0.0630912	0.0594122	0.0642148	0.0615341	0.0563164	0.0602019	0.061029	0.0572117	0.0599669	0.0635398	0.0641974	0.0621338	0.0590919	0.0621711	0.0573767	0.0590308	0.0603525	-	0.980134	0.307309
R11_R13	0.0622376	0.0615378	0.0614436	0.0619996	0.0592092	0.0620329	0.062832	0.062136	0.0615932	0.0609431	0.0627561	0.0573402	0.0609316	0.0630483	0.0622078	0.0646909	0.0640913	0.0618837	0.0613851	0.0614689	0.0601012	-	1.0128	0.310198
L9_L21	0.125472	0.125853	0.123337	0.122191	0.121145	0.120703	0.126203	0.123855	0.121209	0.121344	0.126064	0.120319	0.123332	0.122485	0.127472	0.124034	0.119998	0.123573	0.123142	0.115685	0.12574	-	0.988893	0.310733
L2_L7	0.0696253	0.0721748	0.0700798	0.0676328	0.0692246	0.0663581	0.0693168	0.0687822	0.0679877	0.0709169	0.0688994	0.0646934	0.0706898	0.0696387	0.0683374	0.0727023	0.0705878	0.0695141	0.0695774	0.0688543	0.0679188	-	1.01308	0.311222
R1_R19	0.0825148	0.0830186	0.081865	0.0819431	0.0846391	0.0811088	0.0822668	0.0842893	0.0795952	0.0849177	0.0834175	0.0823316	0.0842326	0.0813828	0.081867	0.0856667	0.0835039	0.0850163	0.0823392	0.0823476	0.0814588	-	1.00923	0.312865
R10_M1	0.0292217	0.0294414	0.0286803	0.0284008	0.0302922	0.0306295	0.0299129	0.0286993	0.0287997	0.0309581	0.0300559	0.0288387	0.0296145	0.0286664	0.0307089	0.029754	0.0277431	0.0291192	0.0306314	0.0321934	0.0309764	-	1.01834	0.313302
R37_M3	0.0389764	0.035729	0.0427363	0.0521562	0.0442047	0.0503486	0.0349591	0.0412442	0.0387298	0.0519455	0.0442644	0.0418741	0.0468232	0.0432791	0.0404658	0.0471743	0.0420709	0.0472595	0.0425352	0.0513156	0.0435182	-	1.05704	0.314053
R3_R19	0.0350564	0.034847	0.0368517	0.0351287	0.0322588	0.0321508	0.0351237	0.0355849	0.0351816	0.0359053	0.0358454	0.0331244	0.0344907	0.0377198	0.0330831	0.0365336	0.0347843	0.0380163	0.0353393	0.0347	0.0341876	-	1.02211	0.316707
R19_R21	0.114032	0.113443	0.112835	0.11266	0.112117	0.108906	0.113744	0.113502	0.112891	0.109496	0.112611	0.106129	0.110942	0.112011	0.115379	0.109745	0.108485	0.112396	0.112991	0.108577	0.113224	-	0.989794	0.317895
L45_M6	0.108947	0.106495	0.107462	0.108291	0.105328	0.110348	0.111558	0.11088	0.11096	0.107498	0.109363	0.111916	0.107833	0.113145	0.108155	0.108786	0.107328	0.106718	0.109357	0.108047	0.109201	-	0.991098	0.319041
L46_L47	0.0117162	0.0101948	0.0114847	0.0112612	0.0129108	0.0130325	0.0107866	0.0092527	0.00965025	0.00718805	0.0129946	0.00774958	0.0132602	0.010436	0.0118925	0.00927757	0.00819952	0.00982704	0.0125401	0.00943975	0.0109638	-	0.919472	0.321779
R12_R21	0.0589723	0.0610213	0.0584344	0.0578885	0.0588257	0.0537484	0.0602088	0.0597518	0.0598703	0.0551836	0.0596493	0.053176	0.0594674	0.05688	0.061651	0.0551958	0.0514439	0.0586885	0.0604774	0.0539794	0.0613719	-	0.975036	0.321916
L15_L21	0.12908	0.131638	0.129704	0.129609	0.130746	0.12645	0.129562	0.130096	0.128378	0.126878	0.131425	0.128242	0.130375	0.12911	0.130843	0.129383	0.125911	0.129628	0.129597	0.126103	0.131212	-	0.993539	0.321923
R44_R49	0.0782528	0.0775162	0.0798775	0.0794188	0.0792339	0.0809141	0.0798771	0.0782979	0.0788241	0.0742823	0.0804886	0.0794132	0.0794943	0.0789753	0.0790184	0.0800993	0.0779226	0.079172	0.0804066	0.0804235	0.079691	-	1.00879	0.323389
L8_L10	0.0312095	0.0301424	0.029717	0.0281746	0.0316835	0.0298981	0.0301728	0.0284801	0.0309351	0.0297455	0.0301322	0.0328329	0.0289562	0.0306404	0.0313623	0.029116	0.0302037	0.0305816	0.0301746	0.0289893	0.0292965	-	0.981989	0.323569
R9_R26	0.163979	0.162266	0.161795	0.160545	0.161855	0.159359	0.162754	0.161133	0.161044	0.162934	0.163136	0.164562	0.160139	0.163424	0.163166	0.162849	0.160689	0.164071	0.159982	0.159591	0.161112	-	0.99533	0.325127
R7_R13	0.110868	0.11314	0.111444	0.110123	0.111983	0.111156	0.113279	0.111923	0.110361	0.109699	0.113515	0.106676	0.111858	0.111145	0.113334	0.114416	0.115375	0.113499	0.11013	0.110872	0.109643	-	1.00858	0.325726
R13_R18	0.066836	0.0674928	0.0656528	0.0647535	0.0636514	0.0666804	0.0677211	0.0651126	0.0656913	0.06528	0.0669945	0.0620196	0.0646566	0.0655562	0.0669568	0.0681844	0.0676496	0.0670363	0.0648374	0.0660889	0.0646623	-	1.01126	0.325858
L23_L24	0.0410061	0.0423147	0.0409143	0.041804	0.0437919	0.0412547	0.0413848	0.0411697	0.0413757	0.0388154	0.0429627	0.0398321	0.0378784	0.0407854	0.0452926	0.0419625	0.0384845	0.0410273	0.0405912	0.0388596	0.0421775	-	0.979333	0.326465
L2_R2	0.00382185	0.00582691	0.00512964	0.00511063	0.00529465	0.00434012	0.00479976	0.0058231	0.00532462	0.00551815	0.00534021	0.00749117	0.00678813	0.00634228	0.00395559	0.00528558	0.00379305	0.00654994	0.00340871	0.00545822	0.00484132	-	0.9065	0.32672
L3_L18	0.0494882	0.0511207	0.0510332	0.0531534	0.0522596	0.0492931	0.0527975	0.0516643	0.0510886	0.0493523	0.0505456	0.0490942	0.0506897	0.0522704	0.0499039	0.0542398	0.0507851	0.053212	0.0489315	0.0498434	0.0530467	-	1.01492	0.329938
R4_R18	0.0838143	0.0851969	0.0810631	0.0768442	0.0822016	0.0793183	0.082819	0.0823365	0.0821856	0.0770609	0.0805906	0.0802427	0.0777773	0.0814623	0.0785355	0.0840468	0.0836705	0.0814202	0.0803503	0.0813948	0.0803044	-	1.01364	0.330091
R1_R21	0.156636	0.159634	0.15578	0.156899	0.158078	0.152961	0.160576	0.158358	0.152919	0.153348	0.158756	0.152493	0.158812	0.155955	0.15973	0.156755	0.152759	0.154998	0.15813	0.150036	0.159181	-	0.990945	0.330243
R1_R4	0.158647	0.161884	0.157114	0.152999	0.161789	0.156874	0.159462	0.16164	0.156498	0.155403	0.157961	0.157687	0.15913	0.15863	0.155747	0.160893	0.161151	0.159456	0.157806	0.158939	0.157031	-	1.00705	0.330336
L42_L44	0.0867266	0.0852376	0.0859154	0.0865855	0.0859358	0.0819662	0.0846389	0.0818558	0.0801037	0.0747166	0.0876529	0.0814929	0.0813201	0.0843192	0.084751	0.0836046	0.077542	0.0860843	0.0811149	0.0832327	0.0802845	-	0.9812	0.331576
R22_R24	0.0538594	0.050275	0.0503855	0.0503459	0.0529724	0.0509454	0.0522397	0.0511685	0.0489479	0.046753	0.051464	0.0483185	0.0485475	0.0490315	0.0533208	0.0483699	0.0482614	0.0509817	0.0505424	0.050914	0.0490142	-	0.98238	0.332142
L22_L29	0.0637139	0.0638412	0.0631899	0.0639398	0.0605842	0.0629312	0.0645855	0.0655582	0.0624575	0.0650456	0.0615739	0.0646946	0.063635	0.0657691	0.06418	0.0640125	0.0645131	0.0621382	0.0653846	0.0638243	0.0665605	-	1.01086	0.332767
R31_R41	0.184331	0.184704	0.179142	0.181811	0.182072	0.181582	0.184159	0.180651	0.182561	0.18299	0.182618	0.182467	0.183661	0.184924	0.180891	0.179496	0.178898	0.181354	0.183744	0.184391	0.18238	-	0.995288	0.33602
L21_L28	0.127365	0.124587	0.124848	0.1244	0.12983	0.125782	0.125668	0.125843	0.127232	0.122269	0.125513	0.120963	0.12636	0.125757	0.125936	0.126348	0.126389	0.127871	0.124591	0.131811	0.122738	-	1.00904	0.336416
R42_R49	0.138744	0.138058	0.137443	0.139042	0.138675	0.136134	0.137949	0.134647	0.133417	0.126399	0.138266	0.134031	0.134815	0.139277	0.137007	0.137897	0.133174	0.134481	0.134001	0.136185	0.133215	-	0.98947	0.337728
L3_L5	0.0602031	0.0624264	0.0612038	0.0611246	0.0578778	0.061823	0.0647152	0.0630994	0.0593525	0.0645665	0.0592867	0.0662938	0.0633062	0.0600197	0.0593602	0.0624757	0.0631141	0.0633352	0.0623898	0.0614527	0.0630376	-	1.01606	0.338635
R48_M4	0.146418	0.148521	0.149668	0.149657	0.145857	0.149168	0.147643	0.148647	0.15085	0.155905	0.147005	0.153588	0.148014	0.147549	0.14954	0.150484	0.149724	0.153121	0.150263	0.146803	0.152014	-	1.00804	0.339401
R7_R16	0.0660355	0.0653271	0.0630382	0.0642829	0.0653147	0.0604513	0.0641923	0.0658388	0.0646484	0.065294	0.0660662	0.058672	0.0601934	0.06468	0.0663664	0.0672946	0.0650456	0.0651	0.0662091	0.0625457	0.0642276	-	1.0163	0.34173
L7_L24	0.154741	0.155989	0.151798	0.152307	0.152102	0.152201	0.155609	0.154479	0.151939	0.147234	0.154813	0.149902	0.151309	0.152435	0.156721	0.154579	0.152485	0.149405	0.152701	0.148294	0.152965	-	0.992366	0.342043
L11_L29	0.0219453	0.0200406	0.0201391	0.0186738	0.0191381	0.0191684	0.0202155	0.0190319	0.0203888	0.0203132	0.0190017	0.0210444	0.0212914	0.0202262	0.0204676	0.0193161	0.020467	0.0189868	0.0202333	0.0229633	0.0215782	-	1.02583	0.34285
L45_L48	0.0864163	0.0852441	0.0866318	0.0872902	0.0870096	0.0874246	0.0854901	0.0853316	0.0871864	0.0793727	0.0904702	0.0850567	0.0874609	0.0849743	0.0863289	0.0863699	0.0831536	0.085569	0.0858191	0.0865131	0.0832179	-	0.988324	0.344377
R6_R19	0.108956	0.110089	0.110178	0.105788	0.109909	0.110563	0.107391	0.108638	0.106748	0.102246	0.107226	0.104995	0.10722	0.110327	0.10856	0.106192	0.105679	0.106067	0.108526	0.108691	0.10643	-	0.990812	0.344576
L18_L28	0.177498	0.177088	0.175231	0.174377	0.175005	0.173427	0.178229	0.174481	0.175122	0.172227	0.174941	0.16965	0.171695	0.171435	0.174743	0.175379	0.172974	0.173855	0.173198	0.173165	0.171548	-	0.99432	0.346241
R10_R21	0.113509	0.113833	0.111106	0.112019	0.10987	0.107315	0.114549	0.111951	0.111672	0.107405	0.113267	0.105593	0.110166	0.109398	0.114681	0.110862	0.108472	0.109779	0.111965	0.103965	0.11334	-	0.987773	0.348068
R1_R15	0.0626398	0.0621088	0.0612583	0.0614924	0.0638781	0.0599045	0.0635615	0.0610881	0.0559465	0.0614	0.0602426	0.0569709	0.0599859	0.0625367	0.0636863	0.0633143	0.0596833	0.0603862	0.0599421	0.0590686	0.0582941	-	0.98366	0.349196
L48_L49	0.0449177	0.0446682	0.0438724	0.0436016	0.0413096	0.0430188	0.0448204	0.0438161	0.0411588	0.0445888	0.0418974	0.0447203	0.0425236	0.0452864	0.0438652	0.0434229	0.0435793	0.0433144	0.0422105	0.0431007	0.0427129	-	0.987443	0.349599
R9_R21	0.124712	0.12492	0.123455	0.122546	0.120365	0.118925	0.125692	0.12381	0.122609	0.11824	0.125589	0.117267	0.123335	0.121833	0.126479	0.122402	0.119051	0.122334	0.123485	0.11529	0.12494	-	0.988573	0.349858
R6_R17	0.113427	0.113728	0.113432	0.111434	0.113252	0.113551	0.110804	0.112158	0.10994	0.107137	0.111086	0.108486	0.109292	0.114362	0.112781	0.111928	0.109986	0.111318	0.110831	0.112156	0.108175	-	0.99171	0.351777
L13_L25	0.0382675	0.0377763	0.0382412	0.0403978	0.0368128	0.0369113	0.0385447	0.0392492	0.0385868	0.0379393	0.0391499	0.0388087	0.0366719	0.0384912	0.040532	0.0372592	0.0342934	0.0359868	0.0409821	0.0373913	0.0401541	-	0.980546	0.352208
L22_M1	0.0505545	0.0516701	0.0515328	0.0505423	0.04707	0.048524	0.0518091	0.050811	0.0504083	0.0505506	0.0488582	0.048221	0.0494356	0.0516093	0.0483257	0.0496836	0.053398	0.0481172	0.0488462	0.0457558	0.0491765	-	0.983359	0.352696
L12_L22	0.0150198	0.0151949	0.0167251	0.0144612	0.0144214	0.0149065	0.0153163	0.0166799	0.0162257	0.0163553	0.0138841	0.0143501	0.0155059	0.0168234	0.0143348	0.0155038	0.0161903	0.0172873	0.0160845	0.0138538	0.0159947	-	1.03076	0.354534
R30_R39	0.255359	0.258908	0.257099	0.257809	0.259144	0.257422	0.258161	0.258012	0.256708	0.256147	0.256186	0.256405	0.256875	0.25839	0.25186	0.255279	0.25734	0.252539	0.255134	0.260111	0.255889	-	0.996432	0.355336
L16_L28	0.198927	0.199688	0.197376	0.196263	0.200387	0.194432	0.197789	0.193786	0.195694	0.193908	0.195318	0.193573	0.195465	0.196157	0.195909	0.19707	0.197413	0.196253	0.196836	0.200312	0.195518	-	1.0047	0.355512
L9_M2	0.0590212	0.0598502	0.0577918	0.0563925	0.0597441	0.0588506	0.0609154	0.0584335	0.0565389	0.0591274	0.0602483	0.0586014	0.0602897	0.062135	0.0615298	0.0587813	0.0589599	0.0601649	0.0585338	0.0568473	0.0583505	-	0.988336	0.356653
R11_R21	0.0970092	0.0970063	0.0954367	0.0977333	0.0923033	0.0919284	0.0986115	0.0968824	0.0968994	0.0932772	0.0971897	0.0894795	0.0936862	0.09648	0.0986557	0.0962587	0.0916882	0.0940365	0.0973971	0.0888612	0.0968309	-	0.986111	0.356655
R5_R20	0.0637752	0.0631617	0.0660858	0.0661757	0.0676072	0.0618592	0.0659055	0.0632078	0.0617676	0.0639892	0.0630438	0.0616437	0.0639455	0.0647708	0.0662671	0.0654749	0.0618971	0.0664864	0.0654052	0.0647995	0.0661496	-	1.0128	0.357296
R20_R21	0.0375114	0.0379903	0.0389597	0.0360498	0.0386592	0.0358169	0.0369925	0.0400826	0.0390444	0.0368191	0.039695	0.0339083	0.0351168	0.038724	0.0382229	0.03766	0.0380934	0.0411909	0.0380247	0.0406278	0.0350215	-	1.02298	0.358969
L25_R25	0.0201213	0.0193533	0.0212136	0.0201476	0.0196445	0.0209101	0.0197687	0.0211485	0.0209917	0.021633	0.0207872	0.0251947	0.0186826	0.0190386	0.0180495	0.0218266	0.0210304	0.0194944	0.0215887	0.0197365	0.0233657	-	1.03561	0.361189
L6_L23	0.0979341	0.0978349	0.0998976	0.0992995	0.102178	0.0992057	0.097636	0.0974226	0.0978489	0.0949141	0.1002	0.0958398	0.0983857	0.0994107	0.10217	0.101072	0.095018	0.100774	0.100692	0.100893	0.0993142	-	1.00961	0.361593
L13_L15	0.0964925	0.0980792	0.0987788	0.095987	0.0982306	0.097465	0.0962106	0.0982543	0.0972542	0.095183	0.0975805	0.0964971	0.0989977	0.0962407	0.0969577	0.0981765	0.0997231	0.0977826	0.0953686	0.0977448	0.0977224	-	1.00555	0.362037
R39_R41	0.0650235	0.0677521	0.0682596	0.0680642	0.065985	0.0694138	0.0676844	0.0678109	0.0676821	0.0655132	0.0664251	0.0687945	0.0676575	0.0662325	0.0650823	0.064684	0.0666595	0.0684135	0.0689862	0.0699755	0.0683273	-	1.01016	0.36236
L43_L46	0.0498263	0.0494686	0.0491922	0.0508578	0.0476702	0.0499871	0.0512158	0.0515635	0.0519681	0.0554973	0.0506805	0.0524865	0.0500107	0.0477935	0.0499914	0.0517581	0.0507281	0.0534571	0.0529269	0.0515154	0.0480954	-	1.01714	0.362716
R10_M2	0.0450989	0.0461839	0.0446964	0.0446146	0.0467645	0.045628	0.0478897	0.0451447	0.0441418	0.0451655	0.0462158	0.0444806	0.0457146	0.0470359	0.0471015	0.0451306	0.0457489	0.0457078	0.045818	0.0444799	0.0447779	-	0.990204	0.363377
R31_R37	0.157845	0.159305	0.16042	0.156136	0.156709	0.155193	0.15672	0.156369	0.156577	0.159712	0.155244	0.156314	0.158709	0.156858	0.153566	0.153267	0.152691	0.157069	0.161388	0.155502	0.156261	-	0.993533	0.36376
L8_L29	0.056078	0.0554272	0.0544753	0.0517293	0.0540847	0.0539207	0.0550825	0.0511351	0.0549529	0.0547019	0.0539684	0.054337	0.05444	0.0535399	0.0540334	0.0551316	0.0566126	0.0540416	0.0530911	0.0546673	0.0545774	-	1.01034	0.365487
R21_R27	0.093646	0.0931212	0.0947592	0.0940325	0.0948308	0.0949164	0.0912272	0.0945979	0.0954335	0.0935209	0.0969302	0.0914419	0.0918138	0.0948583	0.0955655	0.0949277	0.0935921	0.0961663	0.0947301	0.0984536	0.0913577	-	1.00877	0.367146
L22_R24	0.0631704	0.0605123	0.0611366	0.0591903	0.0636949	0.0600323	0.0616431	0.0616848	0.0607194	0.0586675	0.0632717	0.0593558	0.057399	0.0591979	0.0632111	0.0591143	0.0589917	0.0617266	0.0595958	0.0622529	0.0585797	-	0.986598	0.367412
R22_R27	0.0975985	0.097008	0.0967756	0.0971191	0.0948509	0.0968414	0.0943015	0.0945698	0.0964832	0.0952863	0.0967131	0.0948318	0.093768	0.0951304	0.0971643	0.0966402	0.0966189	0.0941642	0.0951302	0.0951388	0.094477	-	0.994425	0.368873
L7_L19	0.0648334	0.0683899	0.0648415	0.0664665	0.0676006	0.0642336	0.0681659	0.06431	0.0658737	0.0665818	0.0679755	0.0640332	0.065653	0.066082	0.0662138	0.0684105	0.069012	0.0674109	0.065575	0.0651849	0.0650104	-	1.01034	0.370445
L22_R23	0.0230482	0.0205736	0.0213416	0.0217735	0.0215879	0.0218398	0.0214174	0.0203522	0.0222943	0.021863	0.023486	0.0233449	0.0202466	0.020154	0.0212883	0.0210108	0.0226137	0.020331	0.0210237	0.0220863	0.0199859	-	0.97849	0.372166
L27_L28	0.0623456	0.0608012	0.060666	0.0570153	0.0614506	0.0598961	0.0607079	0.0571214	0.0611415	0.0590821	0.0598671	0.058731	0.0603507	0.0583106	0.0604382	0.0590063	0.0578647	0.0610252	0.059457	0.0599754	0.0579877	-	0.98927	0.372924
L5_L8	0.116025	0.118236	0.113677	0.114526	0.113647	0.118496	0.117498	0.114383	0.114958	0.119074	0.114745	0.122399	0.116999	0.116279	0.118605	0.118249	0.120783	0.116436	0.116691	0.115661	0.118084	-	1.00869	0.373375
L9_L12	0.0711233	0.0716111	0.0682584	0.0686325	0.0679776	0.0692016	0.0723119	0.0683411	0.06753	0.0702141	0.0708849	0.0692561	0.069843	0.0698738	0.0722555	0.0714925	0.072622	0.0696946	0.068702	0.0694072	0.0710426	-	1.00963	0.374785
R9_R29	0.0450005	0.0435432	0.0431551	0.0401865	0.0427306	0.0419794	0.0416112	0.0434385	0.0426879	0.0402469	0.0429178	0.0397134	0.0446357	0.0440233	0.0418394	0.0418581	0.0421843	0.0465195	0.0419572	0.0422041	0.0448046	-	1.01742	0.37632
L30_L40	0.256887	0.258018	0.255797	0.256925	0.258206	0.255348	0.257255	0.257924	0.254325	0.253711	0.253607	0.254975	0.256325	0.258007	0.253784	0.254667	0.255136	0.25126	0.254723	0.259409	0.256046	-	0.996617	0.376753
R45_M6	0.108937	0.10702	0.107468	0.108455	0.106056	0.111467	0.110608	0.110855	0.111341	0.109028	0.109765	0.112583	0.108355	0.113172	0.108596	0.11022	0.107629	0.106452	0.109132	0.108971	0.110065	-	0.992372	0.377951
R17_R23	0.0904177	0.0856825	0.0876448	0.085631	0.0867919	0.0865247	0.0869771	0.0870881	0.0853375	0.0862239	0.0893222	0.0861935	0.0872087	0.0869149	0.0857288	0.0873068	0.0897412	0.0889245	0.086458	0.0866042	0.0861227	-	1.00706	0.379063
L23_R26	0.107629	0.107475	0.109962	0.111436	0.111472	0.111651	0.108239	0.107286	0.112091	0.112891	0.111852	0.11675	0.11194	0.111882	0.111078	0.110244	0.111112	0.109738	0.10968	0.108983	0.110025	-	0.991478	0.379176
L45_M4	0.165515	0.165694	0.165219	0.16414	0.163658	0.169116	0.16364	0.165994	0.168067	0.168237	0.165463	0.169919	0.165916	0.164222	0.163123	0.165646	0.168932	0.1652	0.168065	0.164857	0.16768	-	1.00524	0.379368
R9_R13	0.0903015	0.0896106	0.0892901	0.0868006	0.0876014	0.0891783	0.0900495	0.0896461	0.0875501	0.0858309	0.0915759	0.0848883	0.0901428	0.0890513	0.0903677	0.0908582	0.091366	0.0909362	0.0877443	0.0887322	0.0878446	-	1.00887	0.379627
L37_L38	0.107455	0.107148	0.109263	0.105674	0.109133	0.106031	0.108923	0.103467	0.10636	0.105233	0.103328	0.102945	0.105061	0.101897	0.10627	0.107746	0.108355	0.104635	0.103701	0.101947	0.102656	-	0.990187	0.380437
L6_M1	0.135816	0.136275	0.136595	0.135841	0.136936	0.134117	0.13506	0.133893	0.13496	0.130704	0.137212	0.13077	0.135333	0.136375	0.137463	0.134895	0.133297	0.134862	0.136151	0.133841	0.133013	-	0.99398	0.38171
L1_L12	0.0987658	0.100417	0.0959983	0.0998004	0.100992	0.100105	0.101279	0.0991069	0.095036	0.0985595	0.10038	0.101352	0.101063	0.0986345	0.100845	0.101607	0.101541	0.0972989	0.0998136	0.10053	0.100827	-	1.00785	0.383989
R1_R16	0.065302	0.0636412	0.061394	0.06124	0.0649077	0.0617062	0.0635701	0.0635372	0.0571345	0.0632954	0.0633525	0.0592547	0.0617109	0.0627651	0.0638215	0.0640583	0.0619457	0.0615441	0.0622477	0.0591726	0.0605001	-	0.986161	0.386427
L11_R22	0.0616107	0.0618417	0.0629758	0.0629042	0.0614918	0.0619281	0.0645643	0.0637737	0.0631874	0.0654466	0.0629466	0.061958	0.0606109	0.0633185	0.0624285	0.0639308	0.0623765	0.0630642	0.0634761	0.063107	0.0632672	-	1.00751	0.388845
R20_R25	0.0319791	0.0324645	0.0319261	0.0317724	0.0300467	0.0321637	0.0320569	0.0322101	0.0331908	0.03235	0.0337046	0.0299156	0.0321069	0.0332442	0.0332793	0.0317298	0.0324045	0.0329338	0.0312651	0.0313731	0.0307092	-	0.986791	0.390775
L7_L28	0.236165	0.237348	0.233688	0.232517	0.236333	0.231955	0.23595	0.231016	0.233897	0.230522	0.234919	0.227838	0.231912	0.232103	0.23391	0.234091	0.233242	0.232667	0.231014	0.232571	0.230594	-	0.995821	0.393724
R45_M4	0.164479	0.165317	0.165411	0.164025	0.163862	0.169708	0.162999	0.165762	0.168123	0.16956	0.167552	0.170411	0.166294	0.163578	0.164093	0.166889	0.169039	0.164958	0.167783	0.16482	0.168754	-	1.00579	0.395421
L22_L26	0.0955187	0.0946674	0.0977001	0.09935	0.0982395	0.0978239	0.0958684	0.0955743	0.096491	0.0938535	0.097493	0.101122	0.0980917	0.0975255	0.0977872	0.0987563	0.0975764	0.0951176	0.0959202	0.0956695	0.095382	-	0.992415	0.396529
R5_R19	0.0472001	0.0457925	0.0427178	0.0437806	0.0408401	0.0479377	0.0459202	0.0473234	0.0480559	0.0461157	0.0434565	0.0504705	0.0466083	0.0444562	0.0445169	0.0448083	0.0494077	0.0425891	0.0472743	0.046888	0.0493976	-	1.02294	0.396551
L11_L28	0.192153	0.190764	0.189435	0.189374	0.19074	0.187166	0.191706	0.187657	0.189927	0.18689	0.190152	0.184212	0.186644	0.187513	0.191174	0.188761	0.187022	0.188276	0.188201	0.190155	0.186669	-	0.995487	0.396693
R9_R17	0.0774335	0.0775	0.075944	0.074483	0.0769539	0.0736361	0.0759764	0.0759139	0.0759983	0.0757211	0.0777258	0.0752903	0.0765736	0.0767307	0.0763198	0.0762497	0.0769042	0.0789199	0.0749248	0.0755707	0.0773203	-	1.00659	0.397015
R4_R7	0.141543	0.145159	0.140371	0.135697	0.142815	0.138797	0.142095	0.143734	0.142043	0.137255	0.140304	0.138464	0.138681	0.140337	0.138938	0.143278	0.145112	0.142163	0.139523	0.139839	0.138889	-	1.00749	0.397025
L7_L29	0.046647	0.0484467	0.0466315	0.0458446	0.0475748	0.0465816	0.0480149	0.0456314	0.0475323	0.046162	0.0476092	0.0446146	0.0466716	0.0456719	0.0459964	0.0486575	0.0497053	0.0486062	0.0454633	0.0451898	0.0456368	-	1.01217	0.397126
L2_L28	0.207541	0.20704	0.206347	0.205995	0.208289	0.205442	0.207317	0.2034	0.205191	0.205615	0.204008	0.202134	0.20161	0.204994	0.204734	0.205176	0.205408	0.205901	0.205593	0.210588	0.204255	-	1.00411	0.397483
R42_R43	0.10274	0.101594	0.102883	0.102886	0.10274	0.0948116	0.103106	0.0999607	0.100139	0.0946005	0.103732	0.100332	0.0997011	0.100187	0.101752	0.101833	0.0973832	0.102258	0.0989148	0.0987641	0.0988113	-	0.989244	0.397486
L5_L24	0.0906054	0.0885867	0.0898364	0.0922613	0.0870868	0.0870527	0.089585	0.0877353	0.090883	0.0838224	0.0906986	0.0867633	0.0895703	0.0905551	0.0919102	0.0888826	0.0879573	0.0866225	0.0888695	0.0872771	0.0900187	-	0.990364	0.397785
L15_M2	0.0637481	0.0652766	0.0640947	0.0653651	0.0649097	0.0628756	0.0640491	0.0640697	0.064471	0.0633015	0.0642611	0.064196	0.0652756	0.065683	0.0649017	0.0649424	0.0652765	0.0653381	0.0624869	0.0654226	0.0653848	-	1.00585	0.3998
R8_R18	0.0646186	0.0648607	0.0641638	0.0630966	0.0658641	0.0661373	0.0646919	0.065394	0.0653343	0.0659979	0.0649258	0.0645073	0.0675576	0.0655089	0.0671384	0.0634059	0.0651332	0.0657365	0.0645573	0.065633	0.0647903	-	0.993206	0.399857
L4_L17	0.0880376	0.0908526	0.0875945	0.0852143	0.0903197	0.0877368	0.0872975	0.0901546	0.0853187	0.085557	0.0871047	0.0862796	0.0857583	0.0857445	0.0846408	0.0863925	0.0885376	0.0868061	0.0848673	0.0869862	0.0848587	-	0.991213	0.400272
R9_R23	0.0962294	0.0927559	0.0934837	0.0905905	0.0912062	0.0924572	0.0939403	0.0938027	0.0912523	0.08991	0.097114	0.0912304	0.0933365	0.0928522	0.0932689	0.0944037	0.0942381	0.0952497	0.0934151	0.0919854	0.0925703	-	1.00806	0.400783
L13_R13	0.0032883	0.00417029	0.00362881	0.00500104	0.00422654	0.00504281	0.00372618	0.00494491	0.00420302	0.0066504	0.00462484	0.00760956	0.00448178	0.00532197	0.00434522	0.00340174	0.00516017	0.00359142	0.00422739	0.00423257	0.00528216	-	0.908413	0.401401
R5_R6	0.0649857	0.0670948	0.0705759	0.0651158	0.0720147	0.0660013	0.0646904	0.064242	0.0617524	0.0592398	0.066365	0.0578676	0.0639664	0.0687082	0.0669481	0.065097	0.0593887	0.0674287	0.0654391	0.0645954	0.0609307	-	0.977164	0.401516
L46_M4	0.160716	0.159999	0.161062	0.159829	0.156889	0.164454	0.158103	0.160884	0.163188	0.166539	0.159959	0.16708	0.161043	0.158326	0.15706	0.160423	0.163071	0.160742	0.164307	0.160743	0.163755	-	1.00723	0.402868
L3_L6	0.111402	0.112774	0.112089	0.110954	0.112766	0.109434	0.111508	0.110429	0.109457	0.106238	0.112604	0.10807	0.110256	0.110293	0.111331	0.110874	0.108014	0.111045	0.110108	0.111136	0.108435	-	0.99363	0.404419
L38_L40	0.131247	0.13152	0.130621	0.131517	0.130967	0.135292	0.132221	0.132788	0.130819	0.131528	0.131923	0.133282	0.133205	0.132608	0.132102	0.130211	0.129411	0.131337	0.132862	0.131443	0.134055	-	0.99579	0.405781
R17_R24	0.116761	0.112743	0.113261	0.11366	0.11216	0.112057	0.11424	0.11389	0.111995	0.110748	0.113129	0.110889	0.111402	0.112675	0.114683	0.111838	0.112292	0.111067	0.113023	0.113305	0.112707	-	0.994858	0.406078
L12_R25	0.0640885	0.0628232	0.065308	0.0627296	0.0643628	0.0607937	0.0635325	0.0653981	0.0652727	0.0608052	0.0635569	0.0604575	0.0619342	0.0637284	0.0647505	0.0614964	0.0601663	0.0642817	0.0640667	0.0612476	0.0643445	-	0.988906	0.409593
L6_L17	0.113669	0.113942	0.114312	0.112585	0.116077	0.113166	0.112257	0.112039	0.110143	0.107544	0.113801	0.108585	0.110758	0.113799	0.113726	0.112808	0.110722	0.1113	0.112019	0.113219	0.109367	-	0.992401	0.409716
R7_R21	0.146993	0.150242	0.14706	0.14741	0.147065	0.142401	0.1506	0.14794	0.146864	0.143769	0.149212	0.140035	0.146423	0.14636	0.151322	0.147438	0.144266	0.147099	0.147681	0.139494	0.147936	-	0.991417	0.411142
L24_L28	0.112426	0.109598	0.109697	0.109612	0.107824	0.110839	0.109641	0.109703	0.111662	0.108523	0.110662	0.109982	0.113138	0.110152	0.10888	0.109797	0.10835	0.109714	0.110127	0.111019	0.108734	-	0.995166	0.411419
R18_M1	0.0391474	0.0409513	0.040786	0.0403864	0.0404529	0.0427804	0.0411358	0.0416122	0.0419519	0.0423981	0.0411825	0.0408026	0.041161	0.0413347	0.0417726	0.0410505	0.0400705	0.0411942	0.0407818	0.0414404	0.0406719	-	0.992179	0.411644
R4_R8	0.143926	0.14579	0.141518	0.135656	0.143619	0.141889	0.143375	0.143635	0.143671	0.138864	0.141892	0.141565	0.14211	0.142263	0.141419	0.143582	0.145745	0.14312	0.14076	0.142604	0.142039	-	1.0063	0.412132
M3_M4	0.100108	0.102274	0.102588	0.0959464	0.11072	0.0990194	0.0964483	0.0973722	0.100162	0.0974548	0.0855364	0.100134	0.0947469	0.0969004	0.0947824	0.101009	0.110075	0.101015	0.0954374	0.0971338	0.0979033	-	1.02187	0.412309
R9_M2	0.058461	0.0591049	0.0580907	0.0568068	0.0601166	0.0582626	0.0599561	0.0581264	0.0564569	0.0571322	0.0605536	0.058804	0.0601381	0.0618386	0.0608425	0.0582965	0.0574572	0.0601081	0.0589988	0.0576771	0.057846	-	0.99013	0.414002
R15_R21	0.127696	0.130854	0.129192	0.130414	0.129016	0.124708	0.130041	0.129781	0.129832	0.127488	0.129481	0.124908	0.129792	0.129322	0.131151	0.127414	0.125987	0.128914	0.129962	0.12476	0.131374	-	0.993457	0.415024
R11_R17	0.0507851	0.0511168	0.0508211	0.0517223	0.0540933	0.04951	0.0506207	0.0513437	0.0509448	0.0518869	0.051896	0.0482106	0.0502672	0.0537729	0.05116	0.0514107	0.0533532	0.0518268	0.050432	0.0522219	0.051263	-	1.01057	0.416167
L38_L39	0.133989	0.138133	0.137092	0.136518	0.137708	0.14053	0.136723	0.137898	0.136071	0.138533	0.137582	0.13904	0.136647	0.135487	0.136224	0.134149	0.13608	0.136783	0.136808	0.136497	0.139151	-	0.995382	0.416427
L5_M1	0.0875986	0.089051	0.0875336	0.089275	0.0851964	0.0889756	0.0893307	0.0867306	0.0880902	0.0929793	0.0862379	0.0920374	0.089651	0.0874132	0.0882131	0.0886703	0.092351	0.0895662	0.0886491	0.0875852	0.0891564	-	1.00876	0.417168
R12_R27	0.109049	0.109398	0.108799	0.107271	0.106992	0.10906	0.106899	0.107854	0.109209	0.10805	0.109215	0.106062	0.10594	0.107514	0.108794	0.107517	0.108049	0.1079	0.106958	0.108135	0.106972	-	0.996123	0.417586
R48_M6	0.114717	0.112698	0.112359	0.113394	0.111558	0.115538	0.114484	0.11539	0.115821	0.114321	0.114888	0.117664	0.113087	0.118955	0.115351	0.114881	0.109986	0.114526	0.115825	0.113382	0.11476	-	0.993127	0.421738
L13_R25	0.0396238	0.0388224	0.0383367	0.0414402	0.0391706	0.0359733	0.0395689	0.0395287	0.0397639	0.0385735	0.0399093	0.039659	0.0370155	0.040468	0.0409039	0.0378291	0.0360986	0.0368674	0.0414986	0.0378355	0.0413825	-	0.983051	0.424074
L8_L9	0.0165601	0.015492	0.0161584	0.0155832	0.0162365	0.0153548	0.0145908	0.0148908	0.015999	0.014444	0.0148234	0.0172813	0.0135564	0.0154408	0.0152476	0.0140696	0.0153127	0.0142802	0.0162758	0.0159193	0.0146228	-	0.976439	0.424386
L28_R28	0.202987	0.201788	0.199958	0.203591	0.199973	0.202449	0.200195	0.202334	0.202632	0.19743	0.202638	0.197435	0.199157	0.204304	0.200567	0.204246	0.198226	0.203552	0.201592	0.204431	0.200188	-	1.00436	0.424429
R8_M1	0.0577192	0.0582924	0.056151	0.0547227	0.0598804	0.0592553	0.0573369	0.0559103	0.0557974	0.0577492	0.0580944	0.057912	0.0589945	0.0577573	0.0593647	0.0573427	0.0557522	0.0571992	0.0584061	0.061707	0.0594728	-	1.01129	0.425444
L18_L26	0.111637	0.111199	0.112383	0.113768	0.111609	0.109736	0.116041	0.112066	0.111355	0.10955	0.112828	0.11425	0.110187	0.11165	0.111497	0.114629	0.112426	0.111015	0.110768	0.109064	0.109773	-	0.993709	0.427682
R42_M4	0.197918	0.197935	0.19812	0.19659	0.19621	0.193595	0.194705	0.194739	0.195991	0.196442	0.192226	0.197059	0.192958	0.193857	0.193196	0.195329	0.197103	0.194894	0.193613	0.191777	0.195384	-	0.996148	0.427775
R46_M6	0.106389	0.104191	0.105198	0.106769	0.10109	0.108122	0.107894	0.108176	0.110408	0.110532	0.104109	0.111337	0.106431	0.110708	0.104218	0.108933	0.107653	0.107993	0.109404	0.106267	0.108074	-	1.00949	0.429395
R20_M1	0.0922407	0.0939614	0.0934597	0.0906967	0.0902087	0.088645	0.0937127	0.0949699	0.090154	0.090025	0.0914865	0.089301	0.0899254	0.0917743	0.0895923	0.0904995	0.0925196	0.08851	0.0915432	0.0888346	0.0918041	-	0.992062	0.430622
R11_R26	0.128826	0.127565	0.127896	0.13005	0.129563	0.126962	0.129469	0.128423	0.12881	0.131301	0.129115	0.129397	0.125099	0.132752	0.129385	0.130671	0.128157	0.128478	0.128038	0.127615	0.127027	-	0.995012	0.431574
L21_R21	0.00681565	0.00783462	0.00708238	0.00963252	0.00152443	0.0111238	0.00724948	0.00403102	0.00775242	0.0117461	0.00588054	0.0168783	0.0092369	0.00525558	0.00566917	0.0077206	0.00753409	0.0024276	0.00726276	0.0018618	0.0117896	-	0.819717	0.432732
L8_L28	0.240367	0.238953	0.237275	0.233834	0.238167	0.235839	0.237956	0.234068	0.23721	0.233398	0.237846	0.23376	0.235415	0.235045	0.239161	0.236009	0.236581	0.236234	0.234837	0.236115	0.235057	-	0.99684	0.436961
R17_M2	0.0605424	0.060945	0.0611988	0.0611162	0.0613156	0.059717	0.0609885	0.0597128	0.0603233	0.0606021	0.0607895	0.0603335	0.0606834	0.0603024	0.0607138	0.0609133	0.0631161	0.0601673	0.0590145	0.0612237	0.0611303	-	1.00509	0.439222
R1_R17	0.0779758	0.0798768	0.0785616	0.0769413	0.0819938	0.0776813	0.0794778	0.0800554	0.0751282	0.0802079	0.0795041	0.0785953	0.0812646	0.0782649	0.077497	0.080105	0.0800551	0.0794008	0.0791039	0.0788085	0.0792156	-	1.00735	0.441093
L23_L28	0.146361	0.144874	0.145071	0.144277	0.146399	0.144842	0.144127	0.143148	0.145575	0.142544	0.144942	0.141013	0.143262	0.143291	0.145547	0.14519	0.141284	0.145235	0.142953	0.144794	0.143228	-	0.996046	0.442502
L39_L41	0.0654616	0.0692418	0.0678733	0.065302	0.0663519	0.0658833	0.0665213	0.0681711	0.0669861	0.0658895	0.0679308	0.0689168	0.0680001	0.0648854	0.0673332	0.0640673	0.0671101	0.0684602	0.0698047	0.0676837	0.0682437	-	1.00863	0.443071
R6_R28	0.0692977	0.0680453	0.0653871	0.0672281	0.0681139	0.06606	0.0699539	0.0674322	0.0683322	0.0698422	0.0645167	0.0669059	0.0691909	0.0640139	0.0665668	0.0676763	0.0694777	0.066637	0.0627119	0.0682182	0.065115	-	0.988825	0.448347
L10_L24	0.120369	0.120521	0.11777	0.118414	0.115942	0.117319	0.120797	0.12011	0.116308	0.112895	0.119556	0.117344	0.116572	0.1174	0.122127	0.119259	0.117329	0.114416	0.118364	0.115165	0.119625	-	0.992645	0.448536
L3_L4	0.0906288	0.0937399	0.0908025	0.0893493	0.0922033	0.0888256	0.0918506	0.0934722	0.0898349	0.0895516	0.091144	0.0903312	0.0908517	0.088868	0.0878879	0.0901498	0.0898649	0.0922091	0.0885917	0.0899389	0.0894704	-	0.993542	0.448839
R5_R10	0.0940062	0.0925914	0.0895295	0.0909859	0.0895305	0.0936904	0.0929533	0.0939071	0.0950615	0.0940165	0.0917318	0.107641	0.0929182	0.0901259	0.0932217	0.0949643	0.0972835	0.0930765	0.0938485	0.0940838	0.0959363	-	1.01503	0.44896
R3_R23	0.0902173	0.086206	0.0891658	0.0872222	0.0890595	0.0869087	0.0872532	0.0878376	0.0876132	0.089074	0.091293	0.0887439	0.0898748	0.088086	0.0869635	0.0868138	0.0914143	0.0911399	0.087913	0.0867098	0.0898582	-	1.00687	0.450857
R13_R24	0.0472474	0.0464488	0.0464262	0.0454049	0.0471673	0.0440832	0.0468003	0.0470383	0.0459503	0.0452116	0.0457634	0.0461314	0.0431337	0.0456201	0.0475201	0.0440251	0.0425815	0.0456892	0.0472983	0.0463226	0.0469456	-	0.988707	0.451279
L8_L25	0.141788	0.140809	0.140993	0.137881	0.137391	0.138197	0.140238	0.140671	0.139221	0.13628	0.14091	0.138924	0.137589	0.138191	0.143254	0.137925	0.139332	0.137571	0.139976	0.136978	0.14105	-	0.995099	0.451535
R25_R27	0.0875763	0.0876618	0.0871955	0.0892088	0.0855405	0.0905596	0.086376	0.0864722	0.0890456	0.0886996	0.0908977	0.0868252	0.0888183	0.0889998	0.0903034	0.0887219	0.0869793	0.0878483	0.0877825	0.0883312	0.0867805	-	0.993905	0.451921
L8_L24	0.147863	0.147331	0.144803	0.14256	0.143286	0.144071	0.146405	0.145219	0.143953	0.140038	0.146102	0.14373	0.142595	0.144162	0.149749	0.144609	0.145245	0.142224	0.144932	0.141091	0.145597	-	0.994188	0.455442
R4_R9	0.132543	0.133506	0.130328	0.124817	0.130285	0.129287	0.130781	0.133095	0.131724	0.124973	0.131488	0.130209	0.130897	0.130095	0.128918	0.131886	0.132461	0.132524	0.129392	0.129362	0.130586	-	1.00644	0.456434
R38_R39	0.133508	0.13489	0.134683	0.139177	0.136069	0.138742	0.134877	0.130008	0.135389	0.137246	0.133966	0.139524	0.13735	0.135548	0.13238	0.132506	0.134793	0.133041	0.134533	0.136652	0.136537	-	0.993508	0.457051
L1_L23	0.126343	0.126903	0.124713	0.124325	0.126699	0.124652	0.127866	0.127725	0.121286	0.124251	0.124623	0.124428	0.128043	0.124799	0.126328	0.126835	0.127168	0.124506	0.126502	0.126428	0.125362	-	1.00479	0.458035
L21_L27	0.093349	0.0930068	0.092654	0.0963055	0.0995263	0.0941847	0.0927009	0.0945626	0.0943123	0.0902315	0.0950252	0.0914508	0.0939884	0.0953459	0.0953225	0.0947187	0.095086	0.0952949	0.0939582	0.0978561	0.0924308	-	1.00807	0.458893
L38_R38	0.198584	0.198778	0.199821	0.200875	0.200627	0.204154	0.194199	0.194899	0.19753	0.197547	0.195125	0.194933	0.196639	0.19861	0.19716	0.200336	0.198675	0.200663	0.197217	0.200668	0.195797	-	1.00469	0.460065
L23_R23	0.00285957	0.00494417	0.00393332	0.00743584	0.00356663	0.00583768	0.00393755	0.00397494	0.00732547	0.00765493	0.00535519	0.00964812	0.00564024	0.00497708	0.00517735	0.00384395	0.0066785	0.00243121	0.0053488	0.00539732	0.00536738	-	0.883306	0.460289
L11_L19	0.048036	0.0476693	0.0467851	0.0484515	0.0495366	0.046543	0.048352	0.0460042	0.047808	0.0466758	0.0470973	0.0465395	0.0469073	0.0471404	0.0494866	0.0474099	0.0484717	0.0488025	0.0471434	0.0486812	0.0469149	-	1.00775	0.461477
R6_R23	0.0970975	0.0988404	0.100348	0.0975496	0.103235	0.100561	0.0989901	0.09863	0.0986277	0.0944965	0.100829	0.0975073	0.100697	0.100936	0.101264	0.100873	0.0967549	0.101757	0.0996194	0.10133	0.0999847	-	1.00751	0.462805
L5_L29	0.0635027	0.0662632	0.0625763	0.065652	0.0625036	0.0677366	0.0662127	0.0663296	0.0630181	0.0684435	0.0637238	0.0713994	0.0662813	0.0655512	0.0672095	0.0664938	0.0675679	0.0654079	0.0675577	0.0650519	0.0671927	-	1.01194	0.463456
L5_L20	0.0640571	0.0612718	0.0668657	0.0675425	0.0670729	0.0621664	0.0636581	0.0621681	0.0657119	0.0618583	0.0646962	0.0611212	0.0636647	0.0656954	0.0662654	0.0634516	0.0638265	0.0658447	0.0645984	0.0661433	0.0659631	-	1.01116	0.463633
R7_R9	0.0373994	0.0395363	0.0370377	0.0369009	0.0401271	0.0377738	0.0389335	0.036782	0.0379701	0.0383351	0.0388162	0.0376307	0.0391806	0.038647	0.0397991	0.0385965	0.038511	0.0406954	0.0378525	0.0381476	0.0384309	-	1.00994	0.46531
L6_L25	0.0826946	0.0830536	0.0838663	0.0857125	0.0892998	0.0848267	0.0833269	0.082418	0.084021	0.0805552	0.0849084	0.0829129	0.086417	0.0858828	0.0880852	0.0853306	0.082517	0.0861869	0.0858733	0.0879125	0.0840672	-	1.00926	0.466246
L5_L28	0.135206	0.132343	0.136412	0.133582	0.138902	0.128482	0.132925	0.129676	0.135431	0.127167	0.135474	0.122968	0.130634	0.131186	0.132947	0.130151	0.129302	0.133102	0.129506	0.133634	0.129875	-	0.990214	0.467958
L1_L18	0.076774	0.0790726	0.0772482	0.0780925	0.0823944	0.079642	0.0793457	0.0774415	0.0775365	0.0793927	0.0799154	0.0801009	0.0829829	0.0797078	0.0800812	0.0788718	0.0799009	0.0796216	0.0791579	0.0807882	0.0809351	-	1.00711	0.468175
L29_R29	0.0728797	0.0695691	0.0701352	0.0680974	0.0695909	0.0693989	0.0703001	0.0693422	0.0709546	0.0722827	0.0674798	0.0688673	0.0714061	0.0706144	0.0689983	0.068202	0.0707767	0.0712122	0.0689034	0.0719788	0.0721179	-	1.00768	0.471168
L10_L25	0.114318	0.1142	0.11411	0.11398	0.110687	0.111656	0.11494	0.115809	0.111938	0.109559	0.114586	0.111924	0.111848	0.111683	0.115878	0.112878	0.111716	0.110044	0.113567	0.111339	0.115251	-	0.994032	0.471282
L22_R26	0.121484	0.119971	0.121873	0.120754	0.122477	0.121222	0.121481	0.117549	0.121725	0.123535	0.121813	0.12534	0.119646	0.121381	0.121914	0.121595	0.121937	0.121717	0.119006	0.121045	0.120158	-	0.995324	0.471635
R26_M1	0.129858	0.129779	0.129773	0.129579	0.129222	0.127428	0.131213	0.128468	0.129654	0.131601	0.128669	0.131037	0.125828	0.130687	0.129375	0.130672	0.131701	0.130573	0.126689	0.126467	0.127027	-	0.995189	0.473712
R18_R21	0.0984305	0.0992506	0.0968301	0.0970538	0.0945616	0.0932224	0.0996577	0.0972802	0.0969745	0.0942697	0.098176	0.0898226	0.0933948	0.0963232	0.10025	0.0968312	0.0923849	0.0966336	0.0976296	0.091665	0.0971529	-	0.989793	0.473794
R25_M2	0.0792929	0.0780262	0.0785045	0.0780851	0.0768828	0.075721	0.0777134	0.0796375	0.0788193	0.0766194	0.0785485	0.0748794	0.0754287	0.0764317	0.0788472	0.0771135	0.0759224	0.0757467	0.0783004	0.0758973	0.0792678	-	0.993281	0.474072
L7_L11	0.052975	0.0535799	0.0529512	0.0514409	0.0544363	0.0540316	0.0525074	0.0526361	0.0523959	0.0513013	0.0530352	0.0525718	0.0540486	0.0531158	0.0536271	0.054044	0.0544889	0.054124	0.0521233	0.052176	0.052887	-	1.00623	0.47433
L13_L24	0.046097	0.045876	0.0443888	0.0468554	0.0464789	0.0443141	0.0462844	0.0453896	0.0449838	0.0435415	0.045709	0.0445686	0.0424875	0.0454664	0.049055	0.0458459	0.0420801	0.043925	0.0471996	0.0441278	0.0460085	-	0.987485	0.47745
L4_L27	0.0488258	0.0457765	0.0505971	0.0526672	0.0483224	0.046878	0.0500726	0.0501192	0.0493177	0.0519741	0.0503846	0.0485706	0.0474493	0.0518806	0.0492441	0.0515401	0.0495152	0.049258	0.0505068	0.0494141	0.0502011	-	1.01214	0.477843
R23_R26	0.105437	0.104632	0.10763	0.105992	0.109135	0.107053	0.105668	0.104674	0.106629	0.107604	0.108001	0.109754	0.10764	0.107877	0.107244	0.1075	0.106061	0.108414	0.105713	0.105306	0.106001	-	0.995337	0.47795
L12_L26	0.10561	0.104455	0.107107	0.108427	0.108315	0.106781	0.105863	0.105363	0.105326	0.103313	0.107566	0.110053	0.106867	0.107318	0.10671	0.108476	0.107767	0.105431	0.105455	0.104332	0.104611	-	0.994437	0.478115
L17_M2	0.0615608	0.060788	0.0609464	0.0613672	0.0611595	0.0595787	0.0608608	0.0603553	0.0614922	0.0614297	0.0594921	0.0614949	0.0608045	0.0617105	0.0609067	0.0602673	0.0627692	0.0629402	0.0600348	0.0606062	0.0607993	-	1.00503	0.478577
L4_L5	0.0376875	0.0384858	0.0375493	0.0352428	0.0423436	0.032953	0.0344232	0.0371822	0.0383134	0.0304895	0.0387786	0.0286662	0.0341888	0.0353595	0.0353409	0.0342416	0.0334916	0.0375175	0.033012	0.0361372	0.033955	-	0.969988	0.48017
R13_R27	0.104107	0.104618	0.104298	0.104219	0.102563	0.104145	0.102632	0.101643	0.105331	0.104072	0.104922	0.103766	0.10209	0.103337	0.104363	0.10413	0.10299	0.102576	0.103426	0.103617	0.103711	-	0.996799	0.481984
L11_R25	0.101722	0.100516	0.100956	0.102002	0.099834	0.0970401	0.102731	0.102345	0.100547	0.0983487	0.101299	0.0973559	0.0964748	0.0994814	0.102415	0.100061	0.0983313	0.0978806	0.10134	0.0979542	0.101566	-	0.993191	0.482386
R9_M1	0.0425415	0.0422001	0.0413599	0.0404245	0.0435919	0.0428878	0.0414856	0.0410754	0.0406585	0.0424337	0.0442502	0.042994	0.0436616	0.0430203	0.0443358	0.0426589	0.0391967	0.0432105	0.0435548	0.0452936	0.0439584	-	1.01219	0.484488
R31_R39	0.208389	0.210905	0.206978	0.21026	0.20735	0.208676	0.208324	0.206697	0.206575	0.210188	0.206395	0.207536	0.20957	0.208948	0.204072	0.204831	0.20717	0.205082	0.209366	0.209991	0.20798	-	0.996856	0.485005
L43_L44	0.0266616	0.0277995	0.0292337	0.0277984	0.0290652	0.0271026	0.0281688	0.0298709	0.0284147	0.0302566	0.029316	0.027201	0.0264843	0.0266321	0.0282006	0.028471	0.0289688	0.0290909	0.0299835	0.028537	0.026322	-	1.01475	0.486633
L12_R22	0.0290027	0.0282835	0.0298014	0.0278303	0.0300857	0.0322523	0.0310475	0.0302722	0.0316587	0.0313192	0.030172	0.0307257	0.0311135	0.0314462	0.0298704	0.0294571	0.029027	0.03337	0.0304027	0.0317332	0.0307226	-	1.01517	0.487281
L49_R49	0.151916	0.152408	0.153553	0.156301	0.156645	0.158597	0.155277	0.154725	0.158092	0.146691	0.159617	0.155673	0.155335	0.155379	0.155824	0.157282	0.150636	0.157348	0.157775	0.156438	0.157139	-	1.00667	0.487653
R15_R28	0.19552	0.199793	0.195371	0.193638	0.198597	0.194605	0.195084	0.195152	0.194994	0.193966	0.192818	0.193496	0.19564	0.196594	0.191755	0.195579	0.195165	0.194103	0.19207	0.196762	0.193093	-	0.996553	0.490235
R5_R24	0.0906931	0.0877039	0.090546	0.0914073	0.0915849	0.0876474	0.0919382	0.088003	0.0887622	0.0873058	0.0895057	0.0857286	0.0898294	0.0891589	0.0912767	0.0907284	0.0866319	0.0917266	0.090937	0.0894332	0.0907442	-	1.00702	0.490279
L43_M6	0.0554325	0.0539506	0.0564769	0.0552186	0.0534567	0.0576318	0.0567332	0.0563725	0.0567857	0.0559174	0.0544637	0.0584798	0.0551897	0.062992	0.0545511	0.0551478	0.0555285	0.0531304	0.0553915	0.0546331	0.0590849	-	0.986533	0.490303
R8_R12	0.0853411	0.085479	0.0841149	0.083499	0.0842015	0.085485	0.086109	0.083293	0.0829691	0.0844205	0.0843342	0.0829845	0.0842371	0.0855359	0.0850798	0.0865087	0.0883929	0.0831111	0.0831851	0.0842094	0.0842241	-	1.00552	0.491123
R11_M2	0.0323702	0.0333966	0.0343237	0.0349398	0.0358605	0.0342237	0.0348342	0.0342776	0.0323722	0.0356105	0.0342138	0.0330364	0.0344188	0.0379715	0.0356237	0.0351807	0.0334708	0.0339067	0.0352881	0.0332324	0.0332234	-	0.987018	0.495948
R6_M2	0.122317	0.124136	0.125109	0.122296	0.125471	0.125056	0.122222	0.12361	0.123467	0.119643	0.124324	0.120735	0.122612	0.123488	0.124302	0.125388	0.121983	0.123475	0.123528	0.125213	0.123051	-	1.00422	0.497278
R8_R29	0.0559953	0.0550803	0.0543474	0.0510859	0.0551069	0.0543192	0.054361	0.0541753	0.0543757	0.0530893	0.0534488	0.0510102	0.0551015	0.055586	0.0537675	0.0537928	0.0547373	0.055878	0.0528628	0.0544238	0.0553715	-	1.0084	0.497288
L1_L4	0.157389	0.162609	0.15588	0.15589	0.162416	0.158327	0.160555	0.16033	0.155322	0.156975	0.159646	0.158616	0.160929	0.156072	0.158496	0.158223	0.16027	0.161069	0.158347	0.159527	0.158627	-	1.0045	0.497418
L1_L28	0.248564	0.249224	0.245283	0.24549	0.251104	0.24491	0.248752	0.243982	0.242584	0.243879	0.246171	0.241851	0.246261	0.245043	0.247894	0.246527	0.244932	0.245932	0.243833	0.247065	0.243412	-	0.996819	0.499815
R11_M1	0.0219329	0.0228326	0.0253675	0.0240499	0.0259453	0.0240507	0.0224843	0.023762	0.0222345	0.026052	0.023345	0.0226794	0.0241881	0.0248426	0.0243537	0.0243486	0.0214725	0.0220218	0.024552	0.0245988	0.0236282	-	0.981666	0.500723
L47_M6	0.107052	0.106361	0.107088	0.109483	0.105472	0.11133	0.11063	0.11115	0.110732	0.111936	0.110104	0.112128	0.108381	0.113191	0.10915	0.109019	0.108193	0.107508	0.11107	0.108502	0.109247	-	0.993711	0.500925
L4_L19	0.0820013	0.0839763	0.0792773	0.0771273	0.081608	0.0812875	0.0800601	0.083465	0.0802357	0.0769427	0.0796621	0.0799346	0.0804417	0.0773968	0.0787619	0.0775436	0.0796347	0.0804123	0.0796241	0.0795704	0.0803277	-	0.992184	0.50112
R44_R45	0.034413	0.034768	0.0328934	0.0345823	0.0329896	0.0355158	0.0330873	0.0341012	0.0346991	0.0313195	0.0348641	0.0314607	0.0326119	0.0336597	0.0351333	0.0346699	0.0322779	0.0333598	0.0319528	0.0341315	0.033589	-	0.987854	0.501846
L17_L29	0.0356109	0.0366139	0.0352739	0.0373319	0.037675	0.0347697	0.035824	0.0374564	0.0355246	0.0342158	0.0362487	0.0352698	0.0335521	0.0377826	0.0379053	0.0365051	0.0371094	0.0384076	0.0360061	0.034899	0.0361085	-	1.01208	0.502038
R39_R40	0.00894607	0.010442	0.011322	0.0144934	0.0118255	0.0128724	0.0108417	0.00994982	0.0107038	0.0143152	0.0116014	0.0142326	0.0104635	0.00978019	0.0109984	0.00830049	0.0113936	0.0123508	0.0127477	0.0142534	0.0137213	-	1.05284	0.502136
L9_L15	0.0818362	0.0829822	0.0779636	0.0801708	0.0799792	0.0775649	0.082268	0.0802748	0.0795908	0.0796024	0.0809354	0.0758538	0.0790274	0.0836188	0.0829158	0.081881	0.0795463	0.083729	0.0778836	0.0812209	0.0818245	-	1.00882	0.503453
R6_R24	0.0739308	0.0736816	0.0755844	0.0772418	0.0764061	0.0773165	0.0759159	0.0739299	0.0763347	0.0715749	0.0773074	0.0762398	0.0795439	0.076711	0.0774458	0.0777232	0.0734614	0.0740555	0.0781777	0.0775494	0.0787347	-	1.00886	0.504655
R15_R16	0.00604684	0.00595918	0.00419201	0.00423307	0.00566686	0.0048402	0.003358	0.00725881	0.00467314	0.00581357	0.00657356	0.00537241	0.00552243	0.00442604	0.00443157	0.00316823	0.00680173	0.006949	0.00538953	0.00462862	0.00673701	-	1.07423	0.505077
R42_R44	0.0854433	0.0834325	0.0849452	0.0862174	0.0853307	0.0800577	0.0833243	0.0816853	0.0799253	0.0753627	0.0871545	0.0794765	0.0794767	0.0847819	0.0854416	0.0832711	0.0788594	0.0859864	0.0802137	0.0804156	0.081893	-	0.987555	0.50517
L24_R24	0.0359295	0.0382034	0.0403725	0.038002	0.0454092	0.0389809	0.0366357	0.0385724	0.0386492	0.0428021	0.0383534	0.0386637	0.0331289	0.0378263	0.0405363	0.0394643	0.0405219	0.0437763	0.0357761	0.0413467	0.0375201	-	1.02396	0.505362
R4_R27	0.0496493	0.0451042	0.0494072	0.0529757	0.0471975	0.0480629	0.048924	0.0487887	0.047914	0.052264	0.0497735	0.0491255	0.0473986	0.0480482	0.0497902	0.0514775	0.047717	0.0488933	0.0505505	0.0493012	0.049346	-	1.01197	0.506117
L10_L17	0.0644077	0.0651858	0.0639794	0.0634287	0.0625171	0.062539	0.0628153	0.062611	0.0628271	0.0630975	0.0629541	0.0744414	0.0631442	0.064326	0.06419	0.0644347	0.0665102	0.0655995	0.063226	0.0648016	0.0655162	-	1.01325	0.507005
R5_R29	0.0656951	0.0649125	0.0617009	0.0650502	0.0605993	0.0658198	0.0660185	0.0672372	0.067853	0.0681856	0.0645789	0.0714561	0.0653765	0.0627591	0.0653503	0.0673846	0.068246	0.0629716	0.0670471	0.0651661	0.067097	-	1.0124	0.507042
L8_L27	0.182366	0.183087	0.181038	0.18219	0.182617	0.180813	0.181492	0.180576	0.180369	0.179154	0.182525	0.180369	0.17898	0.182066	0.183389	0.181423	0.18331	0.179359	0.179942	0.180664	0.18105	-	0.997553	0.507555
R26_M2	0.118288	0.117804	0.117833	0.118386	0.117433	0.116891	0.117916	0.115761	0.118198	0.12065	0.117649	0.11951	0.11487	0.11678	0.11822	0.119697	0.119342	0.118846	0.115688	0.117793	0.117836	-	1.00386	0.509856
R12_R17	0.0643773	0.0624566	0.0637686	0.0643885	0.0616233	0.0631132	0.0629959	0.0620131	0.062055	0.0642598	0.062892	0.0624806	0.0610517	0.0638513	0.0623726	0.063656	0.0672196	0.0617393	0.0601067	0.060921	0.0606595	-	0.991582	0.510893
R42_R47	0.0668485	0.0676641	0.068056	0.0685715	0.0676235	0.0648177	0.0677704	0.0633235	0.0609162	0.0560562	0.0691744	0.0648562	0.0645915	0.0668961	0.0648487	0.0672714	0.0634948	0.062205	0.0640686	0.0645842	0.0652183	-	0.984818	0.511031
R10_R24	0.121285	0.11883	0.118106	0.116915	0.118166	0.116854	0.120561	0.119884	0.11761	0.11493	0.119567	0.116589	0.115629	0.115129	0.120479	0.118211	0.118417	0.118323	0.119152	0.118385	0.119105	-	1.00477	0.515984
R3_R20	0.0931668	0.0934412	0.0938842	0.0933007	0.0925925	0.0901204	0.093127	0.0939993	0.0904917	0.0930245	0.0929806	0.0942212	0.0930716	0.093149	0.0917582	0.0896936	0.0925352	0.0909446	0.0928913	0.0918018	0.0961614	-	0.994786	0.516471
R43_M6	0.0564909	0.0547074	0.0554326	0.0554501	0.0540874	0.0593484	0.0568334	0.0571323	0.0559943	0.0572413	0.0554236	0.0583878	0.0549697	0.0626508	0.0550629	0.0556535	0.0556564	0.0544573	0.0570059	0.0554967	0.0576698	-	0.988974	0.520833
L21_L26	0.107344	0.106185	0.107374	0.110522	0.1137	0.108603	0.108229	0.107325	0.108037	0.101082	0.110471	0.109294	0.108574	0.11004	0.110093	0.10974	0.109017	0.106985	0.106297	0.108963	0.104956	-	0.992635	0.522981
R48_R49	0.045096	0.0442665	0.0411952	0.0438182	0.0419041	0.0420514	0.0442199	0.0443521	0.0421298	0.0454523	0.0435666	0.0439404	0.0425469	0.0466346	0.0459958	0.0441416	0.0427893	0.043255	0.0436187	0.0437847	0.0426294	-	0.989922	0.523417
R29_M1	0.0389806	0.0371355	0.0375391	0.0370279	0.0399385	0.0385735	0.0372369	0.0384539	0.0377999	0.03845	0.0369236	0.0370759	0.0386361	0.0388948	0.0385074	0.0364899	0.0364622	0.0387555	0.0385037	0.0408871	0.0395861	-	1.0097	0.525183
R8_M2	0.0736847	0.0754941	0.0730123	0.071208	0.0767689	0.0747619	0.0759249	0.0729203	0.0717387	0.0727481	0.0745118	0.0737892	0.0756819	0.0769036	0.0760474	0.0730882	0.0741888	0.0741361	0.073981	0.074288	0.0734936	-	0.993493	0.52736
L9_M1	0.0430436	0.0429647	0.0411235	0.0400054	0.0430712	0.0435293	0.0423646	0.0414498	0.0407552	0.0443485	0.0439634	0.0427592	0.043849	0.0432178	0.0449109	0.0431146	0.040773	0.0432624	0.042997	0.0444866	0.0444609	-	1.00995	0.530841
R17_R22	0.0699975	0.070432	0.0711105	0.0704122	0.0669468	0.0672405	0.0685099	0.0701078	0.0704472	0.0718022	0.0688744	0.0697327	0.0692196	0.0701373	0.0688056	0.0708557	0.0725147	0.0674767	0.0693528	0.0693328	0.0706442	-	1.00639	0.532127
R33_R37	0.120668	0.122087	0.121513	0.114681	0.119337	0.115412	0.120383	0.11691	0.118633	0.11806	0.116237	0.114114	0.118735	0.117011	0.117032	0.114245	0.116827	0.119272	0.119864	0.117945	0.115816	-	0.993852	0.532608
R20_R22	0.0446142	0.0448822	0.0436917	0.0428549	0.0437323	0.0417593	0.0442921	0.0445091	0.0407493	0.041584	0.0429824	0.0433798	0.0420241	0.0424587	0.0430098	0.042524	0.0435517	0.042647	0.0440256	0.0435567	0.0443488	-	1.0079	0.534686
L4_L12	0.0809252	0.0836247	0.0827766	0.0828246	0.0838757	0.0810666	0.0817318	0.0835847	0.0814941	0.0821837	0.0818588	0.0827135	0.0827574	0.0805523	0.0812115	0.0809459	0.0832427	0.084634	0.0822478	0.0824589	0.0817836	-	1.00414	0.534842
R4_R10	0.119658	0.121137	0.116846	0.113361	0.119137	0.117731	0.119115	0.119925	0.119531	0.113497	0.118067	0.127291	0.116859	0.117116	0.117122	0.120136	0.121809	0.118964	0.117811	0.119209	0.117973	-	1.00752	0.535237
R35_R37	0.078629	0.0814677	0.0875969	0.0831369	0.0840132	0.0889992	0.0770102	0.0836013	0.0758144	0.0838353	0.0808469	0.0796725	0.0847503	0.083928	0.0788411	0.0809898	0.0746729	0.0893698	0.0855876	0.0844234	0.0853283	-	1.01525	0.535842
L23_M2	0.0461457	0.0448301	0.0452462	0.0431632	0.041908	0.0440659	0.0447134	0.0459388	0.0438974	0.0456316	0.0428965	0.0429996	0.0446336	0.0426011	0.0429297	0.0445317	0.0454701	0.0429865	0.0450452	0.0451297	0.0437179	-	1.00847	0.53858
L11_R26	0.150906	0.149475	0.151806	0.152204	0.151992	0.15031	0.152869	0.148643	0.150535	0.156172	0.150514	0.153594	0.146661	0.152104	0.152348	0.152125	0.150535	0.152425	0.149879	0.150125	0.149317	-	0.995984	0.539179
L12_M2	0.0221562	0.0213453	0.0200788	0.0215226	0.0203168	0.0242767	0.0218726	0.0209708	0.0214019	0.0237663	0.0221416	0.0242306	0.0219751	0.0214885	0.0212018	0.0222635	0.0225127	0.0207269	0.0227268	0.0229595	0.0224127	-	1.016	0.541298
L1_L24	0.164599	0.166357	0.161763	0.163587	0.165763	0.163307	0.166628	0.165912	0.160367	0.159384	0.165534	0.162703	0.16434	0.163349	0.168829	0.165368	0.162913	0.161311	0.164736	0.161456	0.164996	-	0.995746	0.543643
R7_R24	0.153855	0.154008	0.15278	0.151293	0.153728	0.150708	0.15544	0.154679	0.15149	0.149919	0.154165	0.148473	0.150735	0.150838	0.15557	0.15358	0.152905	0.153655	0.153523	0.152194	0.152572	-	1.00367	0.546412
R44_R48	0.080306	0.0794054	0.08016	0.0805949	0.0793156	0.0808731	0.0796734	0.07945	0.0801561	0.0762337	0.0817396	0.0801969	0.0805072	0.0802946	0.0823829	0.0796289	0.0773266	0.0800042	0.0811685	0.0795453	0.0804768	-	0.995077	0.549995
L18_R18	0.0780945	0.0799245	0.0792451	0.0794502	0.0785637	0.0841509	0.0826211	0.0790676	0.0819222	0.0856015	0.0793656	0.0807474	0.0816867	0.0806791	0.0829534	0.0797908	0.0804104	0.0819176	0.0802765	0.0800645	0.0798105	-	0.993083	0.551806
R43_R45	0.0562828	0.0571708	0.0564182	0.0564421	0.0565419	0.0558057	0.0574549	0.0573048	0.0597265	0.0545808	0.0586027	0.056932	0.0573839	0.0550067	0.0573685	0.058908	0.0551078	0.056169	0.0561084	0.0570941	0.0555355	-	0.9933	0.552171
R4_R6	0.0324772	0.0312164	0.0360439	0.0363082	0.0343653	0.0362217	0.0314883	0.0326526	0.0310079	0.0313975	0.0349139	0.0319506	0.0348246	0.0349044	0.0361428	0.0339576	0.0285802	0.03316	0.0360359	0.0334023	0.0334582	-	0.98136	0.553641
R7_R15	0.0621009	0.0623955	0.0618718	0.0637149	0.0626931	0.0573156	0.0633591	0.0614382	0.0623288	0.0615862	0.061048	0.055232	0.0567398	0.0631362	0.0648687	0.0657165	0.0609056	0.0616102	0.062692	0.061287	0.0601891	-	1.01215	0.553906
L18_L27	0.117469	0.11899	0.117038	0.120531	0.117011	0.11617	0.11943	0.119365	0.116333	0.115557	0.117695	0.114331	0.113461	0.116146	0.116714	0.118748	0.117759	0.115033	0.116292	0.115678	0.115838	-	0.99552	0.555285
L5_L17	0.0535819	0.0556589	0.0538167	0.0531027	0.0515694	0.0573686	0.0560235	0.0557761	0.0510146	0.0580929	0.0514907	0.0598033	0.0543799	0.0528439	0.0523488	0.0554861	0.0587607	0.0531091	0.0548433	0.0543389	0.0544617	-	1.01301	0.555534
R1_R7	0.023671	0.0240744	0.0240855	0.0246763	0.0251249	0.0237273	0.0238288	0.0255775	0.0267454	0.0264467	0.0253513	0.0251796	0.0267639	0.025632	0.0248164	0.0250114	0.0235444	0.0253324	0.0261915	0.0267778	0.0252822	-	1.01237	0.556637
R19_R20	0.0919396	0.09137	0.0908288	0.0898503	0.090042	0.089419	0.0919883	0.0921977	0.0880437	0.089252	0.088535	0.0901962	0.0899869	0.0902234	0.0908848	0.0883958	0.0898973	0.0883445	0.0920634	0.0918354	0.0941121	-	1.00507	0.556693
R11_R24	0.103453	0.100561	0.100527	0.101376	0.0987491	0.0999962	0.103372	0.103091	0.101426	0.099035	0.102053	0.0976902	0.0979326	0.10082	0.102619	0.102058	0.0999563	0.100432	0.103075	0.10113	0.101428	-	1.00495	0.5567
R4_R5	0.0358047	0.0393446	0.0388107	0.0331473	0.0427932	0.0331809	0.0366753	0.0355845	0.0355291	0.0319931	0.0356292	0.0295827	0.0329528	0.0386168	0.0352482	0.0359109	0.0338682	0.0388097	0.0336275	0.0346897	0.0317013	-	0.974995	0.559755
R9_R24	0.133035	0.130493	0.131173	0.127948	0.129257	0.12877	0.132157	0.132459	0.129206	0.126339	0.13252	0.127218	0.129315	0.128017	0.13265	0.130186	0.129394	0.131808	0.1311	0.129875	0.131196	-	1.00428	0.559938
R18_M2	0.0440909	0.0461689	0.0446339	0.0449946	0.0449867	0.047005	0.0468865	0.0452882	0.045369	0.0462049	0.0461319	0.0452855	0.0452974	0.0464537	0.0469425	0.0460217	0.0450661	0.0461643	0.0452424	0.0451282	0.0452854	-	0.99494	0.559965
L1_R1	0.00446309	0.0048819	0.00484956	0.00450273	0.00453181	0.00479333	0.00496455	0.00500088	0.00580371	0.00415414	0.00383755	0.0057333	0.00360254	0.00454464	0.00525293	0.00443227	0.00370107	0.0042684	0.00520125	0.00453619	0.00519609	-	0.963641	0.560495
R1_R11	0.065996	0.0685901	0.0683564	0.0662156	0.073134	0.0672899	0.0678562	0.0692495	0.0640854	0.0686478	0.0683438	0.0682575	0.072083	0.0667286	0.0685636	0.0681595	0.0686375	0.0689423	0.0684238	0.0694623	0.0690477	-	1.0081	0.561069
R45_R48	0.0857909	0.0860159	0.0855067	0.0860298	0.0864035	0.0870386	0.0843726	0.0854003	0.0871182	0.0792964	0.088405	0.0844941	0.0869277	0.0860112	0.0866032	0.0872787	0.0837687	0.0840634	0.0858977	0.0853389	0.0846153	-	0.993771	0.56342
L1_L6	0.186183	0.188158	0.185427	0.185717	0.191445	0.185861	0.18775	0.185147	0.182519	0.181454	0.188925	0.182838	0.188101	0.187213	0.190307	0.188154	0.184734	0.188043	0.188237	0.188221	0.185752	-	1.00386	0.564441
R5_R27	0.0752588	0.0736996	0.0776204	0.0748529	0.0764564	0.0726203	0.0745669	0.0728256	0.0715253	0.073354	0.0741321	0.0689617	0.0704854	0.075013	0.0748392	0.0745804	0.0720654	0.0751864	0.0730835	0.0731527	0.0708953	-	0.992043	0.567153
R18_R24	0.101633	0.0992929	0.0981581	0.0975425	0.0965523	0.0974002	0.101303	0.0990068	0.0974956	0.095965	0.09896	0.0948988	0.0948391	0.0965056	0.100118	0.099117	0.0965665	0.0979036	0.0997766	0.0986541	0.0990208	-	1.00539	0.568615
L10_L12	0.0572248	0.0577477	0.0550736	0.0570797	0.0538929	0.0555315	0.0579832	0.0557741	0.0535441	0.0555833	0.0565797	0.058627	0.0551986	0.0555628	0.0569611	0.0577144	0.0584101	0.0536379	0.0554332	0.0571154	0.057232	-	1.00771	0.568778
L9_L24	0.132796	0.132945	0.129867	0.128903	0.128561	0.129811	0.133612	0.13153	0.128919	0.126465	0.132596	0.127504	0.129832	0.129984	0.13601	0.131799	0.130377	0.128799	0.130464	0.125936	0.132166	-	0.994651	0.569056
L18_L20	0.0824518	0.082713	0.0816491	0.0811838	0.0791198	0.0809625	0.0849586	0.0838249	0.0807558	0.0808135	0.0810785	0.0796819	0.0795613	0.0802422	0.0821632	0.0818198	0.0816564	0.0804665	0.0839622	0.0808775	0.0822176	-	1.00519	0.569788
L9_L25	0.126549	0.126324	0.125971	0.124202	0.122703	0.123945	0.127344	0.126907	0.124209	0.122767	0.127369	0.122643	0.124801	0.123948	0.129433	0.125149	0.124488	0.123913	0.125412	0.121787	0.127553	-	0.99555	0.569968
R12_R25	0.0601337	0.0609015	0.0600278	0.0589178	0.0606374	0.0564721	0.0598559	0.0615013	0.0607176	0.0564261	0.0604466	0.0566049	0.0593663	0.0587105	0.0622407	0.0566442	0.0550908	0.0590321	0.0610585	0.0594343	0.0624392	-	0.990243	0.571841
L47_M4	0.161133	0.162192	0.161419	0.161951	0.159465	0.165834	0.158855	0.163132	0.164404	0.166734	0.162787	0.166334	0.161441	0.160016	0.160128	0.161642	0.164474	0.160694	0.165421	0.16198	0.164016	-	1.004	0.571876
R43_R49	0.0610022	0.0599229	0.0610566	0.0624843	0.0621481	0.0641775	0.0608231	0.0613155	0.0608751	0.0573905	0.0627582	0.0619673	0.0601284	0.0621606	0.0617079	0.0618821	0.0602269	0.0620111	0.0617848	0.0624024	0.061942	-	1.0062	0.573147
R8_R21	0.138293	0.140264	0.136983	0.135534	0.136305	0.134161	0.140253	0.136598	0.136542	0.133532	0.138277	0.130992	0.137908	0.136049	0.140844	0.136307	0.135378	0.136369	0.137346	0.131489	0.139698	-	0.994606	0.574933
L29_M1	0.0399943	0.0378731	0.0377401	0.0376618	0.0369699	0.037863	0.0387134	0.0374872	0.0380581	0.0408705	0.037394	0.0402627	0.0389684	0.0380796	0.0386059	0.03733	0.0378031	0.0379297	0.0389153	0.0404446	0.0401533	-	1.0085	0.574975
R16_R21	0.125646	0.128761	0.127521	0.12841	0.12785	0.123784	0.128989	0.128165	0.127674	0.126724	0.129404	0.122848	0.128679	0.128232	0.130436	0.126721	0.125022	0.128241	0.128319	0.122909	0.13036	-	0.995195	0.575334
L39_R39	0.0827569	0.0766782	0.0775245	0.0749116	0.0759589	0.0800158	0.0798641	0.0824632	0.0809437	0.0766105	0.0780394	0.0727052	0.0779221	0.0823221	0.0794777	0.080821	0.0764233	0.0791724	0.0770805	0.0776373	0.0756845	-	0.990539	0.575798
L10_L27	0.154159	0.155388	0.153991	0.156735	0.153633	0.15362	0.153582	0.153911	0.151347	0.151184	0.154445	0.159606	0.152078	0.154085	0.154444	0.154355	0.15508	0.151297	0.152408	0.154361	0.154209	-	0.996569	0.576436
L8_L16	0.0930964	0.0937615	0.0904815	0.0911975	0.0926702	0.0903285	0.0941493	0.0918038	0.0918271	0.0917916	0.0937101	0.0881852	0.0900171	0.0942935	0.0949573	0.0921527	0.0901991	0.091959	0.0925686	0.0918152	0.0914479	-	0.994998	0.576791
L1_L25	0.158334	0.159917	0.158078	0.158981	0.160295	0.157787	0.16051	0.16152	0.155899	0.156067	0.160429	0.158023	0.159738	0.157673	0.162351	0.158917	0.157309	0.156827	0.159959	0.157597	0.160697	-	0.996924	0.577869
L41_R41	0.131194	0.130312	0.131993	0.125649	0.132963	0.129905	0.131291	0.130692	0.133696	0.123893	0.127091	0.130193	0.129689	0.127359	0.127056	0.128536	0.127109	0.13553	0.128503	0.125981	0.12667	-	0.993745	0.579337
L12_L18	0.0437227	0.0452303	0.0429324	0.0449276	0.0415374	0.0446337	0.0479251	0.0439175	0.0427478	0.0462234	0.0429658	0.0431905	0.041879	0.0419778	0.0445084	0.0455026	0.0451896	0.0414897	0.0438644	0.0417731	0.0427012	-	0.98934	0.582519
L12_R13	0.0256587	0.0240361	0.0265165	0.0237462	0.0254485	0.0269438	0.0252892	0.0268888	0.0266148	0.0251462	0.0259076	0.023324	0.0264271	0.0259114	0.0257037	0.0255468	0.0263188	0.0288813	0.0249576	0.0257874	0.0240104	-	1.01354	0.582862
R33_R34	0.00607084	0.0071682	0.00803542	0.0099689	0.00857882	0.00728883	0.00617471	0.00563459	0.00489876	0.00552422	0.00694713	0.00861769	0.005533	0.00645344	0.007847	0.00619525	0.00537727	0.00448457	0.00785231	0.00802535	0.00764246	-	0.94464	0.583437
L11_L27	0.134184	0.134781	0.133444	0.137728	0.135275	0.132398	0.134969	0.134125	0.133357	0.132472	0.135012	0.1311	0.130659	0.134367	0.135692	0.13407	0.134104	0.131717	0.133479	0.13494	0.132854	-	0.996689	0.587725
L3_L29	0.0520398	0.0525277	0.0529206	0.0560755	0.0558336	0.051753	0.0545599	0.0549985	0.0522521	0.0518379	0.0532674	0.0509455	0.0516667	0.0571844	0.056002	0.055503	0.0522813	0.0577095	0.0522801	0.0524766	0.0545802	-	1.01022	0.587969
L7_L26	0.161621	0.163216	0.16211	0.161908	0.16312	0.158727	0.164888	0.159089	0.16034	0.161076	0.163327	0.16251	0.16157	0.162889	0.161366	0.16459	0.164656	0.163187	0.16061	0.160261	0.160592	-	1.00288	0.589434
L18_L19	0.026928	0.0271829	0.0257708	0.0279799	0.0284353	0.0254405	0.0257285	0.0266485	0.0267702	0.0234883	0.0262436	0.026554	0.0262289	0.0252899	0.0252066	0.0268099	0.0271722	0.0262875	0.0254517	0.0261448	0.0274425	-	1.01111	0.590302
L23_R24	0.0433017	0.0423286	0.0425202	0.0430512	0.0451317	0.0432124	0.0426956	0.0439001	0.044731	0.0430611	0.0455533	0.0444862	0.040791	0.0430244	0.0454199	0.0420897	0.0423999	0.0447352	0.0431845	0.0432286	0.04371	-	0.992593	0.59338
L9_L16	0.0818209	0.0835957	0.0797787	0.0794992	0.0812688	0.0799201	0.0832626	0.0819099	0.0812624	0.0820066	0.0832392	0.0775047	0.0817834	0.0840087	0.0838263	0.0819939	0.0813358	0.0839861	0.0811469	0.082266	0.0817794	-	1.00537	0.59364
L45_R45	0.0253442	0.0251193	0.0245196	0.0244263	0.024847	0.0275502	0.0260813	0.0246882	0.025407	0.0289755	0.0268463	0.0289328	0.0247432	0.0255715	0.0248963	0.0260807	0.0266183	0.0276324	0.0252167	0.0260169	0.0257723	-	1.01391	0.594751
L19_L29	0.0288689	0.0304799	0.0288812	0.0323259	0.0330077	0.0301366	0.0306796	0.0308612	0.0293772	0.0289973	0.0309268	0.0295063	0.0289025	0.0307367	0.0324705	0.030461	0.0302145	0.0318722	0.0301906	0.028743	0.0289522	-	0.988875	0.599638
L7_L18	0.0603316	0.0620108	0.0603691	0.0601308	0.0631479	0.0612727	0.0604293	0.0594736	0.0611952	0.0600802	0.0623893	0.0607153	0.062984	0.0622468	0.0616208	0.0611511	0.0628085	0.0612612	0.0604289	0.0612521	0.0620907	-	1.00445	0.601658
L24_L25	0.00972167	0.0112212	0.0103466	0.0104502	0.0175332	0.0101071	0.0105374	0.00895214	0.00986038	0.0106604	0.00924759	0.00750734	0.00828302	0.00998683	0.0124595	0.0110542	0.0112955	0.0137117	0.00860507	0.0128048	0.00868269	-	1.05425	0.60533
L15_L24	0.132938	0.134928	0.132244	0.132766	0.131992	0.131866	0.132784	0.133665	0.1321	0.128068	0.134208	0.13259	0.133098	0.133114	0.135681	0.133279	0.132022	0.129856	0.133735	0.131592	0.133806	-	0.99683	0.605484
R23_R24	0.0416766	0.0427815	0.0420226	0.041056	0.0437486	0.0405658	0.0430515	0.0431363	0.0417165	0.0406019	0.0407099	0.0395053	0.0394598	0.0414112	0.0446002	0.0403828	0.0392686	0.0424962	0.0411384	0.0428282	0.0420749	-	0.991101	0.606273
L12_L20	0.0576451	0.0582534	0.0586664	0.0557362	0.0571603	0.0547731	0.0557132	0.0591191	0.0576624	0.056294	0.056933	0.0550677	0.0572043	0.0567929	0.0561401	0.0553667	0.0563621	0.0573864	0.0585503	0.0574131	0.0580778	-	1.00554	0.606472
L7_L27	0.17511	0.178346	0.174637	0.177754	0.177263	0.173908	0.176505	0.174854	0.174403	0.173121	0.176841	0.171146	0.173105	0.175606	0.175122	0.176454	0.177339	0.173035	0.17317	0.174206	0.174025	-	0.99728	0.610636
L34_L36	0.0952475	0.0943057	0.0939521	0.0901174	0.0929003	0.090996	0.0908331	0.0875808	0.0911706	0.0897924	0.0869654	0.0886598	0.0932864	0.0934817	0.0886694	0.0884793	0.0969804	0.0953207	0.0874217	0.0942639	0.0892476	-	1.00828	0.612616
R43_R48	0.0716513	0.0701295	0.0701142	0.0721795	0.0706324	0.0716005	0.0706604	0.0717588	0.0720074	0.069982	0.0725337	0.0737015	0.0714291	0.0714919	0.0733765	0.0717163	0.0691016	0.0718181	0.0720339	0.071205	0.071759	-	0.99612	0.613604
R10_R26	0.148669	0.147689	0.146702	0.146686	0.147453	0.146218	0.149437	0.146386	0.146996	0.149755	0.147214	0.157179	0.144249	0.147539	0.148984	0.148601	0.148315	0.148207	0.146275	0.14688	0.146427	-	0.995771	0.61426
L5_L10	0.0920479	0.0942757	0.0914561	0.0927948	0.0886277	0.0952298	0.0933553	0.0913177	0.0901168	0.0951458	0.0906253	0.109602	0.0940664	0.0922792	0.0936199	0.0946592	0.0968575	0.0934356	0.093629	0.0937258	0.0956639	-	1.01094	0.617428
L5_L19	0.0459759	0.047026	0.0435861	0.0437501	0.0410724	0.049611	0.0470558	0.0474614	0.0441252	0.0484903	0.042406	0.0524573	0.0476292	0.0438049	0.0452273	0.0453721	0.0480765	0.0448413	0.0480517	0.0452276	0.0482688	-	1.01438	0.618008
L48_R48	0.173312	0.172929	0.173889	0.17562	0.173575	0.175879	0.172436	0.171728	0.17488	0.167597	0.178627	0.17401	0.174224	0.174534	0.175086	0.175583	0.169296	0.174859	0.173613	0.174469	0.17205	-	0.996683	0.620269
L11_R13	0.0637071	0.0624602	0.0629865	0.0633905	0.0620263	0.0631149	0.0650344	0.0641499	0.0621736	0.0628848	0.0641278	0.0594531	0.0611772	0.0625817	0.0638433	0.0645475	0.0647251	0.0633658	0.0624834	0.0630333	0.0610725	-	1.00526	0.620573
L5_L21	0.0973133	0.0961161	0.0980545	0.0997535	0.10183	0.0926071	0.0980427	0.0956206	0.098203	0.0936017	0.0986199	0.0908895	0.0964141	0.0979803	0.0997319	0.0974385	0.0958823	0.101024	0.0958692	0.0978627	0.0977136	-	1.00667	0.620978
R23_R27	0.102229	0.102128	0.102036	0.101234	0.102004	0.1032	0.101069	0.10095	0.102344	0.101297	0.103581	0.10041	0.101284	0.102017	0.102699	0.102801	0.101424	0.103227	0.101272	0.102201	0.10169	-	1.002	0.624164
R18_R25	0.0979544	0.0975091	0.0961557	0.0966744	0.0937283	0.0942453	0.0979505	0.0964659	0.0958536	0.0939733	0.0969418	0.0916908	0.0924119	0.096137	0.0991973	0.0963597	0.0937764	0.0944839	0.0963402	0.0940243	0.0969221	-	0.995043	0.624928
L6_L19	0.110581	0.109695	0.109522	0.107465	0.110074	0.109304	0.107842	0.108319	0.10829	0.102297	0.109583	0.105141	0.108268	0.109039	0.110655	0.107426	0.105123	0.10803	0.110032	0.108843	0.108014	-	0.995443	0.62545
L17_L22	0.0694402	0.0701817	0.0708728	0.0708082	0.0685996	0.0697789	0.0692936	0.0712298	0.0694221	0.0708541	0.0672205	0.0704507	0.0697557	0.0712595	0.0688605	0.0705016	0.0727859	0.0693727	0.0691519	0.0682514	0.0709588	-	1.00432	0.626888
L47_L49	0.0718679	0.0706745	0.0727938	0.0748573	0.0724349	0.0744729	0.0728081	0.0741005	0.0738148	0.0727041	0.0740651	0.074508	0.072471	0.0732156	0.0744433	0.0741734	0.0723728	0.0756293	0.0724676	0.072362	0.070788	-	0.99568	0.627512
R10_R19	0.0604319	0.0606527	0.0589434	0.0597123	0.0611142	0.0602497	0.0605227	0.0600707	0.0601621	0.0613231	0.0597645	0.0721125	0.059149	0.0581612	0.0616443	0.0615799	0.0612282	0.0628347	0.0608558	0.061741	0.0613364	-	1.01086	0.629122
L16_L25	0.127431	0.129698	0.12889	0.128471	0.129709	0.12734	0.12878	0.130429	0.128479	0.125744	0.130194	0.128227	0.129907	0.129125	0.130494	0.128197	0.128542	0.127717	0.130499	0.128962	0.131126	-	1.00243	0.630575
R31_R36	0.117731	0.113912	0.118126	0.116695	0.118376	0.115641	0.1162	0.115188	0.117925	0.121573	0.113863	0.11903	0.117135	0.116155	0.115089	0.114109	0.118867	0.116513	0.117188	0.117476	0.114051	-	0.995932	0.631678
L11_R11	0.0347094	0.0347711	0.0377632	0.0360316	0.0353998	0.036844	0.0359368	0.0349443	0.0352505	0.0398296	0.0341934	0.03773	0.0362129	0.0345174	0.0357837	0.0368169	0.0359555	0.036351	0.0348664	0.0340509	0.0359461	-	0.99083	0.63207
R42_R45	0.051752	0.0491238	0.0525683	0.0522716	0.0534609	0.0461368	0.0506625	0.0482974	0.0461065	0.0444305	0.0560909	0.0489418	0.0477197	0.0522274	0.0518062	0.050053	0.0472405	0.053633	0.0491756	0.0469986	0.0492941	-	0.985884	0.632384
R22_R29	0.0637503	0.0637964	0.0630561	0.0636636	0.0612753	0.0611225	0.0632301	0.065608	0.0642832	0.0651794	0.06261	0.0624227	0.0635915	0.0644626	0.0632663	0.063186	0.0629602	0.0615165	0.0654227	0.0640121	0.0652635	-	1.00482	0.635913
R21_R28	0.125518	0.125591	0.124753	0.122397	0.128389	0.12673	0.123106	0.127267	0.125994	0.122022	0.126399	0.121945	0.124543	0.126111	0.124132	0.126439	0.1257	0.127659	0.122627	0.131282	0.11992	-	1.00489	0.637061
L31_M3	0.171481	0.172469	0.170226	0.172861	0.169087	0.177856	0.171171	0.170871	0.172659	0.177598	0.174027	0.173021	0.176028	0.174123	0.169999	0.171468	0.165746	0.170528	0.178263	0.171685	0.175323	-	0.995779	0.638668
L15_L28	0.198763	0.19936	0.198593	0.196462	0.200145	0.195608	0.196434	0.193384	0.196546	0.194928	0.195864	0.193946	0.196053	0.195324	0.19598	0.196873	0.196957	0.19627	0.196949	0.200418	0.194188	-	1.00229	0.639838
L9_L28	0.226227	0.225177	0.222902	0.220164	0.223396	0.221787	0.225462	0.220893	0.222313	0.219992	0.224374	0.218059	0.223193	0.221514	0.225568	0.223047	0.222096	0.223864	0.220877	0.221557	0.222074	-	0.997835	0.641568
R8_R19	0.0833919	0.0829091	0.0809153	0.0809892	0.0842256	0.0811772	0.0827254	0.0818147	0.0822027	0.0834802	0.0822671	0.0812499	0.0809955	0.0812938	0.0835394	0.08351	0.0814869	0.0837631	0.0814116	0.0817518	0.0828389	-	1.00302	0.643247
L4_L9	0.130839	0.13458	0.128853	0.127091	0.130851	0.130877	0.13264	0.131503	0.128455	0.127711	0.131865	0.130822	0.132597	0.128797	0.131818	0.129355	0.132249	0.133465	0.130124	0.129473	0.131729	-	1.00341	0.644485
L13_L28	0.150302	0.147281	0.147822	0.148353	0.14876	0.147209	0.147693	0.146124	0.148771	0.146028	0.146996	0.145185	0.146673	0.146276	0.148478	0.148177	0.14418	0.147546	0.147997	0.148881	0.146054	-	0.997801	0.647976
L5_L6	0.0675237	0.0653464	0.0694234	0.0669405	0.0721174	0.0627291	0.0643575	0.0639317	0.0675896	0.0575671	0.0702445	0.0564829	0.0642889	0.0678519	0.0684108	0.0644863	0.0609403	0.0667184	0.0661115	0.0669514	0.0634755	-	0.986701	0.648765
L5_L27	0.0746278	0.0732575	0.077209	0.0776692	0.0785768	0.0701283	0.0743065	0.0746877	0.0754177	0.0706942	0.0768868	0.0672352	0.0714199	0.0749175	0.073822	0.0727969	0.0729744	0.0740084	0.0723676	0.0750923	0.0734627	-	0.991808	0.649492
L18_L22	0.0526059	0.0547822	0.053569	0.0543312	0.0499967	0.0552044	0.0577336	0.0554914	0.0535836	0.0568621	0.0514006	0.0525213	0.0527877	0.0538431	0.0538905	0.0559548	0.0553627	0.0540028	0.0555019	0.0512714	0.0539136	-	1.00793	0.64962
L8_R8	0.00350115	0.00315239	0.00329936	0.00290874	0.00272387	0.00358423	0.00246232	0.00284469	0.00291818	0.00402393	0.00252087	0.00465479	0.00394359	0.00300207	0.00307492	0.00242282	0.00418157	0.00369237	0.00289233	0.00385668	0.00321942	-	1.04212	0.653531
L9_R9	0.00271276	0.00331006	0.00435326	0.00567378	0.0056166	0.00577414	0.00452821	0.00335352	0.00588501	0.00898462	0.0040412	0.00539345	0.0031436	0.00472625	0.00566362	0.00592423	0.0066173	0.00226591	0.00363965	0.0056132	0.00306268	-	0.926836	0.65363
L44_M6	0.0756368	0.0728734	0.0762938	0.0758898	0.0740517	0.0775285	0.0788103	0.0798591	0.0792491	0.0799477	0.0762886	0.0820288	0.0768315	0.081616	0.0756834	0.0772458	0.0770297	0.0743398	0.0787524	0.075717	0.0787132	-	0.993038	0.654384
L9_L11	0.034703	0.0355209	0.0336916	0.0311271	0.0330191	0.0349178	0.0342984	0.0338384	0.032796	0.0336544	0.034611	0.0342001	0.0369957	0.0346641	0.0345773	0.0348027	0.0356618	0.0359454	0.0329029	0.0318589	0.0357626	-	1.00921	0.654438
R3_R22	0.0709384	0.0717852	0.073304	0.0725717	0.0699131	0.0683777	0.06992	0.0715034	0.0732852	0.0749777	0.0717685	0.0726764	0.0725003	0.0719116	0.0708155	0.0710945	0.0747386	0.0706012	0.0714571	0.0699768	0.0749568	-	1.0054	0.657502
L9_L23	0.0966203	0.0960618	0.0945025	0.0916282	0.0917584	0.0928894	0.0968599	0.0949601	0.0915702	0.0934837	0.0937896	0.0909693	0.0946449	0.0938291	0.0958492	0.0951789	0.0960461	0.0941379	0.0936568	0.0930732	0.0939384	-	1.00402	0.658343
L8_L12	0.0872784	0.086922	0.0842091	0.0836233	0.0839259	0.0842833	0.0863172	0.0829801	0.0834276	0.0845646	0.0853839	0.0863119	0.0832077	0.0850464	0.0871489	0.0852355	0.0879248	0.0836699	0.084362	0.0852567	0.0853213	-	1.00376	0.660074
R9_R18	0.0526491	0.0526643	0.0524272	0.0514829	0.052065	0.0532656	0.0515021	0.0540832	0.0530496	0.0522391	0.0540294	0.0526708	0.0558753	0.0529915	0.0544381	0.0513103	0.0517713	0.055444	0.0527514	0.0521376	0.0531475	-	0.994936	0.663807
L20_L29	0.0959295	0.0952629	0.0944967	0.0944033	0.0936694	0.0934673	0.0953399	0.0970529	0.0932061	0.0930705	0.094904	0.0951456	0.0947116	0.0958978	0.0965414	0.093087	0.0937739	0.0920967	0.0976904	0.0966433	0.0980754	-	1.00374	0.664297
L31_L34	0.060801	0.0607306	0.0600859	0.0610746	0.0600308	0.0621009	0.0573677	0.0632498	0.0621927	0.0607528	0.0603941	0.0676329	0.0642469	0.0611174	0.0605809	0.0623162	0.058604	0.0593998	0.0647963	0.0624972	0.064348	-	1.00818	0.664736
L10_L15	0.0705558	0.0721258	0.0692085	0.0711312	0.068701	0.0678254	0.0700347	0.0700414	0.0691845	0.0697991	0.0702172	0.072695	0.0684307	0.0720794	0.0715533	0.0711263	0.0694902	0.0716272	0.0684249	0.0713534	0.0712068	-	1.00426	0.665107
L11_L18	0.0236235	0.023662	0.0231287	0.0231304	0.0240245	0.0245716	0.025272	0.0221241	0.0242629	0.0250816	0.0235879	0.0233021	0.024602	0.0246947	0.0265541	0.022614	0.0237199	0.0240916	0.0243071	0.0252253	0.0233788	-	0.990928	0.665854
L28_M2	0.180565	0.178274	0.177747	0.176497	0.177184	0.176286	0.176797	0.175332	0.178454	0.176969	0.175946	0.172813	0.175001	0.174326	0.176516	0.176915	0.175315	0.176856	0.175214	0.178258	0.174747	-	0.997944	0.669349
L18_L29	0.0137964	0.0136041	0.013739	0.0143263	0.015683	0.0150356	0.0125873	0.0139857	0.0137129	0.0139784	0.0148049	0.0161497	0.0163494	0.0167096	0.0161831	0.0125875	0.0131108	0.013025	0.0149916	0.0162045	0.0165875	-	0.980159	0.669607
L22_L23	0.0206406	0.0187415	0.0192391	0.0166408	0.0191061	0.0173869	0.0198796	0.0182117	0.0165614	0.0161515	0.0183354	0.0152625	0.0171346	0.0167565	0.0183727	0.0179259	0.0172528	0.0179083	0.0170946	0.0194963	0.0159088	-	0.983406	0.67061
R11_R25	0.0979617	0.09658	0.0964996	0.098573	0.093796	0.094264	0.0980622	0.0982451	0.0975135	0.0942504	0.0976099	0.0926413	0.093474	0.0979137	0.0989562	0.0973448	0.0948269	0.0940793	0.0978916	0.0941016	0.0977514	-	0.995609	0.675305
L25_L27	0.0867072	0.0878455	0.0866873	0.0909826	0.0915983	0.0895335	0.0857837	0.0868158	0.0879789	0.0857757	0.0878538	0.0878948	0.0883153	0.089229	0.0895548	0.0879093	0.0883559	0.0877363	0.0874926	0.0894627	0.0860983	-	0.996281	0.675914
R31_M3	0.172429	0.170914	0.169184	0.174739	0.16699	0.176497	0.170629	0.170798	0.169829	0.177888	0.171514	0.171584	0.176638	0.172278	0.169922	0.172326	0.164639	0.169554	0.179947	0.17492	0.175987	-	1.00449	0.678069
L31_L33	0.0610115	0.0609657	0.0620312	0.0619754	0.0608504	0.0614586	0.0592593	0.0604721	0.0594949	0.0592388	0.060098	0.0667393	0.0624998	0.0620413	0.0603427	0.0600317	0.0605391	0.0583323	0.0624281	0.0625915	0.0612916	-	0.994074	0.678376
L1_L13	0.120982	0.122682	0.120819	0.119131	0.123991	0.121826	0.122536	0.123197	0.11805	0.118805	0.121869	0.119873	0.123538	0.119801	0.122321	0.122737	0.123578	0.121675	0.119789	0.120787	0.121296	-	1.00288	0.679169
R24_R29	0.113756	0.109947	0.109205	0.110128	0.109769	0.108974	0.112616	0.113023	0.109803	0.108142	0.110254	0.107311	0.109336	0.108896	0.112467	0.107997	0.107411	0.108636	0.11287	0.110971	0.111195	-	0.996416	0.680195
R17_R29	0.0356617	0.0362967	0.0358738	0.0370162	0.0368756	0.0342835	0.0363644	0.0347741	0.03553	0.0374771	0.0375323	0.0382528	0.0340798	0.035225	0.0373129	0.0370186	0.0378441	0.0354143	0.0345709	0.0357548	0.0349217	-	0.993097	0.685472
R24_R27	0.0805009	0.0789609	0.0784034	0.081627	0.077024	0.0813215	0.0786042	0.078074	0.0806904	0.0779515	0.0817762	0.0797015	0.081265	0.0797072	0.0798463	0.080835	0.0775726	0.076603	0.0813038	0.0795171	0.0804408	-	0.996007	0.68616
L24_R26	0.124248	0.12589	0.129593	0.129006	0.134102	0.12933	0.124947	0.124559	0.128092	0.129995	0.128835	0.130197	0.125639	0.128285	0.130822	0.128807	0.126973	0.129492	0.126077	0.128383	0.126809	-	0.996264	0.689246
R1_R24	0.164954	0.164901	0.163244	0.162049	0.166613	0.162744	0.166566	0.166907	0.158988	0.161112	0.165423	0.162081	0.164164	0.162489	0.165853	0.164433	0.162861	0.163548	0.165257	0.164813	0.164709	-	1.00242	0.689684
L9_L10	0.0153467	0.0151896	0.013861	0.0128422	0.0157208	0.0146891	0.0163557	0.014314	0.0152763	0.0154572	0.0156263	0.0175792	0.015917	0.0157412	0.0164363	0.0151877	0.0152129	0.0172182	0.0144932	0.0135671	0.0151139	-	0.985372	0.690437
R7_R11	0.0511012	0.0542103	0.053453	0.0509273	0.0566221	0.0518191	0.0530191	0.0526222	0.0509499	0.0522047	0.0531916	0.0512697	0.0541655	0.0512764	0.0541635	0.0527443	0.0543692	0.0546556	0.0517089	0.0523065	0.0523879	-	1.00561	0.69167
R43_R47	0.0541519	0.0529433	0.0520028	0.0541677	0.0528324	0.053112	0.0539939	0.054622	0.0559926	0.0569827	0.054413	0.0537222	0.0540536	0.05298	0.0542988	0.0541149	0.0539007	0.0549168	0.0551804	0.0543085	0.0530154	-	1.0041	0.693281
R23_R29	0.0826672	0.0772329	0.0774127	0.0768958	0.078129	0.0779966	0.0793253	0.0802235	0.0770004	0.0768852	0.0804071	0.0760845	0.0790654	0.0787439	0.0780763	0.077259	0.0781088	0.0799556	0.0800896	0.0785332	0.0783351	-	1.00388	0.695581
L13_L23	0.00538385	0.00431095	0.00392396	0.0052516	0.00280126	0.00316185	0.00533028	0.00453364	0.00361825	0.00545571	0.00280592	0.00481436	0.00473173	0.00511798	0.00403021	0.00412319	0.00367889	0.00299426	0.00678707	0.00567724	0.00407719	-	1.04708	0.697375
R16_R25	0.125876	0.128033	0.128176	0.128784	0.128767	0.12599	0.127982	0.129	0.127691	0.127117	0.12992	0.125523	0.128179	0.129677	0.130725	0.127662	0.12764	0.128151	0.128246	0.127625	0.13089	-	1.00213	0.69997
R10_R29	0.0321026	0.0310062	0.030357	0.028751	0.0311898	0.0315676	0.0305772	0.0313151	0.0308394	0.0295935	0.0293873	0.0409654	0.0316257	0.0312053	0.0307339	0.029727	0.0318587	0.0330074	0.0312527	0.0329228	0.0325302	-	1.01492	0.700131
L10_L23	0.0840962	0.0834891	0.0824483	0.0810684	0.0791104	0.0801614	0.0842312	0.0837567	0.0789552	0.080011	0.0806324	0.0791154	0.0813596	0.0809688	0.0818548	0.0826429	0.0829391	0.0798045	0.0816078	0.082088	0.081322	-	1.00389	0.700538
L15_L25	0.128511	0.131007	0.130727	0.130326	0.130367	0.128755	0.129037	0.131191	0.12981	0.12749	0.131127	0.129522	0.130617	0.129987	0.131771	0.129132	0.128989	0.128374	0.130554	0.130341	0.131392	-	0.998313	0.701043
L4_L29	0.0945382	0.0983096	0.0931417	0.0932734	0.0965469	0.0952603	0.0952307	0.0980681	0.0932296	0.0924068	0.0958167	0.0957546	0.0952707	0.0936338	0.0954686	0.0929983	0.0944846	0.0952857	0.0954877	0.0951866	0.0951652	-	0.996894	0.701997
L38_L41	0.108623	0.10858	0.107798	0.110805	0.108079	0.114808	0.110553	0.109534	0.109928	0.110915	0.112886	0.115089	0.111479	0.110378	0.11231	0.109574	0.107682	0.108637	0.112753	0.11005	0.11349	-	0.996208	0.704042
R47_M4	0.160956	0.160943	0.160985	0.161137	0.158741	0.164004	0.159306	0.1614	0.164163	0.168172	0.159627	0.166136	0.161007	0.159527	0.16058	0.161104	0.164027	0.162687	0.163437	0.159377	0.162782	-	1.00282	0.704841
L10_L16	0.0704876	0.0726738	0.0707113	0.0703574	0.0699181	0.0698293	0.071246	0.071719	0.0706651	0.0718769	0.0723692	0.0730658	0.0710065	0.0724506	0.072344	0.0711829	0.0711845	0.0718258	0.0716263	0.0722406	0.0712381	-	1.00236	0.711375
R8_R25	0.140288	0.140692	0.139372	0.137145	0.139233	0.137029	0.140519	0.139262	0.138181	0.135414	0.139527	0.134826	0.138223	0.138237	0.14198	0.138371	0.139418	0.137793	0.138966	0.138067	0.141326	-	1.00237	0.711431
L4_L11	0.0987498	0.102214	0.0969671	0.0978575	0.0998376	0.0979841	0.100407	0.100477	0.0982062	0.0966723	0.0998542	0.0989329	0.0987239	0.0967701	0.099241	0.0973331	0.0998263	0.099923	0.0991245	0.100041	0.0984535	-	1.0026	0.71401
R27_M2	0.12626	0.125967	0.125755	0.125053	0.122939	0.12615	0.123769	0.124364	0.126177	0.125423	0.125636	0.122242	0.121601	0.123425	0.125179	0.126393	0.126393	0.123902	0.123147	0.125411	0.124309	-	1.00211	0.716912
R1_R12	0.0984993	0.0991944	0.0982867	0.0996428	0.100534	0.0998418	0.100888	0.0997067	0.0939812	0.0989288	0.10006	0.0999671	0.100082	0.100002	0.0991407	0.102427	0.101905	0.0978909	0.0987822	0.0979222	0.098423	-	1.0031	0.718927
R20_R29	0.0961694	0.0956639	0.0938946	0.0944509	0.0937958	0.0924574	0.0969302	0.0979936	0.0923499	0.0946438	0.0937035	0.094604	0.0940041	0.0940468	0.0955194	0.0933658	0.0933245	0.0920107	0.0978898	0.0958431	0.0975888	-	1.0034	0.719974
M6_M7	0.101936	0.0991609	0.100283	0.10187	0.0994762	0.101629	0.103024	0.103109	0.103802	0.100973	0.101498	0.105571	0.101662	0.106759	0.0994418	0.101902	0.102248	0.100839	0.103391	0.102711	0.102974	-	1.00325	0.725743
L43_L45	0.0571847	0.0570623	0.055689	0.0572562	0.0565132	0.0557946	0.0579881	0.0582149	0.0577605	0.0551142	0.0585859	0.0557585	0.0561221	0.0536688	0.0572394	0.0569659	0.0558329	0.057293	0.0578033	0.0570828	0.0535798	-	0.995814	0.725971
L3_L22	0.0698736	0.0712688	0.0730794	0.0724861	0.071217	0.0703733	0.0715341	0.0730585	0.0724552	0.0731586	0.0704635	0.072975	0.0728964	0.0712298	0.0708767	0.0731788	0.0743205	0.0720928	0.0695721	0.0691708	0.0739856	-	1.00358	0.726096
R10_R17	0.0636858	0.0645176	0.063297	0.0624384	0.0640671	0.0629673	0.0648003	0.0634063	0.0638269	0.0647564	0.0637156	0.0737097	0.0631496	0.0630665	0.0643113	0.0639589	0.0665843	0.0650295	0.0634409	0.0652524	0.0644381	-	1.00626	0.727798
L44_L48	0.0778758	0.079811	0.0805685	0.0790977	0.0799649	0.0813448	0.0803177	0.0778328	0.0790702	0.0745765	0.0842466	0.0784934	0.0784814	0.0803544	0.0810379	0.0806969	0.0769144	0.0794672	0.0791491	0.0802955	0.0787603	-	0.995922	0.734138
R1_R27	0.189038	0.18987	0.188042	0.186472	0.189329	0.188414	0.188275	0.188639	0.183	0.188196	0.187938	0.185749	0.186315	0.188385	0.188129	0.189248	0.189353	0.186654	0.18609	0.187449	0.185855	-	0.998519	0.734603
L40_L41	0.0582484	0.0566209	0.0566614	0.0556642	0.0552191	0.0553627	0.0562363	0.056922	0.0572886	0.0523	0.0554628	0.0541605	0.0571397	0.0558009	0.0556472	0.0558022	0.0545446	0.0573719	0.0582322	0.0553575	0.0555903	-	1.00419	0.734761
R13_R17	0.0850742	0.0838385	0.0844928	0.0834703	0.0828343	0.083141	0.0837945	0.082692	0.0834347	0.0835054	0.0842303	0.0815631	0.0837979	0.0829739	0.0837478	0.0841495	0.0873042	0.0834269	0.0813461	0.0837583	0.0822989	-	1.00249	0.737261
R8_R9	0.0152498	0.0164372	0.0149554	0.0145026	0.0168726	0.0165621	0.0161271	0.0148656	0.0153754	0.0162228	0.0139834	0.0150294	0.0155982	0.0152479	0.0154007	0.0149412	0.0169262	0.0143708	0.0150391	0.0168664	0.0156983	-	1.00936	0.737548
R14_R22	0.0142378	0.0152815	0.0125833	0.0127289	0.0158171	0.0159117	0.0163318	0.014384	0.0142734	0.0145968	0.0150099	0.0138414	0.0157732	0.014911	0.0148872	0.0143066	0.0143552	0.015405	0.0149383	0.0152627	0.0129333	-	0.988364	0.738383
L33_L35	0.0926919	0.0963646	0.0985689	0.0960716	0.0967099	0.0921775	0.0939775	0.0885634	0.0912918	0.0960509	0.0857717	0.0914148	0.0936516	0.0921334	0.0919122	0.0918642	0.0995787	0.0895594	0.0865227	0.0991276	0.0883437	-	0.992943	0.740673
L7_L10	0.0402662	0.0406669	0.0403794	0.0391941	0.0414318	0.0413367	0.0398172	0.0404926	0.0401941	0.0401948	0.0401584	0.0471027	0.0403345	0.0404886	0.0411877	0.0410659	0.0414156	0.0415274	0.03996	0.040043	0.0397303	-	0.993656	0.742431
L9_L18	0.0538179	0.0537525	0.0527211	0.0507118	0.0533927	0.0540481	0.0544081	0.0511385	0.0522366	0.0540301	0.0539175	0.0531754	0.0562411	0.0553705	0.0562403	0.052456	0.0540589	0.0555385	0.0529806	0.0535032	0.0549722	-	1.00444	0.745047
L9_L26	0.162992	0.162208	0.162164	0.1612	0.162534	0.160386	0.165546	0.159915	0.159783	0.160452	0.163751	0.164208	0.163355	0.164354	0.164774	0.164602	0.164568	0.164386	0.160594	0.16068	0.161996	-	1.00182	0.747148
R49_M6	0.0840961	0.0823888	0.0839726	0.0832711	0.0835913	0.0873312	0.0846568	0.0854054	0.0867355	0.0815576	0.086721	0.0868842	0.0835999	0.085178	0.0835297	0.0858223	0.0806774	0.0857358	0.0865317	0.0846395	0.0859105	-	1.00345	0.74881
R9_R11	0.035506	0.0352057	0.0353468	0.0313205	0.0339639	0.0333678	0.0337792	0.033784	0.0328655	0.0321346	0.035015	0.0356784	0.0364444	0.031495	0.0347058	0.0328875	0.0333729	0.0361565	0.0327236	0.032837	0.0348309	-	0.992966	0.748905
L7_L15	0.0632221	0.0649737	0.0600771	0.0638567	0.0615095	0.0580653	0.0639087	0.0608205	0.0623833	0.0604893	0.0631383	0.0558924	0.0584276	0.0637357	0.061822	0.0635786	0.059659	0.0618842	0.0596774	0.0602162	0.0617232	-	0.994063	0.749245
L16_L21	0.127844	0.130124	0.12775	0.127615	0.129872	0.124933	0.129007	0.129062	0.126924	0.124965	0.130283	0.126841	0.129502	0.127954	0.129374	0.128285	0.125256	0.128853	0.129395	0.124493	0.13073	-	0.997648	0.749502
R31_R35	0.114037	0.10912	0.113649	0.112146	0.113127	0.10635	0.112574	0.108454	0.114366	0.113272	0.108968	0.114146	0.112733	0.109457	0.108666	0.111947	0.117381	0.109517	0.108284	0.113029	0.105364	-	0.995652	0.749543
R12_M2	0.0219671	0.0202056	0.0214645	0.0219778	0.0208596	0.0225231	0.021198	0.0211965	0.0210485	0.022863	0.0218569	0.0224597	0.0205058	0.0213375	0.0212534	0.023323	0.0227545	0.0211779	0.0213804	0.0205832	0.0206811	-	1.0063	0.750176
L4_L7	0.140818	0.146339	0.139054	0.138022	0.143023	0.140791	0.142728	0.142806	0.140237	0.138126	0.142653	0.139606	0.141306	0.138513	0.14027	0.140814	0.143537	0.142773	0.140283	0.139903	0.140362	-	1.00231	0.7508
L6_L29	0.125333	0.125653	0.124947	0.125034	0.127599	0.124907	0.124642	0.125354	0.12332	0.119258	0.127754	0.122426	0.124716	0.127247	0.129627	0.124902	0.120862	0.124305	0.128149	0.125887	0.124758	-	0.996985	0.750809
L12_R23	0.0309464	0.0276563	0.0308276	0.0280193	0.0286124	0.0298717	0.0287348	0.0305006	0.0308071	0.0295424	0.0307837	0.0291966	0.02975	0.0296124	0.0284907	0.0289653	0.0295745	0.0320398	0.0305313	0.0289188	0.028389	-	1.00608	0.751668
L12_R26	0.122552	0.121615	0.123325	0.122935	0.124449	0.125622	0.123369	0.120946	0.124225	0.126084	0.124018	0.127694	0.123261	0.125356	0.124474	0.123953	0.12296	0.125977	0.123003	0.123516	0.123063	-	0.997987	0.75186
L19_L23	0.0899078	0.0886199	0.089272	0.0871187	0.0867918	0.0872579	0.0890796	0.0889599	0.0866765	0.086221	0.0850018	0.0847231	0.0871463	0.0860862	0.0872183	0.0879505	0.0883202	0.0874666	0.0868081	0.0876033	0.0871427	-	1.0024	0.752662
L12_L17	0.0635892	0.0635965	0.0622661	0.064588	0.0632471	0.0628033	0.0624459	0.0630721	0.061365	0.0621847	0.0626011	0.0640338	0.0617095	0.0626373	0.0624291	0.0636585	0.0657304	0.0605261	0.0612822	0.0616848	0.0630188	-	0.997012	0.754084
L8_L19	0.083233	0.0840791	0.0812055	0.0824685	0.0851404	0.0819453	0.0844782	0.0804766	0.0821434	0.0823942	0.0832031	0.0824741	0.0817422	0.0830354	0.0850292	0.0839349	0.0845538	0.0832124	0.0819996	0.0823449	0.082343	-	1.00235	0.755561
L10_L18	0.0402765	0.0405634	0.0410284	0.039666	0.0397785	0.0424798	0.0399938	0.038145	0.0390062	0.0410005	0.0401239	0.053399	0.0422886	0.0416259	0.0419409	0.0394854	0.0412225	0.0405863	0.0403658	0.0420688	0.0419941	-	0.988719	0.756152
R6_R13	0.0989163	0.101445	0.102673	0.100585	0.103905	0.101701	0.100425	0.0994129	0.101655	0.097291	0.102171	0.100854	0.101808	0.102437	0.102849	0.102281	0.0984561	0.101127	0.102101	0.102826	0.101966	-	1.00248	0.758584
R13_R22	0.0158328	0.0145594	0.0143327	0.0138746	0.0166548	0.0167755	0.0165692	0.0136148	0.0144684	0.0134791	0.016195	0.0135571	0.0156442	0.014399	0.015768	0.0142597	0.0153311	0.016938	0.0134339	0.0156087	0.0135946	-	0.987554	0.758674
L11_L12	0.0400905	0.0401193	0.0388795	0.0418081	0.0387499	0.0382139	0.0421759	0.0388285	0.0381135	0.0407779	0.0399441	0.0391118	0.0365026	0.0388753	0.0408565	0.0407867	0.0406123	0.0374659	0.0396992	0.0406088	0.0393399	-	1.00545	0.759676
R10_R25	0.115142	0.114028	0.113134	0.113379	0.112451	0.110169	0.114539	0.114239	0.112955	0.108988	0.114329	0.109924	0.110336	0.111424	0.11566	0.1127	0.112378	0.110864	0.113301	0.110481	0.114791	-	0.99739	0.760057
R1_R25	0.158399	0.159975	0.158146	0.158378	0.161001	0.156133	0.160615	0.161019	0.154391	0.155102	0.16028	0.156359	0.159044	0.158481	0.160997	0.158891	0.156914	0.156506	0.159511	0.157021	0.16064	-	0.998061	0.762264
R9_R25	0.12669	0.12539	0.12586	0.124131	0.123285	0.121864	0.125897	0.126508	0.124211	0.120032	0.126896	0.121147	0.123673	0.124036	0.127595	0.124455	0.123129	0.123846	0.125088	0.121905	0.12661	-	0.997518	0.762479
R40_R41	0.0566894	0.0580864	0.057589	0.0552432	0.0551357	0.0572662	0.0572391	0.0585321	0.0571708	0.0514213	0.0558544	0.0548228	0.0578121	0.0573122	0.0548105	0.0566352	0.0554177	0.0562904	0.0569826	0.056126	0.055115	-	0.995778	0.763085
R12_R19	0.0641553	0.0624131	0.0629748	0.0637947	0.0613656	0.0634929	0.0629516	0.0624791	0.0623579	0.0638605	0.0618421	0.0615931	0.0610152	0.0628395	0.0623149	0.0632081	0.0655979	0.0624528	0.0608484	0.061016	0.0615813	-	0.997138	0.764008
R31_R32	0.0344888	0.0359451	0.034629	0.0361238	0.034613	0.0338647	0.0350123	0.032707	0.0326264	0.0293049	0.0317706	0.028247	0.0318309	0.0367222	0.0342902	0.0323345	0.0329159	0.0356789	0.0322421	0.0354412	0.0301981	-	0.989746	0.764662
L6_L9	0.162084	0.162236	0.161001	0.158609	0.162516	0.160758	0.162004	0.159365	0.159193	0.15518	0.164376	0.157437	0.162582	0.162588	0.166172	0.161996	0.158784	0.1627	0.163179	0.160315	0.161678	-	1.00229	0.765256
R9_R12	0.0706093	0.0693154	0.0695831	0.0693872	0.0674344	0.0692882	0.070323	0.0691781	0.0678938	0.0682754	0.0707359	0.0683553	0.0689959	0.0704185	0.0698217	0.0717684	0.0715457	0.0689749	0.0684144	0.0674078	0.0688255	-	1.00262	0.76617
R17_R18	0.0356585	0.0351798	0.0351313	0.034976	0.0354873	0.0327262	0.0350839	0.0342203	0.0347345	0.0339856	0.0351179	0.0347157	0.0335087	0.0352197	0.0333406	0.0353921	0.0371193	0.0347292	0.0323592	0.0336914	0.0353063	-	1.00464	0.768658
R5_R21	0.0965252	0.0959405	0.0987555	0.0982014	0.0998895	0.0927792	0.0979353	0.0969478	0.0973061	0.0954165	0.0977735	0.0901091	0.094892	0.0979585	0.100345	0.0978682	0.0937387	0.10171	0.0973378	0.0959141	0.0960235	-	1.00393	0.770633
L8_L26	0.177119	0.175722	0.176317	0.17537	0.177429	0.174116	0.178474	0.173	0.174387	0.173782	0.177163	0.179331	0.175083	0.177827	0.178461	0.177678	0.178169	0.176007	0.174593	0.174676	0.174732	-	0.998509	0.771361
R7_R25	0.148157	0.149984	0.148566	0.148401	0.148895	0.144979	0.150152	0.149693	0.14764	0.144978	0.14987	0.143385	0.146299	0.14801	0.151877	0.14881	0.147735	0.147516	0.148346	0.145221	0.148955	-	0.998007	0.773464
L10_M1	0.0298379	0.029783	0.0288617	0.0290416	0.0293581	0.0300406	0.0290762	0.029728	0.0279779	0.0313176	0.030452	0.0292242	0.0301138	0.0294305	0.0304827	0.0297008	0.0271952	0.028299	0.0305402	0.0321837	0.0309404	-	1.00545	0.776255
R10_R11	0.0207066	0.0210102	0.0205845	0.0181953	0.0212426	0.0201837	0.0204301	0.0193417	0.0189821	0.0192289	0.0196318	0.0307942	0.0208375	0.0164058	0.0209803	0.0192044	0.0211346	0.0205899	0.0193699	0.0202753	0.0206018	-	0.9818	0.776914
L13_R24	0.0479817	0.0464127	0.045936	0.0473131	0.047147	0.0451079	0.0475037	0.0478337	0.046782	0.0478261	0.0477183	0.0476346	0.0441402	0.0475056	0.0488417	0.0455101	0.0449543	0.0467714	0.0488231	0.0478929	0.047257	-	0.996227	0.776971
R8_R16	0.0948719	0.0928745	0.0902896	0.0898597	0.0934327	0.0898385	0.0928998	0.0928368	0.0926903	0.0929204	0.094112	0.0876762	0.0900004	0.0926691	0.0948644	0.0935275	0.0919756	0.0921464	0.0929765	0.0911048	0.0925455	-	1.00279	0.77707
L26_M1	0.1299	0.129202	0.130587	0.13119	0.129551	0.127773	0.131481	0.127236	0.128478	0.12837	0.129379	0.131569	0.129548	0.130651	0.129764	0.131616	0.13437	0.131193	0.127618	0.127259	0.127377	-	1.00201	0.777554
R46_R49	0.0788769	0.0778057	0.0787861	0.0803259	0.0790677	0.0814909	0.0795522	0.0779927	0.079709	0.0737782	0.0778361	0.0790214	0.079649	0.0792622	0.0794645	0.0803867	0.0769802	0.0813574	0.0795673	0.078679	0.0774559	-	1.00292	0.781911
R4_R14	0.0859917	0.0878641	0.0816171	0.0843169	0.0868921	0.0852378	0.0885464	0.0866689	0.0869775	0.0835189	0.0872166	0.0849753	0.0849072	0.0866222	0.0845909	0.0892511	0.0866825	0.0852298	0.0838207	0.0872509	0.0836903	-	1.00301	0.782658
R3_R4	0.0904043	0.0928212	0.091238	0.088009	0.0914441	0.0873945	0.0906694	0.0918178	0.0917821	0.0878217	0.0902208	0.0892495	0.0884271	0.0918561	0.0865185	0.09036	0.0908614	0.091669	0.0898268	0.0894131	0.0891465	-	1.00261	0.782805
L39_L40	0.00752708	0.0135023	0.0116508	0.00993432	0.0114978	0.0108361	0.0108082	0.0117727	0.00975017	0.0137432	0.0131824	0.0151619	0.0114539	0.0101983	0.0122212	0.00842356	0.01286	0.0112503	0.0120504	0.0128183	0.0134011	-	1.02175	0.783634
R16_R28	0.194203	0.199276	0.195323	0.193613	0.198949	0.194086	0.195366	0.19457	0.194033	0.193707	0.192729	0.191973	0.194998	0.197143	0.192543	0.195732	0.195082	0.195122	0.191285	0.196876	0.193207	-	0.998544	0.784005
L7_L8	0.0391895	0.0377281	0.0370455	0.0383116	0.0401878	0.0392278	0.0400341	0.0394295	0.0369562	0.0373138	0.0378383	0.0378235	0.0375907	0.0392765	0.0413581	0.0399926	0.0376645	0.0387882	0.0386605	0.0388806	0.0386896	-	1.00411	0.784505
L3_L26	0.0849662	0.0854699	0.0861854	0.0837468	0.0844656	0.0829252	0.0865508	0.0835375	0.0827068	0.0859257	0.085475	0.0892833	0.0856178	0.0832724	0.083483	0.0845123	0.0864358	0.0856186	0.0841021	0.0841029	0.0834043	-	0.99751	0.787828
L7_L12	0.0900104	0.091353	0.08751	0.0897706	0.0891774	0.0894394	0.091083	0.0887192	0.087505	0.0880194	0.0904544	0.0892373	0.0884004	0.088659	0.0897556	0.0918856	0.0920712	0.0866059	0.0883679	0.0884752	0.0894062	-	1.00219	0.788938
L11_R23	0.0693626	0.0659803	0.067242	0.0675888	0.0652977	0.06628	0.0687951	0.0679783	0.0663059	0.067277	0.0693848	0.0659071	0.0644847	0.0663562	0.0667962	0.068075	0.0678448	0.0668867	0.0681736	0.0662983	0.0657805	-	1.0026	0.790252
L46_M6	0.105028	0.102867	0.104926	0.105548	0.100383	0.107295	0.107835	0.107713	0.108576	0.111364	0.104705	0.110877	0.105113	0.109981	0.104085	0.10689	0.106133	0.106261	0.108159	0.105989	0.107147	-	1.00323	0.791507
R3_R13	0.0853985	0.0845478	0.0862602	0.085381	0.0852939	0.0836121	0.0844361	0.0836814	0.0859794	0.0866422	0.0866085	0.0845137	0.0863981	0.0843272	0.0853181	0.0839252	0.0890621	0.086005	0.08302	0.0840613	0.0863941	-	1.00217	0.791831
L1_L2	0.062288	0.0634823	0.0602127	0.0594604	0.0627813	0.0586738	0.0611746	0.0614344	0.0541377	0.0606609	0.0592525	0.0572497	0.0639091	0.0614742	0.0632377	0.063981	0.0616728	0.0618574	0.0601387	0.0592514	0.0587574	-	1.00519	0.79367
L23_L27	0.100907	0.101463	0.102029	0.104936	0.103753	0.10289	0.0996219	0.10126	0.101187	0.1001	0.101861	0.100139	0.0997822	0.101669	0.102446	0.102807	0.101019	0.100781	0.100836	0.101927	0.101223	-	0.998317	0.793928
R8_R17	0.08857	0.0884285	0.0866375	0.0851442	0.0887554	0.0854663	0.0883269	0.0869252	0.087407	0.0876827	0.0878393	0.0859939	0.0866105	0.0878308	0.0877156	0.0872804	0.0879791	0.0874703	0.0856173	0.0870181	0.0875597	-	0.998456	0.793948
R10_R12	0.0572457	0.0561426	0.0555306	0.0570055	0.0544448	0.0563664	0.0577224	0.0555224	0.0550899	0.0558666	0.0562951	0.0570448	0.053933	0.0557366	0.0561617	0.058499	0.0597109	0.0542336	0.0550977	0.0543832	0.0552475	-	1.00336	0.795836
R47_M6	0.110209	0.106779	0.106508	0.108579	0.105982	0.111766	0.110257	0.111317	0.111647	0.113651	0.109366	0.11152	0.108726	0.114246	0.108687	0.109472	0.108674	0.108993	0.111675	0.109339	0.109874	-	0.997472	0.795951
L13_L19	0.0861419	0.0849273	0.0863945	0.0837954	0.0852995	0.085852	0.0851063	0.0856309	0.085356	0.0820823	0.0832975	0.0822298	0.0845502	0.0822436	0.0844127	0.0852656	0.086224	0.0860121	0.0824716	0.08384	0.0842119	-	1.00216	0.796084
L13_L18	0.0673867	0.0678676	0.0680594	0.0652882	0.0653845	0.0693396	0.0711681	0.0684473	0.0668086	0.066896	0.0657533	0.0631691	0.0655671	0.0645622	0.0675421	0.0685952	0.0678717	0.0679122	0.0658902	0.0648308	0.0647333	-	0.996355	0.797269
R8_R11	0.0496544	0.0502707	0.0489531	0.0448062	0.0499545	0.0488553	0.0491942	0.0471446	0.047423	0.0477605	0.048064	0.0497013	0.0504799	0.0460481	0.0494085	0.0469816	0.0492668	0.0490552	0.0466943	0.0489061	0.0490641	-	0.996156	0.801858
L1_L27	0.188026	0.190759	0.187023	0.191491	0.192866	0.187722	0.189927	0.188265	0.184114	0.186931	0.18898	0.185653	0.188486	0.188835	0.189863	0.189505	0.189924	0.187041	0.186546	0.189423	0.187631	-	0.998669	0.803476
R45_R49	0.100006	0.100135	0.0995243	0.100736	0.100488	0.102437	0.100033	0.100088	0.100848	0.0935679	0.102098	0.0984144	0.100234	0.100935	0.100191	0.1031	0.0988564	0.0987706	0.0997517	0.101685	0.0991609	-	1.00238	0.803524
R10_R18	0.0388728	0.0397055	0.0387059	0.0392057	0.0395796	0.0418993	0.0396665	0.0407066	0.0404898	0.040556	0.0399852	0.051743	0.0414312	0.0391691	0.0422409	0.0390421	0.0408515	0.0412262	0.0408493	0.0415265	0.0400904	-	0.991869	0.805954
R7_R12	0.0883415	0.0896923	0.0889464	0.0900319	0.0887638	0.0888761	0.0907613	0.088684	0.0873952	0.0891386	0.0898229	0.0870824	0.0872634	0.0900165	0.0899232	0.0925938	0.0930775	0.0886935	0.0876545	0.0862366	0.0869238	-	1.0024	0.806219
L6_L7	0.171364	0.173598	0.170816	0.169851	0.173852	0.170189	0.17189	0.169416	0.170149	0.164981	0.174317	0.16597	0.170615	0.171858	0.173775	0.172628	0.169888	0.171559	0.172513	0.170553	0.169597	-	1.00164	0.812423
L27_R27	0.179898	0.181094	0.181035	0.186223	0.18207	0.185112	0.177176	0.177692	0.182206	0.179514	0.181894	0.179502	0.17975	0.181456	0.182006	0.182056	0.181224	0.180897	0.180695	0.184017	0.179299	-	1.00141	0.813985
L35_L38	0.124215	0.128319	0.130412	0.127074	0.128469	0.125133	0.124062	0.119123	0.123067	0.12633	0.119394	0.120064	0.124519	0.122685	0.122101	0.124214	0.130312	0.120857	0.119385	0.130363	0.118078	-	0.996276	0.81433
L23_L26	0.105487	0.104185	0.10735	0.108251	0.108156	0.107838	0.106023	0.1046	0.105243	0.10267	0.107024	0.109209	0.106498	0.107331	0.107304	0.109125	0.107927	0.105246	0.104958	0.105822	0.104562	-	0.998079	0.815009
L36_L38	0.12685	0.128569	0.129772	0.124525	0.128068	0.124603	0.123406	0.120413	0.124343	0.122184	0.120607	0.121503	0.12144	0.124407	0.120857	0.119285	0.130401	0.125175	0.119974	0.127309	0.120064	-	0.996763	0.816378
R11_R29	0.0214835	0.0198311	0.0187338	0.019073	0.0226064	0.0198009	0.01928	0.0215155	0.0201652	0.0186872	0.0191412	0.016497	0.0212505	0.0224979	0.0194754	0.0172006	0.0192277	0.0210361	0.0205645	0.0217597	0.0213334	-	1.00922	0.819369
R6_R20	0.0536244	0.0540953	0.0568025	0.0572746	0.0593263	0.0586483	0.0545172	0.0539442	0.0564958	0.052404	0.0571083	0.0556998	0.0580056	0.0574809	0.0594585	0.0574342	0.053152	0.0557564	0.0564217	0.0575595	0.0562907	-	0.996036	0.824154
R30_R41	0.236947	0.238342	0.23446	0.234872	0.23849	0.236356	0.239234	0.237799	0.238135	0.235824	0.238257	0.236879	0.237709	0.239267	0.234301	0.236643	0.236464	0.235316	0.237063	0.240507	0.237845	-	1.00076	0.82572
R6_R25	0.0817329	0.0829928	0.0848944	0.0852848	0.0853412	0.0869645	0.0838145	0.0831688	0.0850019	0.0825319	0.0868609	0.0836422	0.0872858	0.0868054	0.088567	0.0860436	0.0829528	0.0853041	0.0850075	0.0867071	0.0851017	-	1.00228	0.829813
R5_R25	0.0925831	0.0915198	0.0939949	0.0951898	0.0941029	0.0907547	0.093922	0.0914282	0.0926472	0.0923119	0.093227	0.0881961	0.0924435	0.0943537	0.0965522	0.0936173	0.0904637	0.0953373	0.0923217	0.0913012	0.093045	-	0.997838	0.832076
L6_L22	0.0915065	0.0919458	0.0932201	0.0939427	0.0964924	0.0933973	0.0903524	0.09199	0.0922216	0.0882833	0.0949848	0.0901754	0.0940887	0.0931563	0.0962507	0.0936128	0.0881502	0.0938944	0.0955317	0.0947334	0.0923461	-	1.00263	0.832098
R1_R2	0.0614989	0.0638142	0.0604821	0.0588674	0.0623741	0.0593574	0.0619755	0.0603817	0.0541118	0.0622649	0.0608225	0.0558903	0.0628126	0.0618512	0.0624471	0.0649215	0.0620142	0.0613748	0.0599985	0.0585856	0.0583026	-	1.00445	0.832342
L4_L18	0.0814	0.0849142	0.0797253	0.0792668	0.0811093	0.0803055	0.0827208	0.0843176	0.0797689	0.0784675	0.0812479	0.080378	0.0794181	0.0773636	0.0794567	0.080647	0.0817211	0.082431	0.080699	0.0800139	0.0795692	-	1.00235	0.834211
L11_L26	0.129077	0.127173	0.129704	0.131182	0.130668	0.126737	0.131964	0.1267	0.127966	0.12731	0.130135	0.131076	0.127284	0.13051	0.131633	0.130595	0.129799	0.129056	0.128587	0.129582	0.126951	-	0.99861	0.83497
L45_L49	0.100394	0.0988837	0.100252	0.102942	0.101081	0.102122	0.1005	0.100398	0.101627	0.0947417	0.101963	0.0987609	0.101089	0.10085	0.100063	0.101804	0.0990364	0.101575	0.101148	0.10087	0.0989162	-	1.0018	0.835319
R19_R29	0.0285914	0.0297972	0.0287922	0.031222	0.030763	0.0288999	0.0299939	0.0288173	0.0293928	0.031816	0.03064	0.032276	0.0276026	0.0270917	0.0313662	0.0320121	0.0296426	0.0299402	0.0297764	0.0291346	0.0291883	-	1.00486	0.835436
R17_R19	0.0176545	0.0160207	0.0163247	0.0164887	0.0136125	0.0145131	0.0154984	0.016862	0.0160764	0.0159208	0.016593	0.0151777	0.0153421	0.0174676	0.0156569	0.0169766	0.0176227	0.0178434	0.0135967	0.0153498	0.0134693	-	0.991376	0.836218
R22_R23	0.020678	0.0155687	0.0166855	0.0152814	0.0201444	0.0196055	0.0190626	0.0173502	0.0152064	0.0147887	0.0206473	0.0166024	0.0183248	0.0173098	0.0172789	0.0167414	0.0173191	0.0220263	0.0172718	0.0176969	0.0160033	-	1.01177	0.836242
R46_R47	0.00970984	0.0096666	0.00984605	0.0109348	0.0116698	0.0117647	0.0115468	0.0091782	0.0077396	0.00643471	0.0122978	0.0090262	0.0117652	0.00958777	0.0103898	0.00950626	0.00843449	0.00946696	0.0117002	0.00928029	0.0113095	-	0.984735	0.838687
R1_R18	0.0761126	0.0780013	0.0774262	0.0773012	0.0807789	0.0788723	0.0781336	0.080724	0.0765636	0.0794523	0.0791512	0.0794068	0.083081	0.078123	0.0784398	0.0783758	0.0792102	0.0791792	0.0789168	0.0789304	0.078913	-	1.0019	0.843096
R13_R23	0.00638224	0.00367341	0.00459168	0.00435545	0.00439024	0.00401715	0.00411625	0.00484144	0.00423813	0.00467193	0.00601862	0.00684419	0.00426176	0.0047401	0.00305229	0.0039981	0.00356527	0.00563224	0.0065959	0.00374745	0.00515372	-	1.02189	0.844812
L9_L13	0.0915596	0.0920919	0.0907103	0.0866712	0.0892364	0.0905946	0.0919415	0.0907987	0.0886193	0.0885309	0.0913664	0.0864075	0.0907979	0.089676	0.0920017	0.0913854	0.0927786	0.0917381	0.0874366	0.0880473	0.090109	-	1.00202	0.846191
R24_M2	0.0864877	0.0838909	0.0844614	0.0825358	0.0833149	0.0831436	0.0843826	0.08636	0.0842096	0.0834029	0.0845696	0.0812538	0.0810663	0.0814599	0.0848562	0.0834594	0.0827958	0.0836882	0.0845456	0.084533	0.0839658	-	1.00165	0.846368
R3_R12	0.0676018	0.0661496	0.0683715	0.0688701	0.0672439	0.0663823	0.0666658	0.0657507	0.0672728	0.0698323	0.0682745	0.067666	0.0664731	0.0686473	0.0672671	0.0666974	0.0713749	0.0686433	0.0650564	0.0646773	0.0676278	-	0.997752	0.846788
L13_L22	0.0177006	0.0154715	0.0168874	0.0141664	0.0178868	0.01634	0.0167894	0.015339	0.0158778	0.0130271	0.0168386	0.0139187	0.0148143	0.0136662	0.0160887	0.0160228	0.0158671	0.0168846	0.0139792	0.0164833	0.0138962	-	0.991572	0.851177
L33_L36	0.09876	0.100518	0.100441	0.095907	0.0982827	0.0974132	0.0965427	0.0924986	0.0960943	0.0951356	0.0911231	0.0949236	0.0968613	0.0985269	0.0947125	0.0920288	0.103028	0.0988916	0.0931689	0.0997972	0.0939298	-	1.00302	0.852379
L12_L19	0.0635686	0.0635519	0.0621358	0.0644941	0.0627004	0.0625895	0.0628549	0.0625875	0.0620887	0.0622279	0.0620306	0.0630882	0.0618889	0.0608881	0.062383	0.0634855	0.064661	0.060786	0.0615064	0.0615258	0.0630921	-	0.998471	0.852573
L10_L11	0.0200303	0.0206947	0.0206672	0.0190832	0.018615	0.0213112	0.0186972	0.0198512	0.0180584	0.0187232	0.0194803	0.0307936	0.0215016	0.0197747	0.0189933	0.0203213	0.0210044	0.0197437	0.0190625	0.0195266	0.0214046	-	0.988188	0.852894
R1_R8	0.0526917	0.0527022	0.0513824	0.0521377	0.0535725	0.0513884	0.0538048	0.0546792	0.0556848	0.0527198	0.0542695	0.05336	0.0539107	0.0525214	0.0534484	0.0529588	0.0511727	0.0519785	0.0543796	0.0544894	0.0536659	-	0.997919	0.853185
L21_R24	0.0223157	0.0232417	0.0250736	0.0232587	0.0211657	0.0261976	0.0210924	0.0233611	0.0239479	0.0280656	0.022905	0.0292482	0.0205086	0.0227414	0.023571	0.023322	0.0253813	0.0230374	0.0224279	0.0238608	0.0234868	-	0.991859	0.856138
L19_M2	0.0641856	0.0637329	0.0640383	0.0643721	0.0643635	0.0632784	0.0645042	0.0630653	0.0645481	0.0652746	0.0626306	0.0641638	0.0639589	0.0639515	0.0635803	0.0636867	0.0649708	0.0658375	0.0632162	0.0634782	0.0630934	-	1.0011	0.856873
L13_M2	0.0408136	0.0406853	0.0414185	0.0379985	0.0392135	0.0411037	0.0394196	0.0414245	0.0405576	0.040278	0.0401119	0.0385377	0.0399897	0.0375194	0.0389885	0.040439	0.0418436	0.0400843	0.0383433	0.0394623	0.0396758	-	1.00261	0.859906
L8_L23	0.112495	0.111103	0.110045	0.105998	0.107104	0.107609	0.110418	0.109238	0.107012	0.107375	0.107893	0.107771	0.107792	0.108705	0.110306	0.108351	0.111094	0.108216	0.10891	0.108657	0.107955	-	1.00128	0.863583
R12_R18	0.0443897	0.0444802	0.0434707	0.044669	0.0403834	0.0452242	0.0453625	0.0431497	0.0433234	0.0453074	0.0436813	0.0418646	0.0406092	0.0445082	0.0436888	0.0461882	0.0462533	0.0425644	0.0421758	0.0415878	0.0419949	-	0.996634	0.863773
R43_R44	0.0271961	0.0282697	0.030315	0.0283538	0.0291297	0.026604	0.0301808	0.0289081	0.0300247	0.028427	0.027401	0.0294743	0.0291158	0.0274407	0.0278988	0.0289717	0.0274901	0.0294415	0.0293583	0.0284611	0.0272239	-	0.996797	0.864466
L10_L13	0.0789578	0.0793805	0.0786145	0.0760727	0.0765749	0.077806	0.0791826	0.0795131	0.0760457	0.0749275	0.0781623	0.0743715	0.0774324	0.0765908	0.0779577	0.0787877	0.0796283	0.0773615	0.0753176	0.0769222	0.0774146	-	1.00171	0.864638
L12_R24	0.072542	0.0702763	0.0728456	0.068655	0.0723312	0.0701516	0.0716354	0.0735969	0.0723212	0.0699248	0.0713723	0.0683602	0.0691343	0.0707602	0.0728574	0.0692997	0.0687966	0.0744015	0.0715567	0.0715244	0.0702639	-	0.997978	0.86725
L8_L18	0.0664125	0.0657675	0.0653471	0.0632436	0.0670895	0.0663089	0.0649887	0.0626197	0.0654221	0.0659101	0.0660632	0.0669193	0.066752	0.0674678	0.0684662	0.0643844	0.0668309	0.0657701	0.0650726	0.0664441	0.0663354	-	0.998297	0.868009
L9_L27	0.168531	0.169642	0.167055	0.168717	0.168092	0.167105	0.169136	0.167652	0.165833	0.165917	0.169346	0.165131	0.167215	0.168755	0.170051	0.168559	0.169262	0.167522	0.166303	0.166518	0.168427	-	0.999324	0.869771
R12_R24	0.0664742	0.0657802	0.0650644	0.0624337	0.0661256	0.0629779	0.0657385	0.0672665	0.0652241	0.0622775	0.0654854	0.0622039	0.0641751	0.0625575	0.0668072	0.0620666	0.0612072	0.0659867	0.0665828	0.066961	0.0663809	-	1.00244	0.872302
R24_R25	0.00996637	0.010148	0.0102347	0.0087131	0.0100678	0.0111673	0.00966704	0.0106721	0.00957143	0.0120979	0.0106029	0.00905501	0.0090106	0.01075	0.0120709	0.00961115	0.0107821	0.0128218	0.00865011	0.0115527	0.00749147	-	0.990104	0.87596
L18_L23	0.071625	0.0718109	0.0712908	0.0691881	0.0671603	0.0707719	0.0755061	0.0720932	0.0684829	0.0713595	0.0676593	0.0662659	0.068324	0.0684713	0.0707108	0.0716945	0.070337	0.0696003	0.070759	0.0689579	0.0679467	-	0.997638	0.876429
R11_R27	0.134948	0.133586	0.132847	0.134191	0.131211	0.134062	0.1332	0.133922	0.134509	0.133628	0.134652	0.130063	0.129066	0.135642	0.133993	0.135474	0.134442	0.131764	0.133435	0.133377	0.132097	-	1.00098	0.877634
L30_R30	0.011122	0.0102701	0.010298	0.0126531	0.0109137	0.0095599	0.00726626	0.00630243	0.0257417	0.0239501	0.00705861	0.0173328	0.00990506	0.00494017	0.00647917	0.00718292	0.00963237	0.0184393	0.0103784	0.0124959	0.00881704	-	0.963012	0.877703
R18_R27	0.120422	0.118797	0.118133	0.116398	0.115196	0.116624	0.117909	0.116351	0.116632	0.116786	0.117459	0.115159	0.111513	0.116644	0.116862	0.1195	0.118199	0.115212	0.115836	0.11627	0.116185	-	1.00121	0.878135
R7_M2	0.073161	0.0770159	0.0748621	0.0751557	0.0781379	0.074501	0.0775473	0.074953	0.0735388	0.0738014	0.0766884	0.0742584	0.075908	0.0778359	0.0780724	0.0766255	0.076057	0.0767128	0.075269	0.0743168	0.0744925	-	0.998456	0.880052
R4_R17	0.0891238	0.0898976	0.0863564	0.0842605	0.0877075	0.0856275	0.0871862	0.0884278	0.0879108	0.0834315	0.0851903	0.0852188	0.0836119	0.0889263	0.0852043	0.0879844	0.0890336	0.0878244	0.0845739	0.0867385	0.0839691	-	1.00172	0.883051
R7_R18	0.0585065	0.060681	0.0603698	0.0601136	0.0620937	0.0603681	0.060416	0.0621745	0.0607214	0.0608166	0.061052	0.0596709	0.0625601	0.0599676	0.06143	0.0605156	0.0626436	0.0618382	0.0602306	0.059594	0.0600115	-	1.00125	0.885697
L7_L23	0.118902	0.119038	0.11744	0.115371	0.116179	0.115803	0.119199	0.118516	0.114883	0.114753	0.116038	0.11349	0.116604	0.116183	0.11668	0.118559	0.118657	0.115418	0.116371	0.115951	0.115376	-	1.001	0.885837
L49_M6	0.0796161	0.0811266	0.0814725	0.0842842	0.0836279	0.0839466	0.0845973	0.0835649	0.0855997	0.0799587	0.0851265	0.0846656	0.0838411	0.0859323	0.0850561	0.0825754	0.0812637	0.0823805	0.0847736	0.0831118	0.0860537	-	0.998388	0.887345
R32_M3	0.167157	0.166024	0.166344	0.170314	0.162727	0.174165	0.166615	0.169217	0.168636	0.174496	0.168374	0.170872	0.174468	0.166796	0.166525	0.171341	0.163979	0.165677	0.173892	0.166534	0.173192	-	1.0015	0.887864
L23_L29	0.0819146	0.0800915	0.0800264	0.0780625	0.076722	0.0776323	0.0813816	0.0814203	0.0766793	0.0786533	0.0769947	0.0776621	0.0787847	0.0792684	0.0797511	0.0789365	0.0787225	0.0765821	0.0799538	0.0807553	0.0797559	-	1.00145	0.888049
L8_L11	0.0498982	0.0500539	0.0485634	0.0455937	0.0484504	0.0494622	0.0474839	0.0476944	0.0481892	0.0474963	0.0486644	0.0504209	0.0496832	0.0489921	0.0488483	0.048368	0.050438	0.0486853	0.0475967	0.0469454	0.0492597	-	0.99827	0.890052
L13_L17	0.0856993	0.0847719	0.0866516	0.0837643	0.0858113	0.085202	0.0844524	0.0857793	0.0842583	0.0822369	0.0834991	0.0828429	0.0839754	0.0834496	0.0841403	0.0849568	0.0872456	0.0853089	0.0816303	0.0834848	0.0834107	-	0.998862	0.891836
L10_L29	0.0322352	0.0315479	0.0320083	0.0293921	0.0282474	0.0309692	0.0304282	0.0284079	0.0299431	0.0313159	0.0295015	0.0449554	0.0317745	0.0299065	0.0293258	0.0309905	0.0326103	0.030299	0.0300504	0.0328897	0.0325261	-	1.00735	0.892212
L32_M3	0.167356	0.167127	0.167631	0.169773	0.163356	0.174287	0.167864	0.170099	0.170534	0.173812	0.1701	0.172113	0.176057	0.166946	0.165292	0.170974	0.163649	0.16645	0.174871	0.165658	0.173824	-	0.998513	0.893161
L6_L11	0.128681	0.128615	0.127944	0.128263	0.130381	0.126695	0.128682	0.126941	0.127552	0.122663	0.13092	0.124154	0.127005	0.129073	0.132416	0.128612	0.124807	0.127883	0.130931	0.129664	0.127025	-	1.00121	0.893704
L4_L8	0.142954	0.146666	0.141061	0.138718	0.143813	0.143234	0.143121	0.142826	0.14157	0.139454	0.143491	0.14429	0.142991	0.140369	0.143594	0.140805	0.145078	0.14372	0.141668	0.142043	0.142671	-	1.00085	0.896823
L46_L49	0.0790392	0.0758551	0.0800094	0.0805911	0.0788349	0.0811997	0.0789326	0.0784162	0.0797566	0.0774226	0.0799457	0.0792349	0.0802989	0.0787843	0.079834	0.0796746	0.0770107	0.0822822	0.0800001	0.077752	0.0779695	-	0.998794	0.897002
L11_L23	0.0683105	0.0674335	0.0676122	0.0667654	0.0648781	0.0646966	0.0697239	0.0680987	0.0646687	0.06649	0.0652477	0.0630471	0.0642314	0.0656992	0.0668948	0.067189	0.0665115	0.065159	0.0671325	0.0671022	0.065045	-	1.00156	0.897656
L25_L28	0.121438	0.120173	0.118778	0.119116	0.122629	0.120448	0.119503	0.117947	0.120672	0.117926	0.119088	0.116968	0.121101	0.119775	0.120199	0.120213	0.118887	0.12152	0.118195	0.122103	0.116764	-	0.999133	0.897741
L5_L25	0.0923356	0.091832	0.0948808	0.0966443	0.0962567	0.0904586	0.0926268	0.0908865	0.0948077	0.0902987	0.0932717	0.0889787	0.092173	0.0933418	0.0959532	0.0920718	0.0926998	0.0943976	0.0915232	0.0946825	0.093283	-	1.00136	0.902433
R13_R29	0.0766917	0.0747397	0.0736468	0.0739126	0.074093	0.0745485	0.0755513	0.0756306	0.0742051	0.0733896	0.074715	0.0703154	0.0756615	0.0747188	0.0755214	0.0737419	0.0754481	0.074523	0.0744414	0.0753785	0.0738632	-	1.00103	0.904637
L4_L6	0.0344564	0.0305166	0.0362037	0.0357356	0.0348068	0.0334156	0.0333103	0.0315309	0.0345193	0.0322415	0.0363192	0.0316215	0.0342412	0.037916	0.0375023	0.0355412	0.0307868	0.0330287	0.0374945	0.0343848	0.0337168	-	0.996199	0.904982
R6_R9	0.161186	0.161988	0.162898	0.157245	0.161689	0.161928	0.158841	0.161724	0.159301	0.153323	0.162937	0.158104	0.161589	0.161561	0.162282	0.161522	0.157575	0.161637	0.161207	0.159623	0.160258	-	0.999152	0.907501
R6_R11	0.127187	0.12834	0.128162	0.126866	0.128742	0.129598	0.126795	0.128645	0.127883	0.122156	0.12928	0.124006	0.125963	0.131257	0.128732	0.129694	0.125382	0.126859	0.129376	0.12845	0.126411	-	1.00095	0.907674
L16_L24	0.132031	0.133926	0.130616	0.131155	0.13176	0.130562	0.13285	0.133143	0.130922	0.126583	0.133438	0.131453	0.132476	0.132513	0.134689	0.132532	0.131837	0.129377	0.133783	0.130568	0.133781	-	1.0008	0.908645
L6_L12	0.104202	0.104242	0.10618	0.10484	0.10808	0.103537	0.102618	0.104375	0.104382	0.100177	0.106204	0.101058	0.104814	0.105196	0.107154	0.105295	0.100971	0.105949	0.106776	0.104825	0.103709	-	1.00112	0.908863
L13_R23	0.00631126	0.00527324	0.00446319	0.0077357	0.00370685	0.00551291	0.00481531	0.00505607	0.00643781	0.00886215	0.00703947	0.00963311	0.00543448	0.00662209	0.00536711	0.00530545	0.00675484	0.00464505	0.00787679	0.0056563	0.006172	-	0.986511	0.911056
L8_M1	0.059433	0.0580911	0.0569476	0.0553547	0.0589623	0.058533	0.0569236	0.0561063	0.0562085	0.0581862	0.0585344	0.0597265	0.057091	0.0583592	0.0600357	0.0568942	0.055489	0.0573183	0.0592187	0.059968	0.058989	-	1.00138	0.912379
L43_L47	0.0523231	0.0533303	0.051523	0.0551653	0.0528893	0.0548263	0.0544745	0.0553092	0.0545994	0.0564417	0.0563514	0.0542179	0.0538424	0.0520476	0.0552639	0.0544281	0.0532667	0.0550797	0.0563791	0.0545581	0.0508105	-	0.9984	0.912648
L7_L13	0.113672	0.114751	0.113567	0.110324	0.11362	0.113298	0.113956	0.114102	0.111944	0.109391	0.113447	0.109095	0.112467	0.111395	0.112728	0.114597	0.115248	0.112823	0.10991	0.110552	0.111376	-	0.999116	0.913449
L12_L23	0.0295269	0.0284145	0.030683	0.026083	0.02764	0.0273183	0.029125	0.0302169	0.0280748	0.0274938	0.0262295	0.024687	0.0287996	0.0283102	0.0277403	0.0274783	0.0272066	0.0299299	0.0286606	0.0285792	0.026756	-	1.00282	0.913871
R9_R27	0.170078	0.168303	0.168133	0.165369	0.164906	0.16711	0.166522	0.167642	0.166976	0.16565	0.169266	0.165363	0.165355	0.166781	0.168404	0.168204	0.167563	0.167619	0.166011	0.165733	0.166765	-	0.999552	0.915327
R19_R24	0.114624	0.11106	0.11124	0.110931	0.110743	0.110967	0.113102	0.112398	0.110896	0.108279	0.110742	0.108835	0.110558	0.109968	0.112878	0.109113	0.109562	0.109894	0.112709	0.11213	0.112976	-	0.999243	0.916644
R1_R26	0.172953	0.172939	0.169269	0.170047	0.173312	0.169191	0.173758	0.170828	0.16427	0.175103	0.170231	0.173317	0.168662	0.172254	0.170946	0.172884	0.172388	0.17303	0.169415	0.170244	0.169599	-	1.00071	0.920138
R11_R12	0.0397329	0.0383935	0.0392256	0.0422859	0.0365997	0.0399688	0.0405041	0.0395282	0.0390355	0.0410321	0.0393117	0.0375016	0.0367476	0.0422896	0.0389917	0.0431035	0.0422817	0.0370134	0.0392945	0.0374234	0.0379243	-	1.00246	0.920416
R7_R26	0.162912	0.163111	0.160665	0.161522	0.162189	0.157895	0.163805	0.161772	0.160022	0.164964	0.160924	0.162402	0.156565	0.16236	0.16196	0.16357	0.163051	0.163133	0.159743	0.159657	0.159482	-	0.99939	0.923974
L20_L25	0.0321003	0.0345391	0.0312948	0.0318327	0.0337826	0.0307693	0.0320809	0.0321173	0.0325149	0.0314552	0.0320164	0.0302654	0.0318884	0.0313992	0.0323236	0.0315237	0.0330509	0.032416	0.0307596	0.0338391	0.0308488	-	1.00149	0.93012
L17_L23	0.0895574	0.0884963	0.0895847	0.0872676	0.087463	0.0868969	0.0886101	0.0892527	0.0857359	0.0865983	0.0853846	0.0854104	0.0868685	0.0876247	0.0869992	0.0878262	0.0895511	0.086959	0.0861483	0.0875133	0.0863638	-	0.999355	0.932689
L43_L49	0.0592982	0.0591098	0.0599144	0.0629789	0.0623319	0.0638602	0.0615916	0.060445	0.0625076	0.0566768	0.0628759	0.0621163	0.0623593	0.0645303	0.0625808	0.0619175	0.0596418	0.0627303	0.0617725	0.0616469	0.0620016	-	1.00119	0.935804
L3_L17	0.019531	0.0190528	0.0202313	0.0220395	0.0205625	0.0198827	0.0216517	0.0203203	0.0195484	0.0199981	0.0194774	0.0183972	0.0214333	0.0231048	0.0209776	0.0214798	0.0173029	0.0229073	0.0196853	0.0202768	0.0211609	-	1.00269	0.938171
R6_R10	0.147632	0.14903	0.148713	0.145006	0.149652	0.149611	0.146569	0.147904	0.146457	0.141242	0.148665	0.153144	0.146711	0.147621	0.149644	0.14885	0.1463	0.147232	0.148705	0.148564	0.146879	-	0.999425	0.940514
R17_R20	0.0948544	0.0937815	0.0933037	0.0934975	0.0919489	0.0912091	0.0938829	0.0943348	0.0897421	0.0923391	0.091546	0.092927	0.091478	0.0934908	0.0931394	0.0920421	0.093155	0.0907722	0.0929092	0.093493	0.0945125	-	1.00053	0.940728
R4_R19	0.0814111	0.0835405	0.0797079	0.0752265	0.0817131	0.0797199	0.080896	0.0816131	0.081651	0.0756495	0.0778795	0.0786895	0.0781762	0.0813106	0.0779329	0.0787869	0.0816891	0.079063	0.079236	0.0803642	0.0793583	-	1.00094	0.94229
R7_R10	0.0376241	0.0407318	0.0400067	0.0387885	0.040828	0.0404776	0.0413696	0.0398082	0.0396184	0.0408728	0.0401259	0.0459535	0.0412865	0.0405851	0.0416836	0.0408083	0.040933	0.0421566	0.0402946	0.0404921	0.0395535	-	1.00137	0.943547
R6_R12	0.103263	0.106026	0.106588	0.102954	0.107501	0.106246	0.103563	0.105217	0.104951	0.100335	0.105861	0.102223	0.105122	0.105757	0.106143	0.104805	0.102397	0.105343	0.105215	0.106307	0.104266	-	0.999417	0.944375
L8_L15	0.092837	0.0928095	0.0881932	0.0915963	0.0911773	0.0876046	0.0929237	0.0898552	0.0898451	0.089014	0.0911158	0.0860672	0.0869407	0.0936289	0.0937699	0.0919141	0.0882444	0.0915311	0.0890171	0.090439	0.0913391	-	0.999141	0.944593
R4_M1	0.109841	0.112125	0.110228	0.106664	0.110799	0.108405	0.111073	0.112072	0.111733	0.10591	0.109484	0.108249	0.108557	0.110706	0.106883	0.111262	0.112232	0.109147	0.108061	0.108463	0.107526	-	0.999391	0.944935
L20_L22	0.0431548	0.0440422	0.0427927	0.0425138	0.0437087	0.0422319	0.0411209	0.0437882	0.0425836	0.0412752	0.04437	0.0417423	0.0436041	0.0417356	0.0428073	0.0411033	0.0409989	0.0418402	0.0442163	0.0448194	0.0433681	-	0.999055	0.945625
L8_L13	0.107521	0.107189	0.106299	0.101133	0.104619	0.105372	0.105613	0.105152	0.104082	0.102507	0.105525	0.103245	0.104024	0.104673	0.106516	0.104616	0.107846	0.105857	0.102843	0.1037	0.104186	-	0.999459	0.947055
L13_L27	0.103397	0.10252	0.103672	0.10775	0.105477	0.104656	0.101705	0.103053	0.10379	0.102024	0.103252	0.103251	0.102185	0.103207	0.104291	0.104738	0.103068	0.102449	0.104157	0.10456	0.102985	-	1.00043	0.94832
L11_L13	0.0633382	0.0632287	0.0639018	0.062021	0.0625452	0.0626311	0.0647791	0.0639219	0.0620605	0.0614564	0.0628846	0.0588664	0.0605207	0.061366	0.0631295	0.063498	0.0633769	0.0629552	0.0611607	0.0621707	0.0612498	-	0.999335	0.951009
L1_L7	0.023466	0.0245105	0.0247412	0.0246569	0.0256481	0.0243752	0.0250353	0.0238801	0.0268176	0.0263902	0.0258138	0.025602	0.0261439	0.0246117	0.0235705	0.0247299	0.0238565	0.0244597	0.0250532	0.0263209	0.0255083	-	0.998823	0.95108
L10_L26	0.147888	0.147292	0.148744	0.148587	0.147149	0.146436	0.149228	0.145645	0.144697	0.145374	0.148373	0.158033	0.14771	0.1489	0.148671	0.149796	0.14998	0.147585	0.14632	0.147682	0.147242	-	0.999454	0.951788
L6_L28	0.068905	0.0682862	0.0683252	0.068376	0.0685011	0.0668523	0.0699465	0.0672198	0.0693718	0.0705256	0.0670889	0.0671253	0.0677081	0.0643321	0.0660641	0.0678243	0.0700397	0.0688002	0.0645313	0.0685128	0.0680338	-	1.00071	0.951917
L4_L28	0.103122	0.0985826	0.104239	0.10395	0.102442	0.100046	0.103131	0.0984484	0.103536	0.102484	0.102954	0.0984731	0.101651	0.101873	0.103053	0.102888	0.100788	0.101627	0.101598	0.10261	0.101372	-	0.999493	0.95257
L6_L18	0.112055	0.112434	0.111537	0.110923	0.112091	0.110323	0.112464	0.111568	0.110143	0.105497	0.113224	0.10692	0.109095	0.110703	0.11345	0.112806	0.10814	0.111281	0.113466	0.110426	0.10921	-	1.00054	0.955546
R1_M2	0.0797319	0.0829168	0.0804316	0.0810718	0.0855923	0.081535	0.0839646	0.0821255	0.0761027	0.0792749	0.082681	0.0827427	0.0844082	0.0834537	0.0829994	0.0826192	0.081703	0.081505	0.0820173	0.081865	0.0822353	-	1.00068	0.955833
R6_R7	0.169938	0.173193	0.172256	0.168109	0.173402	0.170931	0.169921	0.171918	0.168709	0.165316	0.171077	0.165882	0.168716	0.171168	0.17149	0.172332	0.169903	0.17075	0.170615	0.169691	0.167858	-	1.00033	0.958253
R6_R18	0.112412	0.1135	0.113278	0.108986	0.112816	0.111933	0.110773	0.11078	0.109344	0.105219	0.111695	0.107978	0.108077	0.112263	0.111336	0.113282	0.108637	0.110077	0.111643	0.111127	0.109723	-	1.0005	0.95853
R4_R29	0.0957696	0.0979257	0.0933974	0.0913563	0.0952985	0.0937639	0.0964497	0.0976419	0.0966713	0.0921462	0.0943854	0.0956205	0.0933337	0.0948598	0.0935497	0.0960603	0.0962475	0.0937979	0.0952393	0.0946685	0.0931149	-	1.00046	0.959985
R11_R18	0.0218049	0.0227667	0.0210522	0.0234902	0.0230526	0.0246625	0.0228617	0.0241574	0.0245653	0.0237079	0.0240006	0.0216472	0.0233428	0.0253589	0.0243587	0.0224213	0.0228589	0.024031	0.0238908	0.0243044	0.0226652	-	0.998858	0.961231
R20_R24	0.0279246	0.0259328	0.0257642	0.0261701	0.0248611	0.0265383	0.0272314	0.0260919	0.0277366	0.0243488	0.0274625	0.0250623	0.0270154	0.0256789	0.0259479	0.0264302	0.0258711	0.025904	0.0272714	0.0260147	0.0261498	-	1.00085	0.961726
L44_R44	0.0271623	0.0254914	0.0249425	0.0264201	0.0266192	0.0276713	0.0251361	0.0282841	0.0280371	0.0279295	0.025878	0.0300523	0.0286245	0.0254372	0.0242079	0.0271784	0.0272177	0.0273027	0.0265451	0.026758	0.0255594	-	0.99878	0.963071
R10_R27	0.155626	0.154546	0.153345	0.15226	0.151768	0.154244	0.153548	0.153186	0.153443	0.15282	0.154105	0.158702	0.149804	0.151911	0.154919	0.154588	0.155548	0.152328	0.152726	0.153625	0.152625	-	0.999728	0.963172
R44_M6	0.0767897	0.0742837	0.0769372	0.0763675	0.0749786	0.0782913	0.0800685	0.079693	0.0788402	0.0800632	0.0759161	0.0829805	0.0779733	0.0810903	0.0750115	0.0783221	0.0775092	0.0756195	0.0794596	0.0775095	0.0789877	-	0.999345	0.963252
L3_L12	0.0661401	0.0667292	0.0668158	0.0689439	0.0687584	0.0666852	0.0670891	0.0675802	0.0665577	0.0667649	0.0683012	0.0684846	0.0674877	0.0661821	0.0670413	0.0692451	0.0695825	0.0664359	0.064518	0.0651987	0.0686616	-	0.999547	0.963728
R8_R15	0.0920415	0.0911148	0.0899977	0.0903264	0.0917112	0.0873555	0.0927173	0.089511	0.0914896	0.0899866	0.0897049	0.0854026	0.0873404	0.0919606	0.0940621	0.092534	0.0886185	0.089593	0.0905334	0.0907864	0.0895682	-	0.999529	0.966527
L4_L10	0.11802	0.121718	0.117284	0.116477	0.118103	0.118957	0.118572	0.119122	0.115517	0.114689	0.118532	0.128987	0.119014	0.115878	0.117752	0.116872	0.119758	0.119228	0.117728	0.119035	0.119187	-	1.0005	0.966814
R6_R8	0.173461	0.175074	0.174981	0.169022	0.175844	0.175509	0.172267	0.173223	0.172054	0.167894	0.174172	0.170375	0.173832	0.174538	0.175508	0.174115	0.17169	0.173095	0.17355	0.173722	0.172666	-	0.999749	0.966877
R30_R38	0.162449	0.165503	0.164679	0.162235	0.165827	0.163531	0.161915	0.166457	0.158854	0.159735	0.162622	0.157022	0.161014	0.164087	0.160763	0.165775	0.163942	0.15952	0.160641	0.164623	0.160496	-	1.00033	0.967339
L34_L35	0.0889492	0.0898614	0.0916805	0.0900695	0.091145	0.0851589	0.0878602	0.0835864	0.0863379	0.0906895	0.0814526	0.0849679	0.0898921	0.0866029	0.0855211	0.0885332	0.0931324	0.085804	0.080689	0.0934112	0.0834939	-	0.999151	0.96747
L3_L13	0.085311	0.0852022	0.0882065	0.0852183	0.0879794	0.0853326	0.085974	0.0870595	0.086704	0.0843589	0.086268	0.0851411	0.0865979	0.083028	0.0856823	0.0871425	0.088685	0.0873947	0.0819119	0.0839142	0.0859862	-	0.999629	0.969919
L6_L10	0.148512	0.148758	0.148597	0.1473	0.148915	0.147985	0.147288	0.146335	0.145428	0.141217	0.15021	0.153369	0.148143	0.148748	0.151302	0.148721	0.145451	0.147578	0.149955	0.149101	0.148304	-	1.0003	0.970499
L12_L13	0.0246461	0.0241444	0.0270101	0.0214151	0.0253482	0.0253554	0.024194	0.0259777	0.0255965	0.0222802	0.0238628	0.0208209	0.0250591	0.0236992	0.0240865	0.0238697	0.0240875	0.0276916	0.0228041	0.023735	0.0230346	-	0.998789	0.972051
L6_L20	0.054317	0.052537	0.0565492	0.0577586	0.0592347	0.0577288	0.055237	0.0540544	0.0553775	0.0520586	0.0572546	0.0553745	0.0576213	0.0577342	0.0603403	0.0575916	0.0521654	0.057345	0.0580532	0.0564715	0.0558753	-	1.00068	0.972773
L11_R24	0.109573	0.107389	0.108107	0.10747	0.107475	0.105857	0.110454	0.110049	0.107188	0.107058	0.108628	0.104845	0.103416	0.105688	0.109738	0.107433	0.106453	0.107733	0.108529	0.107617	0.107238	-	0.999735	0.97354
R8_R27	0.183192	0.182055	0.180977	0.177995	0.179834	0.181357	0.180889	0.180127	0.180512	0.180854	0.181216	0.178481	0.1783	0.180386	0.182274	0.181566	0.182405	0.179601	0.179091	0.180608	0.179976	-	0.999877	0.974469
R7_R27	0.175902	0.176699	0.175374	0.173814	0.17428	0.173799	0.174981	0.175382	0.173915	0.174871	0.174725	0.170881	0.170184	0.174214	0.17549	0.176391	0.177371	0.173931	0.172816	0.173174	0.172294	-	1.00016	0.974482
L1_M2	0.0806005	0.0823702	0.0798064	0.0815158	0.0855251	0.0812685	0.0835203	0.0822706	0.0777177	0.0794252	0.082197	0.0825558	0.084209	0.083203	0.083827	0.0825057	0.0819819	0.0818862	0.0821094	0.0815038	0.0818577	-	0.999674	0.975101
L19_L20	0.09234	0.0907027	0.0914686	0.0905588	0.0900182	0.0911177	0.0905966	0.0919129	0.0907328	0.0877481	0.089656	0.090332	0.091274	0.0903961	0.0911493	0.0885944	0.0900284	0.0891746	0.0919929	0.0909454	0.0931572	-	0.999801	0.976917
L11_R12	0.0485311	0.0469325	0.048725	0.0506588	0.0478148	0.0485634	0.0503938	0.0480108	0.0477701	0.0505889	0.0482465	0.0486733	0.0459015	0.0489103	0.0487883	0.0505784	0.0491899	0.0474874	0.0486615	0.0476984	0.0476911	-	0.999668	0.979237
L13_L26	0.10653	0.104134	0.108045	0.109535	0.109061	0.108471	0.106634	0.105027	0.106708	0.103259	0.107485	0.11124	0.107369	0.107153	0.108114	0.109949	0.108921	0.106172	0.106521	0.106799	0.105297	-	1.00024	0.979266
L12_L29	0.0529004	0.0521843	0.0501236	0.0525029	0.0495766	0.0503819	0.0526964	0.0518695	0.0493174	0.051945	0.0510834	0.0533191	0.050492	0.0514083	0.0524074	0.051735	0.0522315	0.0473532	0.0516825	0.0525016	0.0532661	-	0.999633	0.97978
R2_R28	0.204851	0.207937	0.204246	0.202834	0.208667	0.204851	0.206013	0.20433	0.20426	0.202759	0.203138	0.202674	0.203412	0.206328	0.200707	0.20421	0.203804	0.204106	0.203428	0.207934	0.203175	-	0.999881	0.980339
R36_R37	0.0741272	0.0753096	0.0827785	0.0769085	0.075981	0.0755567	0.0709568	0.0748397	0.0710457	0.0745841	0.0768178	0.0749702	0.0802882	0.0762433	0.0710306	0.0738552	0.0691153	0.0794041	0.077113	0.078797	0.0745263	-	1.00052	0.981057
L21_R25	0.0131423	0.0136566	0.0151691	0.0147235	0.0114409	0.0158331	0.0122956	0.0129907	0.0146067	0.0166126	0.0128562	0.0213523	0.0123823	0.0120838	0.01167	0.0144148	0.0148074	0.0111616	0.0146373	0.0125149	0.0166259	-	0.998052	0.981388
L6_L8	0.175145	0.175044	0.174237	0.171224	0.176291	0.17391	0.173406	0.17151	0.173143	0.167775	0.17686	0.171982	0.173806	0.175185	0.178778	0.174117	0.172373	0.173838	0.1759	0.173753	0.173499	-	1.00015	0.981485
L4_L24	0.0710844	0.0697403	0.0708672	0.0750369	0.0656491	0.0722376	0.0732084	0.0705067	0.0707078	0.0691916	0.071985	0.0752565	0.0752561	0.0736148	0.0730052	0.0710922	0.0720345	0.069362	0.0740273	0.0713345	0.0732479	-	1.00037	0.981856
L6_L24	0.0747951	0.0732667	0.0739365	0.076072	0.0722219	0.0759049	0.0742547	0.074436	0.0749315	0.0701445	0.0767913	0.0768356	0.0791707	0.0771393	0.0771497	0.0757578	0.0721926	0.072742	0.0783424	0.0753486	0.0762902	-	0.999675	0.982437
R15_R25	0.127793	0.129936	0.129636	0.130652	0.129607	0.126806	0.128923	0.130325	0.129699	0.127775	0.129793	0.127498	0.129217	0.130567	0.131261	0.128227	0.128408	0.128448	0.129723	0.129154	0.131754	-	0.999896	0.983162
R6_R22	0.0922491	0.0938655	0.0951319	0.0934921	0.0961986	0.094328	0.0915859	0.0922969	0.0926733	0.0882576	0.0940508	0.091836	0.0932684	0.0940813	0.0953086	0.0946045	0.0915624	0.0927454	0.0938156	0.0942167	0.0924197	-	0.999847	0.986741
L27_M2	0.125933	0.125881	0.12558	0.128955	0.126005	0.125596	0.123619	0.124947	0.125942	0.126022	0.12478	0.123553	0.123331	0.124367	0.124838	0.125741	0.126428	0.124054	0.124226	0.126622	0.124606	-	0.999918	0.987431
L22_R22	0.0311511	0.0290407	0.0291595	0.0285012	0.0314105	0.0316658	0.0326109	0.0287529	0.0303048	0.0305949	0.0308283	0.0315209	0.0295164	0.0301193	0.0302156	0.0293983	0.0307769	0.0318883	0.028619	0.0316771	0.0297452	-	0.999712	0.988417
L10_L19	0.0607304	0.0618363	0.0607441	0.0613315	0.0608131	0.0607334	0.0607286	0.0588863	0.0591106	0.0602608	0.0602481	0.073124	0.0605752	0.0602934	0.0613121	0.0613509	0.0626787	0.0618001	0.0599144	0.0614701	0.0611627	-	1.00023	0.991957
L44_L45	0.035796	0.0355198	0.0338763	0.0349277	0.0333694	0.0353756	0.03483	0.0339294	0.0338717	0.0299342	0.0356427	0.0326712	0.0335624	0.0327534	0.0345613	0.0342677	0.032732	0.034969	0.0330889	0.0354882	0.0336628	-	0.999805	0.992362
R32_R36	0.123993	0.122403	0.127752	0.125738	0.125273	0.126167	0.124229	0.125318	0.128145	0.129194	0.123329	0.128595	0.127008	0.124407	0.124194	0.125571	0.129505	0.126616	0.125077	0.123374	0.124114	-	0.999945	0.994572
L13_L29	0.077293	0.0759388	0.0765068	0.0736521	0.0745947	0.075736	0.0766416	0.0774488	0.0745263	0.0737471	0.0747944	0.0739992	0.0754057	0.0749486	0.0761883	0.0754843	0.0759012	0.0745713	0.074376	0.0760799	0.0761745	-	1.00004	0.995519
L3_L23	0.0887635	0.0885935	0.0907536	0.0882242	0.0893783	0.087004	0.089761	0.0902501	0.0880524	0.0883432	0.0880523	0.0873394	0.0894661	0.0870111	0.0881522	0.0896573	0.0907559	0.088976	0.0860447	0.0875977	0.0886071	-	0.999964	0.99591
R1_R6	0.185228	0.188315	0.186998	0.183289	0.190648	0.187206	0.185602	0.187731	0.180687	0.181495	0.186638	0.183183	0.187014	0.187442	0.186335	0.187801	0.184253	0.185912	0.186472	0.186767	0.183888	-	0.999971	0.996392
R32_R35	0.120441	0.117852	0.123703	0.121719	0.121335	0.119093	0.12084	0.119841	0.124892	0.122151	0.119425	0.124515	0.123611	0.119246	0.118885	0.122947	0.127836	0.120981	0.118122	0.119782	0.117363	-	1.00002	0.998895
