# Supplementary material for: Morphometric analysis of the size-adjusted linear dimensions of the skull landmarks revealed craniofacial dysmorphology in Mid1-cKO mice
Source: BMC Genomics. 2023 Feb 9;24:68. doi: 10.1186/s12864-023-09162-2 (PMC9912615; doi:10.1186/s12864-023-09162-2)
Supplement: Supplementary file 12 — Additional file 12: Table S8. Raw data of landmark coordinatescollected on the skull surfaces reconstructed from microCT scan images using 3DSlicer. [file 12864_2023_9162_MOESM12_ESM.xlsx]

## Sheet: Sheet1
Table S8 Raw data of landmark coordinates collected on the skull surfaces reconstructed from microCT scan images using 3D Slicer.
landmarks	L1_X	L1_Y	L1_Z	L2_X	L2_Y	L2_Z	L3_X	L3_Y	L3_Z	L4_X	L4_Y	L4_Z	L5_X	L5_Y	L5_Z	L6_X	L6_Y	L6_Z	L7_X	L7_Y	L7_Z	L8_X	L8_Y	L8_Z	L9_X	L9_Y	L9_Z	L10_X	L10_Y	L10_Z	L11_X	L11_Y	L11_Z	L12_X	L12_Y	L12_Z	L13_X	L13_Y	L13_Z	L14_X	L14_Y	L14_Z	L15_X	L15_Y	L15_Z	L16_X	L16_Y	L16_Z	L17_X
Mid1+/y; Wnt1-cre (F1-3×B)	15.0505	996.022	1318.43	314.376	1128.79	1439.17	491.611	893.848	1367.83	802.334	786.67	980.767	631.146	747.283	1097.96	992.456	809.984	1004.89	65.8692	905.535	1237.7	25.3208	973.954	1033.03	108.129	1011.21	1052.12	188.924	1012.17	1081.54	300.051	996.586	1079.68	494.354	1108.43	1065.71	584.328	1197.42	1010.44	562.722	1180.96	1093.08	346.17	976.182	1442.45	347.126	995.146	1443.01	426.561
Mid1+/y; Wnt1-cre (F1-3×B)	202.588	1337	1269	531.742	1352.5	1373.75	608.289	1082.18	1293.28	862.326	873.288	902.75	690.619	896.232	1020.78	1024.94	840.248	912.28	210.189	1240.04	1177.55	198.464	1310	984.695	282.21	1311.79	994.859	357.385	1286.9	1018.81	458.096	1236.51	1023.62	670.652	1276.58	992.586	779.926	1319.11	933.051	762.73	1314.27	1013.71	502.153	1199.33	1373.36	514.48	1226.53	1377.08	534.642
Mid1+/y; Wnt1-cre (F1-7×D)	470.075	975.783	1383.82	788.635	901.65	1410.26	765.991	624.259	1289.06	830.919	435.968	836.068	707.831	482.612	992.744	1003.35	347.573	798.916	427.569	893.18	1286.1	393.844	1001.49	1119.09	478.218	978.53	1108.68	542.702	939.428	1104.36	609.249	857.655	1064.74	813.629	852.196	1009.13	922.626	882.117	914.835	947.472	842.428	983.361	708.295	764.062	1394.32	733.584	776.603	1396.84	671.495
Mid1+/y; Wnt1-cre (F1-8×D)	298.714	353.352	1151.05	555.893	555.125	1246.31	803.313	368.343	1197.38	1117.73	265.844	806.996	968.698	211.516	931.748	1305.6	346.935	808.909	369.866	269.444	1062.56	326.546	318.997	853.286	399.968	364.757	875.14	467.527	384.496	896.442	576.46	386.083	887.976	743.851	553.826	853.992	802.662	643.333	794.268	806.597	642.407	871.328	631.429	422.162	1267.41	627.688	443.325	1261.4	741.639
Mid1+/y; Wnt1-cre (F1-9×C)	240.142	985.984	1258.63	566.412	906.033	1359.44	589.797	612.202	1249.2	781.146	406.323	817.555	602.793	466.845	960.674	950.574	311.632	829.26	240.595	890.615	1151.7	257.073	999.322	955.959	340.871	968.87	972.628	410.535	921.606	997.647	483.277	851.628	972.63	699.417	844.093	963.27	825.583	873.317	905.994	816.725	851.74	995.679	501.524	762.101	1334.66	517.906	778.742	1344.96	506.633
Mid1+/y; Wnt1-cre (F1-9×C)	1745.2	283.746	1170.6	1539.27	478.264	1288.04	1640.24	724.932	1180	1564.09	1012.96	823.978	1662.73	901.051	910.049	1466.86	1156.22	846.782	1787.87	359.426	1077.44	1717.93	284.304	899.962	1665.82	342.964	916.81	1627.74	405.484	939.925	1602.4	513.529	930.489	1434.41	620.896	918.707	1309.14	653.177	889.971	1339.21	653.8	970.136	1657.15	570.015	1252.52	1633	571.499	1264.88	1697.16
Mid1flox/y (F1-3×B)	2020.32	711.089	908.88	1711.31	767.985	1031.47	1662.34	1050.34	921.701	1437.89	1247.09	512.615	1597.01	1208.17	608.452	1266.57	1310.93	530.021	2016.96	801.349	804.51	1994.91	696.982	611.278	1920.13	711.625	637.073	1852.4	764.758	663.904	1772.33	828.615	652.135	1539.82	830.447	650.693	1419.99	789.23	609.031	1438.9	805.387	692.81	1750.9	921.001	1002.1	1737.54	894.973	1016.24	1738.87
Mid1flox/y (F1-3×B)	1830.65	708.729	1019.63	1521.72	741.168	1137.34	1470.37	1007.78	1016.56	1228.65	1175.25	605.506	1396.01	1142.06	711.857	1072.91	1237.99	635.051	1819.22	789.342	919.412	1807.21	680.735	736.346	1729.05	691.847	752.158	1667.13	733.808	772.031	1577.08	792.19	769.87	1368.5	772.704	756.017	1241.81	734.123	709.216	1269.54	748.817	796.299	1564.57	891.228	1100.86	1547.74	869.092	1115.29	1544.09
Mid1flox/y (F1-1×A)	426.796	473.342	1106.02	692.483	586.816	1157.09	862.298	370.591	1029.1	1080.12	326.788	595.924	940.367	263.745	735.94	1264.74	356.865	593.551	430.714	392.763	985.133	362.349	480.866	818.778	445.31	506.057	818.34	527.544	507.997	827.68	622.446	499.933	805.192	792.236	612.407	770.812	864.813	710.185	704.378	859.952	685.934	790.48	728.755	441.694	1137.02	738.49	462.917	1144.1	791.936
Mid1flox/y (F1-2×B)	215.239	712.448	717.689	429.513	821.952	908.676	608.323	586.88	881.285	968.797	474.833	629.901	825.427	447.552	680.341	1110.25	504.301	705.966	286.166	627.108	643.195	316.238	690.993	467.907	378.783	707.064	502.271	444.31	709.528	545.029	530.404	686.373	577.326	699.873	792.504	628.96	787.842	859.059	605.208	752.547	853.394	677.732	457.827	660.036	894.782	466.742	688.328	907.736	574.658
Mid1flox/y (F1-5×B)	368.82	526.827	1221.81	689.446	603.681	1253.74	816.296	356.709	1136.52	1015.5	222.957	687.006	866.655	209.18	844.021	1217.68	227.961	668.966	374.483	432.691	1112.58	305.625	508.777	927.602	386.894	524.908	926.023	473.841	517.399	929.945	575.978	490.891	903.006	767.551	579.826	830.505	851.81	654.005	758.431	859.115	647.37	841.519	701.563	454.589	1243.46	716.196	479.782	1251.71	734.561
Mid1flox/y (F1-6×B)	381.852	1086.32	1215.52	651.713	985.327	1260.3	617.631	725.256	1195.66	687.055	437.306	843.586	600.69	507.971	937.749	827.392	358.273	843.071	348.118	991.712	1132.36	324.837	1066.74	956.45	405.305	1031.38	951.737	491.586	1055.3	950.883	521.097	901.267	949.055	703.991	856.305	884.137	788.918	859.983	820.729	817.957	848.647	890.908	570.435	868.853	1260.91	596.121	884.316	1264.47	543.578
Mid1flox/y (F1-6×B)	1748.37	643.592	1155.66	1420.55	698.686	1207.48	1406.97	955.563	1091.46	1271.88	1157.17	679.349	1399.29	1116.67	799.836	1102.44	1218.35	673.041	1756.79	733.622	1051.91	1779.69	638.905	879.681	1709.29	649.774	875.424	1636.02	689.738	882.873	1546.12	755.228	861.898	1362.62	750.05	805.083	1256.54	713.135	735.915	1224.15	734.3	805.6	1496.5	831.908	1183.02	1473.54	816.795	1194.6	1492.99
Mid1flox/y (F1-9×C)	1397.82	321.316	1446.37	1203.65	588.953	1448.3	1374.78	790.39	1327.89	1491.35	943.126	890.208	1531.87	853.553	1053.02	1413.27	1124.49	839.187	1483	358.674	1352.17	1453.01	245.486	1176.33	1405.27	312.088	1162.8	1381.58	393.373	1162.6	1376.54	491.957	1122.99	1237.99	626.588	1042.97	1146.13	667.333	964.548	1137.68	689.695	1048.48	1344.34	658.85	1442.68	1317.29	653.058	1445.96	1457.38
Mid1+/y (F1-9×C)	316.498	544.105	1263.14	645.424	662.263	1300.99	796.301	404.699	1210.18	1001.89	246.765	796.047	866.817	232.026	937.951	1208.97	255.79	773.625	354.385	450.17	1180.01	268.451	506.563	974.35	350.126	529.165	976.168	441.234	528.189	983.041	539.074	503.315	952.103	737.818	598.656	897.349	814.203	675.702	818.871	829.593	672.501	902.079	668.269	504.919	1308.83	674.878	530.316	1310.38	709.406
Mid1flox/y; Wnt1-cre (F1-1×A)	1813.22	683.285	1086.55	1469.61	713.242	1161.02	1422.94	995.494	1040.78	1291.74	1187.21	601.221	1416.6	1165.64	741.241	1110.63	1260.8	586.946	1825.57	776.296	987.572	1843.47	675.264	792.332	1768.38	694.087	797.627	1692.94	728.167	810.413	1604.15	793.028	788.755	1387.16	771.642	733.461	1282.06	725.404	669.068	1266.67	754.581	744.193	1518.47	849.664	1140.06	1509.48	834.109	1140.92	1519.31
Mid1flox/y; Wnt1-cre (F1-1×A)	1703.06	777.169	1199.79	1386.49	848.228	1228.17	1411.72	1133.19	1089.55	1339.55	1315.83	657.53	1447.92	1280.47	792.762	1192.03	1373.83	621.373	1739.2	855.255	1107.77	1779.56	755.958	940.214	1705.85	782.108	919.671	1635.87	821.534	917.977	1558.59	894.957	887.304	1359.59	903.188	807.76	1266.23	877.171	725.378	1247.64	905.368	809.626	1465.42	979.415	1202.03	1445.3	961.574	1210.19	1491.84
Mid1flox/y; Wnt1-cre (F1-4×A)	465.787	866.258	1364.66	790.971	817.365	1410.97	820.979	535.36	1284.21	905.411	341.08	836.798	775.646	377.571	986.456	1069.4	281.331	805.513	447.412	775.76	1271.3	400.697	866.891	1089.98	476.027	862.181	1076.54	557.549	818.995	1082.34	631.157	751.123	1047.56	827.508	756.22	1004.24	938.922	804.603	918.522	953.245	778.271	989.018	743.345	682.649	1390.17	750.827	691.989	1390.89	718.276
Mid1flox/y; Wnt1-cre (F1-6×B)	1790.01	436.977	1452.03	1496.61	572.849	1427.33	1595.07	836.001	1299.18	1668.1	1064.63	886.15	1733.39	989.888	1033.92	1523.14	1194.5	831.414	1860.06	507.807	1360.79	1914.7	407.042	1186.67	1837.73	445.142	1168.6	1786.78	503.485	1158.21	1747.76	588.796	1116.2	1573.63	648.487	1006.94	1489.56	640.215	917.582	1449.81	680.248	956.968	1588.77	669.945	1421.29	1560.72	664.071	1427.04	1693.62
Mid1flox/y; Wnt1-cre (F1-6×B)	1953.2	604.839	1104.31	1651.36	669.845	1205.76	1626.3	965.107	1085.29	1496.36	1221.97	684.66	1637.06	1156.09	807.753	1328.76	1308.26	678.7	1966.8	704.813	1001.05	1974.1	618.622	806.116	1890.7	644.404	808.152	1829.6	680.001	831.339	1756.76	756.507	813.658	1536.98	784.024	790.122	1426.1	750.937	730.454	1403.16	777.45	808.279	1708.97	802.321	1182.99	1688.83	783.541	1186.97	1714.78
Mid1flox/y; Wnt1-cre (F1-6×B)	1893.2	335.65	1096.97	1667.16	496.403	1239.56	1724.97	775.267	1139.56	1609.39	1061.69	778.835	1733.58	959.863	860.634	1493.97	1192.81	817.749	1920.31	419.944	994.551	1860.58	348.052	811.698	1800.04	391.25	833.892	1758.07	452.699	863.87	1712.16	556.615	864.95	1523.07	645.184	865.456	1407.1	663.922	831.561	1406.17	679.708	892.64	1754.26	600.51	1211.7	1738.34	583.874	1217.96	1784.1
[truncated: 266 more columns]
